# Supplementary material for: Crystal structure of a mononuclear copper(II) complex with 2-methoxy-N,N-bis­(quinolin-2-yl­meth­yl)­ethyl­amine (DQMEA)
Source: Acta Crystallogr E Crystallogr Commun. 2018 Jul 24;74(Pt 8):1138–41. doi: 10.1107/S2056989018010319 (PMC6072998; doi:10.1107/S2056989018010319)
Supplement: Supplementary file 1 [file e-74-01138-sup1.cif]

##############################################################################
#                                                                            #
# This CIF contains the data in a paper accepted for publication in          #
# Acta Crystallographica Section E. It conforms to the requirements of       #
# Notes for Authors for Acta Crystallographica Section E, and has been       #
# peer reviewed under the auspices of the IUCr Commission on Journals.       #
#                                                                            #
# Full details of the Crystallographic Information File format               #
# are given in the paper "The Crystallographic Information File (CIF):       #
# a New Standard Archive File for Crystallography" by S. R. Hall, F. H.      #
# Allen and I. D. Brown [Acta Cryst. (1991), A47, 655-685].                  #
#                                                                            #
# The current version of the core CIF dictionary is obtainable from          #
# ftp://ftp.iucr.org/pub/cif_core.dic.                                       #
#                                                                            #
# Software is freely available for graphical display of the structure(s)     #
# in this CIF. For information consult the CIF software page                 #
# http://www.iucr.org/resources/cif/software.                                #
#                                                                            #
# This file may be used for bona fide research purposes within the           #
# scientific community so long as proper attribution is given to the journal # 
# article from which it was obtained.                                        #
#                                                                            #
##############################################################################
data_I
_audit_creation_method
;
Olex2 1.2
(compiled 2017.08.10 svn.r3458 for OlexSys, GUI svn.r5381)
;
_journal_date_recd_electronic     2018-07-09
_journal_date_accepted     2018-07-17
_journal_name_full     'Acta Crystallographica, Section E'
_journal_year     2018
_journal_volume     74
_journal_issue      8
_journal_page_first     1138
_journal_page_last     1141
_journal_paper_category     GM
_journal_paper_doi     10.1107/S2056989018010319
_journal_coeditor_code     TX2007
_publ_contact_author_name     'Steven T. Frey'
_publ_contact_author_address
;
Department of Chemistry
Skidmore College
815 North Broadway
Saratoga Springs, NY 12866,
USA
;
_publ_contact_author_email     'sfrey@skidmore.edu'
_publ_contact_author_fax     '518-580-5139'
_publ_contact_author_phone     '518-580-5124'
_publ_section_title
;
Crystal structure of a mononuclear copper(II) complex with
2-methoxy-<i>N</i>,<i>N</i>-bis(quinolin-2-ylmethyl)ethylamine (DQMEA)
;
loop_
    _publ_author_name
    _publ_author_footnote
    _publ_author_address
    'Frey, Steven T.' .
;
Department of Chemistry
Skidmore College
815 North Broadway
Saratoga Springs, NY 12866,
USA
;
    'Li, Jason' .
;
Department of Chemistry
Skidmore College
815 North Broadway
Saratoga Springs, NY 12866,
USA
;
    'Kaur, Manpreet' .
;
Department of Chemistry
Keene State College
229 Main Street
Keene, NH 03435-2001,
USA
;
    'Jasinski, Jerry P.' .
;
Department of Chemistry
Keene State College
229 Main Street
Keene, NH 03435-2001,
USA
;
_publ_section_synopsis
;
The crystal structure of [Cu(DQMEA)(CH~3~CN)](ClO~4~)~2~ (DQMEA =
2-methoxy-<i>N</i>,<i>N</i>-bis(quinolin-2-ylmethyl)ethylamine) has been
determined.
The structure reveals a five-coordinate Cu^II^ center with a distorted
square-pyramidal geometry.
;
_chemical_name_systematic
;\
(Acetonitrile)[2-methoxy-<i>N</i>,<i>N</i>-bis(quinolin-2-ylmethyl)ethylamine]\
copper(II) bis(perchlorate)
;
_chemical_name_common     ?
_chemical_formula_moiety     'C25 H26 Cu N4 O, 2(Cl O4)'
_chemical_formula_sum     'C25 H26 Cl2 Cu N4 O9'
_chemical_formula_iupac     '[Cu (C2 H3 N) (C23 H23 N3 O)] (Cl O4)2'
_chemical_formula_weight     660.94
_chemical_melting_point     ?
_shelx_space_group_comment
;
The symmetry employed for this shelxl refinement is uniquely defined
by the following loop, which should always be used as a source of
symmetry information in preference to the above space-group names.
They are only intended as comments.
;
_space_group_crystal_system     monoclinic
_space_group_name_H-M_alt     'P 21/n'
_space_group_name_Hall     '-P 2yn'
loop_
    _space_group_symop_operation_xyz
    'x, y, z'
    '-x+1/2, y+1/2, -z+1/2'
    '-x, -y, -z'
    'x-1/2, -y-1/2, z-1/2'
_cell_length_a     11.3597(3)
_cell_length_b     16.9611(4)
_cell_length_c     14.5514(3)
_cell_angle_alpha     90
_cell_angle_beta     95.622(2)
_cell_angle_gamma     90
_cell_volume     2790.18(11)
_cell_formula_units_Z     4
_cell_measurement_reflns_used     4574
_cell_measurement_theta_min     3.3830
_cell_measurement_theta_max     30.8390
_cell_measurement_temperature     293(2)
_exptl_crystal_description     prism
_exptl_crystal_colour     blue
_exptl_crystal_size_max     0.26
_exptl_crystal_size_mid     0.16
_exptl_crystal_size_min     0.12
_exptl_crystal_density_diffrn     1.573
_exptl_crystal_density_meas     ?
_exptl_crystal_density_method     ?
_exptl_crystal_F_000     1356
_exptl_absorpt_coefficient_mu     1.034
_exptl_absorpt_correction_type     multi-scan
_exptl_absorpt_process_details
;
(CrysAlisPro; Rigaku OD, 2015)
;
_shelx_estimated_absorpt_T_min     0.775
_shelx_estimated_absorpt_T_max     0.886
_exptl_absorpt_correction_T_min     0.88325
_exptl_absorpt_correction_T_max     1.00000
_diffrn_ambient_temperature     293(2)
_diffrn_radiation_type     MoK\a
_diffrn_radiation_wavelength     0.71073
_diffrn_radiation_monochromator     graphite
_diffrn_measurement_device_type     'Rigaku Oxford Diffraction Gemini Eos'
_diffrn_measurement_device     'four-circle diffractometer'
_diffrn_measurement_method     '\w scans'
_diffrn_detector_area_resol_mean     16.0416
_diffrn_reflns_number     21447
_diffrn_reflns_av_R_equivalents     0.0279
_diffrn_reflns_theta_min     3.240
_diffrn_reflns_theta_max     32.785
_diffrn_reflns_theta_full     25.242
_diffrn_measured_fraction_theta_max     0.899
_diffrn_measured_fraction_theta_full     0.995
_diffrn_reflns_limit_h_min     -17
_diffrn_reflns_limit_h_max     17
_diffrn_reflns_limit_k_min     -25
_diffrn_reflns_limit_k_max     16
_diffrn_reflns_limit_l_min     -22
_diffrn_reflns_limit_l_max     20
_refine_special_details     ?
_reflns_number_total     9280
_reflns_number_gt     6238
_reflns_threshold_expression     'I > 2\s(I)'
_refine_ls_structure_factor_coef     Fsqd
_refine_ls_matrix_type     full
_refine_ls_R_factor_all     0.0850
_refine_ls_R_factor_gt     0.0496
_refine_ls_wR_factor_gt     0.1189
_refine_ls_wR_factor_ref     0.1408
_refine_ls_goodness_of_fit_ref     1.020
_refine_ls_restrained_S_all     1.020
_refine_ls_number_reflns     9280
_refine_ls_number_parameters     392
_refine_ls_number_restraints     0
_refine_ls_hydrogen_treatment     constr
_refine_ls_weighting_scheme     calc
_refine_ls_weighting_details
              'w=1/[\s^2^(Fo^2^)+(0.0599P)^2^+1.6959P] where P=(Fo^2^+2Fc^2^)/3'
_atom_sites_solution_hydrogens     geom
_atom_sites_solution_primary     dual
_atom_sites_solution_secondary     ?
_refine_ls_shift/su_max     0.002
_refine_ls_shift/su_mean     0.000
_refine_diff_density_max     0.633
_refine_diff_density_min     -0.620
_refine_ls_extinction_method     none
_refine_ls_extinction_coef     .
loop_
    _atom_type_symbol
    _atom_type_description
    _atom_type_scat_dispersion_real
    _atom_type_scat_dispersion_imag
    _atom_type_scat_source
    'C' 'C' 0.0033 0.0016
                         'International Tables Vol C Tables 4.2.6.8 and 6.1.1.4'
    'H' 'H' 0.0000 0.0000
                         'International Tables Vol C Tables 4.2.6.8 and 6.1.1.4'
    'Cl' 'Cl' 0.1484 0.1585
                         'International Tables Vol C Tables 4.2.6.8 and 6.1.1.4'
    'Cu' 'Cu' 0.3201 1.2651
                         'International Tables Vol C Tables 4.2.6.8 and 6.1.1.4'
    'N' 'N' 0.0061 0.0033
                         'International Tables Vol C Tables 4.2.6.8 and 6.1.1.4'
    'O' 'O' 0.0106 0.0060
                         'International Tables Vol C Tables 4.2.6.8 and 6.1.1.4'
_computing_data_collection
;
CrysAlisPro (Rigaku OD, 2015)
;
_computing_cell_refinement
;
CrysAlisPro (Rigaku OD, 2015)
;
_computing_data_reduction
;
CrysAlisPro (Rigaku OD, 2015)
;
_computing_structure_solution
;
ShelXT (Sheldrick, 2015b)
;
_computing_structure_refinement
;
ShelXL (Sheldrick, 2015a)
;
_computing_molecular_graphics
;
<i>OLEX2</i> (Dolomanov <i>et al.</i>,  2009)
;
_computing_publication_material
;
<i>OLEX2</i> (Dolomanov <i>et al.</i>,  2009)
;
loop_
    _atom_site_type_symbol
    _atom_site_label
    _atom_site_fract_x
    _atom_site_fract_y
    _atom_site_fract_z
    _atom_site_U_iso_or_equiv
    _atom_site_adp_type
    _atom_site_calc_flag
    _atom_site_occupancy
    _atom_site_disorder_assembly
    _atom_site_disorder_group
    Cu Cu1 0.55099(2) 0.71839(2) 0.33686(2) 0.03253(9) Uani d 1 . .
    O O1 0.75176(16) 0.75392(12) 0.33841(14) 0.0470(4) Uani d 1 . .
    N N1 0.55979(18) 0.79512(12) 0.44173(14) 0.0367(4) Uani d 1 . .
    N N2 0.51058(16) 0.81527(11) 0.25797(13) 0.0336(4) Uani d 1 . .
    N N3 0.59144(16) 0.64254(11) 0.44274(13) 0.0322(4) Uani d 1 . .
    N N4 0.49754(19) 0.63548(13) 0.24774(14) 0.0415(5) Uani d 1 . .
    C C1 0.6863(2) 0.81542(16) 0.4695(2) 0.0463(6) Uani d 1 . .
    H H1A 0.721959 0.773908 0.508802 0.056 Uiso calc 1 . .
    H H1B 0.689753 0.863821 0.505207 0.056 Uiso calc 1 . .
    C C2 0.7563(2) 0.82575(17) 0.3879(2) 0.0507(7) Uani d 1 . .
    H H2A 0.722827 0.867986 0.348680 0.061 Uiso calc 1 . .
    H H2B 0.837625 0.839065 0.408536 0.061 Uiso calc 1 . .
    C C3 0.4872(3) 0.86476(15) 0.41151(19) 0.0466(6) Uani d 1 . .
    H H3A 0.521876 0.911629 0.441284 0.056 Uiso calc 1 . .
    H H3B 0.408261 0.858502 0.430467 0.056 Uiso calc 1 . .
    C C4 0.4795(2) 0.87510(14) 0.30860(18) 0.0389(5) Uani d 1 . .
    C C5 0.4372(2) 0.94704(16) 0.2706(2) 0.0483(6) Uani d 1 . .
    H H5 0.419262 0.988444 0.308724 0.058 Uiso calc 1 . .
    C C6 0.4228(2) 0.95522(16) 0.1773(2) 0.0488(6) Uani d 1 . .
    H H6 0.392258 1.001824 0.151054 0.059 Uiso calc 1 . .
    C C7 0.4541(2) 0.89326(15) 0.12037(19) 0.0397(5) Uani d 1 . .
    C C8 0.4441(2) 0.89886(18) 0.0231(2) 0.0497(7) Uani d 1 . .
    H H8 0.411205 0.943900 -0.005389 0.060 Uiso calc 1 . .
    C C9 0.4815(3) 0.83981(18) -0.0292(2) 0.0512(7) Uani d 1 . .
    H H9 0.472685 0.843926 -0.093188 0.061 Uiso calc 1 . .
    C C10 0.5335(2) 0.77235(17) 0.01305(19) 0.0458(6) Uani d 1 . .
    H H10 0.561192 0.732642 -0.023301 0.055 Uiso calc 1 . .
    C C11 0.5441(2) 0.76417(15) 0.10707(18) 0.0390(5) Uani d 1 . .
    H H11 0.579267 0.719209 0.134112 0.047 Uiso calc 1 . .
    C C12 0.50211(19) 0.82345(13) 0.16290(16) 0.0332(4) Uani d 1 . .
    C C13 0.5108(2) 0.75237(16) 0.51870(17) 0.0426(5) Uani d 1 . .
    H H13A 0.425154 0.751374 0.508990 0.051 Uiso calc 1 . .
    H H13B 0.533815 0.778812 0.576811 0.051 Uiso calc 1 . .
    C C14 0.5585(2) 0.67007(15) 0.52143(16) 0.0366(5) Uani d 1 . .
    C C15 0.5679(2) 0.62524(17) 0.60341(17) 0.0451(6) Uani d 1 . .
    H H15 0.545784 0.646621 0.658017 0.054 Uiso calc 1 . .
    C C16 0.6095(2) 0.55061(17) 0.60134(18) 0.0461(6) Uani d 1 . .
    H H16 0.612713 0.519495 0.654150 0.055 Uiso calc 1 . .
    C C17 0.6478(2) 0.52007(14) 0.52018(17) 0.0385(5) Uani d 1 . .
    C C18 0.6968(2) 0.44325(16) 0.5147(2) 0.0486(7) Uani d 1 . .
    H H18 0.699525 0.409785 0.565488 0.058 Uiso calc 1 . .
    C C19 0.7394(3) 0.41860(17) 0.4359(2) 0.0539(7) Uani d 1 . .
    H H19 0.769698 0.367859 0.432606 0.065 Uiso calc 1 . .
    C C20 0.7383(2) 0.46862(16) 0.3597(2) 0.0478(6) Uani d 1 . .
    H H20 0.770800 0.451518 0.306934 0.057 Uiso calc 1 . .
    C C21 0.6902(2) 0.54223(15) 0.36142(17) 0.0386(5) Uani d 1 . .
    H H21 0.689727 0.574828 0.309996 0.046 Uiso calc 1 . .
    C C22 0.64130(19) 0.56881(13) 0.44086(16) 0.0332(4) Uani d 1 . .
    C C23 0.8218(3) 0.7556(3) 0.2623(2) 0.0666(9) Uani d 1 . .
    H H23A 0.824998 0.703717 0.236289 0.100 Uiso calc 1 . .
    H H23B 0.900357 0.772868 0.283065 0.100 Uiso calc 1 . .
    H H23C 0.787033 0.791379 0.216179 0.100 Uiso calc 1 . .
    C C24 0.4563(3) 0.58873(19) 0.2001(2) 0.0513(7) Uani d 1 . .
    C C25 0.4030(5) 0.5283(3) 0.1392(3) 0.1066(17) Uani d 1 . .
    H H25A 0.403103 0.545212 0.076221 0.160 Uiso calc 1 . .
    H H25B 0.323120 0.519299 0.152765 0.160 Uiso calc 1 . .
    H H25C 0.447537 0.480328 0.148139 0.160 Uiso calc 1 . .
    Cl Cl1 0.21788(6) 0.71417(6) 0.27686(5) 0.0607(2) Uani d 1 . .
    O O2 0.1175(4) 0.7570(4) 0.2958(3) 0.131(2) Uani d 0.900(10) A 1
    O O2A 0.176(4) 0.804(4) 0.301(3) 0.131(2) Uani d 0.100(10) A 2
    O O3 0.2582(2) 0.73903(19) 0.19302(15) 0.0759(8) Uani d 1 . .
    O O4 0.31026(19) 0.72130(14) 0.35046(14) 0.0593(6) Uani d 1 . .
    O O5 0.1964(8) 0.6280(5) 0.2656(5) 0.120(3) Uani d 0.779(16) A 1
    O O5A 0.144(3) 0.6625(17) 0.2953(18) 0.120(3) Uani d 0.221(16) A 2
    Cl Cl2 0.23843(8) 0.43937(5) 0.92382(6) 0.0615(2) Uani d 1 . .
    O O6 0.2005(11) 0.4593(6) 0.8369(4) 0.199(4) Uani d 0.681(7) B 1
    O O6A 0.132(2) 0.4040(13) 0.8829(9) 0.199(4) Uani d 0.319(7) B 2
    O O7 0.3251(8) 0.4841(5) 0.8889(7) 0.164(3) Uani d 0.652(7) B 1
    O O7A 0.3697(14) 0.4290(10) 0.9530(13) 0.164(3) Uani d 0.348(7) B 2
    O O8 0.2279(7) 0.3596(3) 0.9373(5) 0.130(3) Uani d 0.700(7) B 1
    O O8A 0.3117(19) 0.3946(7) 0.9791(12) 0.130(3) Uani d 0.300(7) B 2
    O O9 0.1885(3) 0.48505(17) 0.9896(2) 0.0946(9) Uani d 1 . .
loop_
    _atom_site_aniso_label
    _atom_site_aniso_U_11
    _atom_site_aniso_U_22
    _atom_site_aniso_U_33
    _atom_site_aniso_U_12
    _atom_site_aniso_U_13
    _atom_site_aniso_U_23
    Cu1 0.04023(16) 0.02837(14) 0.02880(14) 0.00429(11) 0.00239(10) 0.00066(11)
    O1 0.0397(9) 0.0505(10) 0.0513(11) 0.0031(8) 0.0075(8) 0.0029(9)
    N1 0.0433(11) 0.0329(10) 0.0334(10) 0.0046(8) 0.0011(8) -0.0026(8)
    N2 0.0336(9) 0.0309(9) 0.0360(10) 0.0039(7) 0.0019(7) 0.0020(8)
    N3 0.0352(9) 0.0329(9) 0.0279(8) -0.0001(7) 0.0009(7) 0.0015(7)
    N4 0.0485(12) 0.0384(10) 0.0363(10) 0.0044(9) -0.0021(9) 0.0012(9)
    C1 0.0501(14) 0.0392(13) 0.0479(14) -0.0032(11) -0.0042(11) -0.0070(12)
    C2 0.0440(14) 0.0449(14) 0.0618(18) -0.0057(12) -0.0021(12) 0.0057(13)
    C3 0.0605(16) 0.0357(12) 0.0436(14) 0.0153(12) 0.0050(12) -0.0049(11)
    C4 0.0360(11) 0.0347(11) 0.0456(13) 0.0077(9) 0.0018(10) 0.0000(10)
    C5 0.0489(14) 0.0372(12) 0.0583(17) 0.0158(11) 0.0036(12) -0.0011(12)
    C6 0.0442(14) 0.0376(13) 0.0631(17) 0.0127(11) -0.0026(12) 0.0099(12)
    C7 0.0285(10) 0.0396(12) 0.0497(14) 0.0015(9) -0.0033(9) 0.0095(11)
    C8 0.0444(14) 0.0549(16) 0.0470(14) 0.0005(12) -0.0094(11) 0.0176(13)
    C9 0.0503(15) 0.0609(17) 0.0404(14) -0.0093(13) -0.0053(11) 0.0104(13)
    C10 0.0488(14) 0.0499(15) 0.0387(13) -0.0065(12) 0.0046(11) -0.0004(12)
    C11 0.0426(12) 0.0356(11) 0.0388(12) -0.0006(10) 0.0047(10) 0.0040(10)
    C12 0.0281(10) 0.0339(11) 0.0373(11) -0.0016(8) 0.0017(8) 0.0034(9)
    C13 0.0505(14) 0.0468(13) 0.0310(11) 0.0038(12) 0.0063(10) -0.0066(11)
    C14 0.0361(11) 0.0415(12) 0.0317(11) -0.0038(9) 0.0011(9) -0.0006(10)
    C15 0.0513(14) 0.0561(15) 0.0273(11) -0.0071(12) 0.0015(10) 0.0016(11)
    C16 0.0504(14) 0.0526(15) 0.0333(12) -0.0120(12) -0.0055(10) 0.0145(11)
    C17 0.0362(11) 0.0364(11) 0.0404(12) -0.0066(9) -0.0090(9) 0.0075(10)
    C18 0.0454(14) 0.0374(12) 0.0590(17) -0.0055(11) -0.0156(12) 0.0149(12)
    C19 0.0480(15) 0.0367(13) 0.073(2) 0.0064(11) -0.0151(14) 0.0009(14)
    C20 0.0427(13) 0.0437(14) 0.0554(16) 0.0095(11) -0.0040(11) -0.0063(12)
    C21 0.0363(11) 0.0381(12) 0.0403(12) 0.0030(10) -0.0020(9) 0.0007(10)
    C22 0.0313(10) 0.0317(10) 0.0352(11) -0.0021(8) -0.0038(8) 0.0031(9)
    C23 0.0497(17) 0.090(2) 0.062(2) 0.0048(17) 0.0169(14) 0.0101(19)
    C24 0.0553(16) 0.0592(17) 0.0383(13) -0.0059(14) -0.0014(11) -0.0038(13)
    C25 0.121(4) 0.123(4) 0.073(3) -0.044(3) 0.001(3) -0.048(3)
    Cl1 0.0402(3) 0.0946(6) 0.0459(4) -0.0098(4) -0.0030(3) 0.0243(4)
    O2 0.053(2) 0.254(6) 0.091(2) 0.053(3) 0.0304(18) 0.067(3)
    O2A 0.053(2) 0.254(6) 0.091(2) 0.053(3) 0.0304(18) 0.067(3)
    O3 0.0582(13) 0.126(2) 0.0432(12) 0.0025(14) 0.0045(10) 0.0245(14)
    O4 0.0571(12) 0.0754(15) 0.0433(11) -0.0029(10) -0.0054(9) 0.0094(10)
    O5 0.154(6) 0.092(4) 0.105(4) -0.068(4) -0.031(4) 0.007(3)
    O5A 0.154(6) 0.092(4) 0.105(4) -0.068(4) -0.031(4) 0.007(3)
    Cl2 0.0803(5) 0.0500(4) 0.0570(4) -0.0022(4) 0.0211(4) -0.0034(4)
    O6 0.324(12) 0.213(8) 0.058(3) 0.033(8) 0.004(4) 0.030(4)
    O6A 0.324(12) 0.213(8) 0.058(3) 0.033(8) 0.004(4) 0.030(4)
    O7 0.162(6) 0.138(6) 0.213(9) -0.031(5) 0.126(7) -0.003(5)
    O7A 0.162(6) 0.138(6) 0.213(9) -0.031(5) 0.126(7) -0.003(5)
    O8 0.202(7) 0.047(2) 0.154(5) 0.018(3) 0.078(5) 0.004(3)
    O8A 0.202(7) 0.047(2) 0.154(5) 0.018(3) 0.078(5) 0.004(3)
    O9 0.109(2) 0.0719(17) 0.110(2) -0.0034(16) 0.0437(18) -0.0223(17)
_geom_special_details
;
 All esds (except the esd in the dihedral angle between two l.s. planes)
 are estimated using the full covariance matrix.  The cell esds are taken
 into account individually in the estimation of esds in distances, angles
 and torsion angles; correlations between esds in cell parameters are only
 used when they are defined by crystal symmetry.  An approximate (isotropic)
 treatment of cell esds is used for estimating esds involving l.s. planes.
;
loop_
    _geom_bond_atom_site_label_1
    _geom_bond_atom_site_label_2
    _geom_bond_site_symmetry_2
    _geom_bond_distance
    _geom_bond_publ_flag
    Cu1 O1 . 2.3570(19) y
    Cu1 N1 . 2.001(2) y
    Cu1 N2 . 2.0311(19) y
    Cu1 N3 . 2.0251(18) y
    Cu1 N4 . 1.968(2) y
    O1 C2 . 1.414(4) ?
    O1 C23 . 1.426(4) ?
    N1 C1 . 1.494(3) ?
    N1 C3 . 1.482(3) ?
    N1 C13 . 1.487(3) ?
    N2 C4 . 1.322(3) ?
    N2 C12 . 1.384(3) ?
    N3 C14 . 1.324(3) ?
    N3 C22 . 1.374(3) ?
    N4 C24 . 1.124(3) ?
    C1 H1A . 0.9700 ?
    C1 H1B . 0.9700 ?
    C1 C2 . 1.503(4) ?
    C2 H2A . 0.9700 ?
    C2 H2B . 0.9700 ?
    C3 H3A . 0.9700 ?
    C3 H3B . 0.9700 ?
    C3 C4 . 1.502(4) ?
    C4 C5 . 1.405(3) ?
    C5 H5 . 0.9300 ?
    C5 C6 . 1.359(4) ?
    C6 H6 . 0.9300 ?
    C6 C7 . 1.405(4) ?
    C7 C8 . 1.412(4) ?
    C7 C12 . 1.420(3) ?
    C8 H8 . 0.9300 ?
    C8 C9 . 1.351(4) ?
    C9 H9 . 0.9300 ?
    C9 C10 . 1.402(4) ?
    C10 H10 . 0.9300 ?
    C10 C11 . 1.369(4) ?
    C11 H11 . 0.9300 ?
    C11 C12 . 1.405(3) ?
    C13 H13A . 0.9700 ?
    C13 H13B . 0.9700 ?
    C13 C14 . 1.496(4) ?
    C14 C15 . 1.410(3) ?
    C15 H15 . 0.9300 ?
    C15 C16 . 1.353(4) ?
    C16 H16 . 0.9300 ?
    C16 C17 . 1.397(4) ?
    C17 C18 . 1.422(4) ?
    C17 C22 . 1.416(3) ?
    C18 H18 . 0.9300 ?
    C18 C19 . 1.353(5) ?
    C19 H19 . 0.9300 ?
    C19 C20 . 1.396(4) ?
    C20 H20 . 0.9300 ?
    C20 C21 . 1.364(4) ?
    C21 H21 . 0.9300 ?
    C21 C22 . 1.405(3) ?
    C23 H23A . 0.9600 ?
    C23 H23B . 0.9600 ?
    C23 H23C . 0.9600 ?
    C24 C25 . 1.449(5) ?
    C25 H25A . 0.9600 ?
    C25 H25B . 0.9600 ?
    C25 H25C . 0.9600 ?
    Cl1 O2 . 1.402(4) ?
    Cl1 O2A . 1.65(6) ?
    Cl1 O3 . 1.409(2) ?
    Cl1 O4 . 1.429(2) ?
    Cl1 O5 . 1.489(8) ?
    Cl1 O5A . 1.26(2) ?
    Cl2 O6 . 1.339(6) ?
    Cl2 O6A . 1.43(2) ?
    Cl2 O7 . 1.379(6) ?
    Cl2 O7A . 1.520(18) ?
    Cl2 O8 . 1.375(5) ?
    Cl2 O8A . 1.336(17) ?
    Cl2 O9 . 1.394(3) ?
    O6 O7 . 1.595(12) ?
    O7A O8A . 0.984(17) ?
loop_
    _geom_angle_atom_site_label_1
    _geom_angle_atom_site_label_2
    _geom_angle_atom_site_label_3
    _geom_angle_site_symmetry_1
    _geom_angle_site_symmetry_3
    _geom_angle
    _geom_angle_publ_flag
    N1 Cu1 O1 . . 81.40(8) y
    N1 Cu1 N2 . . 84.06(8) y
    N1 Cu1 N3 . . 80.92(8) y
    N2 Cu1 O1 . . 87.91(7) y
    N3 Cu1 O1 . . 90.45(7) y
    N3 Cu1 N2 . . 164.97(8) y
    N4 Cu1 O1 . . 115.14(8) y
    N4 Cu1 N1 . . 163.04(9) y
    N4 Cu1 N2 . . 99.65(8) ?
    N4 Cu1 N3 . . 94.57(8) ?
    C2 O1 Cu1 . . 102.24(15) ?
    C2 O1 C23 . . 112.5(3) ?
    C23 O1 Cu1 . . 127.62(19) ?
    C1 N1 Cu1 . . 109.34(15) ?
    C3 N1 Cu1 . . 107.90(15) ?
    C3 N1 C1 . . 112.9(2) ?
    C3 N1 C13 . . 112.0(2) ?
    C13 N1 Cu1 . . 105.24(15) ?
    C13 N1 C1 . . 109.2(2) ?
    C4 N2 Cu1 . . 111.34(16) ?
    C4 N2 C12 . . 118.9(2) ?
    C12 N2 Cu1 . . 129.47(16) ?
    C14 N3 Cu1 . . 111.82(16) ?
    C14 N3 C22 . . 119.3(2) ?
    C22 N3 Cu1 . . 128.77(15) ?
    C24 N4 Cu1 . . 173.1(2) ?
    N1 C1 H1A . . 109.1 ?
    N1 C1 H1B . . 109.1 ?
    N1 C1 C2 . . 112.5(2) ?
    H1A C1 H1B . . 107.8 ?
    C2 C1 H1A . . 109.1 ?
    C2 C1 H1B . . 109.1 ?
    O1 C2 C1 . . 107.9(2) ?
    O1 C2 H2A . . 110.1 ?
    O1 C2 H2B . . 110.1 ?
    C1 C2 H2A . . 110.1 ?
    C1 C2 H2B . . 110.1 ?
    H2A C2 H2B . . 108.4 ?
    N1 C3 H3A . . 109.3 ?
    N1 C3 H3B . . 109.3 ?
    N1 C3 C4 . . 111.4(2) ?
    H3A C3 H3B . . 108.0 ?
    C4 C3 H3A . . 109.3 ?
    C4 C3 H3B . . 109.3 ?
    N2 C4 C3 . . 118.3(2) ?
    N2 C4 C5 . . 123.2(2) ?
    C5 C4 C3 . . 118.6(2) ?
    C4 C5 H5 . . 120.5 ?
    C6 C5 C4 . . 119.0(3) ?
    C6 C5 H5 . . 120.5 ?
    C5 C6 H6 . . 120.0 ?
    C5 C6 C7 . . 120.0(2) ?
    C7 C6 H6 . . 120.0 ?
    C6 C7 C8 . . 122.7(2) ?
    C6 C7 C12 . . 118.4(2) ?
    C8 C7 C12 . . 118.9(2) ?
    C7 C8 H8 . . 119.5 ?
    C9 C8 C7 . . 121.0(3) ?
    C9 C8 H8 . . 119.5 ?
    C8 C9 H9 . . 120.0 ?
    C8 C9 C10 . . 120.0(3) ?
    C10 C9 H9 . . 120.0 ?
    C9 C10 H10 . . 119.6 ?
    C11 C10 C9 . . 120.9(3) ?
    C11 C10 H10 . . 119.6 ?
    C10 C11 H11 . . 119.9 ?
    C10 C11 C12 . . 120.2(2) ?
    C12 C11 H11 . . 119.9 ?
    N2 C12 C7 . . 120.4(2) ?
    N2 C12 C11 . . 120.8(2) ?
    C11 C12 C7 . . 118.8(2) ?
    N1 C13 H13A . . 110.0 ?
    N1 C13 H13B . . 110.0 ?
    N1 C13 C14 . . 108.3(2) ?
    H13A C13 H13B . . 108.4 ?
    C14 C13 H13A . . 110.0 ?
    C14 C13 H13B . . 110.0 ?
    N3 C14 C13 . . 116.0(2) ?
    N3 C14 C15 . . 122.5(2) ?
    C15 C14 C13 . . 121.5(2) ?
    C14 C15 H15 . . 120.5 ?
    C16 C15 C14 . . 118.9(2) ?
    C16 C15 H15 . . 120.5 ?
    C15 C16 H16 . . 119.9 ?
    C15 C16 C17 . . 120.3(2) ?
    C17 C16 H16 . . 119.9 ?
    C16 C17 C18 . . 122.9(2) ?
    C16 C17 C22 . . 118.5(2) ?
    C22 C17 C18 . . 118.6(3) ?
    C17 C18 H18 . . 119.8 ?
    C19 C18 C17 . . 120.3(3) ?
    C19 C18 H18 . . 119.8 ?
    C18 C19 H19 . . 119.7 ?
    C18 C19 C20 . . 120.6(3) ?
    C20 C19 H19 . . 119.7 ?
    C19 C20 H20 . . 119.5 ?
    C21 C20 C19 . . 120.9(3) ?
    C21 C20 H20 . . 119.5 ?
    C20 C21 H21 . . 120.0 ?
    C20 C21 C22 . . 120.0(2) ?
    C22 C21 H21 . . 120.0 ?
    N3 C22 C17 . . 120.2(2) ?
    N3 C22 C21 . . 120.4(2) ?
    C21 C22 C17 . . 119.4(2) ?
    O1 C23 H23A . . 109.5 ?
    O1 C23 H23B . . 109.5 ?
    O1 C23 H23C . . 109.5 ?
    H23A C23 H23B . . 109.5 ?
    H23A C23 H23C . . 109.5 ?
    H23B C23 H23C . . 109.5 ?
    N4 C24 C25 . . 179.7(4) ?
    C24 C25 H25A . . 109.5 ?
    C24 C25 H25B . . 109.5 ?
    C24 C25 H25C . . 109.5 ?
    H25A C25 H25B . . 109.5 ?
    H25A C25 H25C . . 109.5 ?
    H25B C25 H25C . . 109.5 ?
    O2 Cl1 O3 . . 110.8(2) ?
    O2 Cl1 O4 . . 111.1(2) ?
    O2 Cl1 O5 . . 113.7(5) ?
    O3 Cl1 O2A . . 91.7(14) ?
    O3 Cl1 O4 . . 110.24(14) ?
    O3 Cl1 O5 . . 105.2(4) ?
    O4 Cl1 O2A . . 88.1(16) ?
    O4 Cl1 O5 . . 105.4(3) ?
    O5A Cl1 O2A . . 113(3) ?
    O5A Cl1 O3 . . 132.2(12) ?
    O5A Cl1 O4 . . 110.9(11) ?
    O6 Cl2 O7 . . 71.9(6) ?
    O6 Cl2 O8 . . 111.1(6) ?
    O6 Cl2 O9 . . 113.1(4) ?
    O6A Cl2 O7A . . 146.7(10) ?
    O7 Cl2 O9 . . 107.5(4) ?
    O8 Cl2 O7 . . 132.0(4) ?
    O8 Cl2 O9 . . 113.7(3) ?
    O8A Cl2 O6A . . 117.7(11) ?
    O8A Cl2 O7A . . 39.6(8) ?
    O8A Cl2 O9 . . 100.0(6) ?
    O9 Cl2 O6A . . 97.7(8) ?
    O9 Cl2 O7A . . 109.1(6) ?
    Cl2 O6 O7 . . 55.2(4) ?
    Cl2 O7 O6 . . 52.9(4) ?
    O8A O7A Cl2 . . 60.1(15) ?
    O7A O8A Cl2 . . 80.3(16) ?
loop_
    _geom_torsion_atom_site_label_1
    _geom_torsion_atom_site_label_2
    _geom_torsion_atom_site_label_3
    _geom_torsion_atom_site_label_4
    _geom_torsion_site_symmetry_1
    _geom_torsion_site_symmetry_2
    _geom_torsion_site_symmetry_3
    _geom_torsion_site_symmetry_4
    _geom_torsion
    _geom_torsion_publ_flag
    Cu1 O1 C2 C1 . . . . 43.6(2) ?
    Cu1 N1 C1 C2 . . . . 40.5(3) ?
    Cu1 N1 C3 C4 . . . . -26.8(3) ?
    Cu1 N1 C13 C14 . . . . 42.2(2) ?
    Cu1 N2 C4 C3 . . . . 4.3(3) ?
    Cu1 N2 C4 C5 . . . . -174.2(2) ?
    Cu1 N2 C12 C7 . . . . 169.80(16) ?
    Cu1 N2 C12 C11 . . . . -12.2(3) ?
    Cu1 N3 C14 C13 . . . . -5.9(3) ?
    Cu1 N3 C14 C15 . . . . 174.49(19) ?
    Cu1 N3 C22 C17 . . . . -171.17(16) ?
    Cu1 N3 C22 C21 . . . . 11.2(3) ?
    N1 C1 C2 O1 . . . . -60.0(3) ?
    N1 C3 C4 N2 . . . . 15.5(3) ?
    N1 C3 C4 C5 . . . . -166.0(2) ?
    N1 C13 C14 N3 . . . . -24.7(3) ?
    N1 C13 C14 C15 . . . . 154.9(2) ?
    N2 C4 C5 C6 . . . . 2.6(4) ?
    N3 C14 C15 C16 . . . . -1.6(4) ?
    C1 N1 C3 C4 . . . . 94.1(3) ?
    C1 N1 C13 C14 . . . . -75.1(2) ?
    C3 N1 C1 C2 . . . . -79.6(3) ?
    C3 N1 C13 C14 . . . . 159.2(2) ?
    C3 C4 C5 C6 . . . . -175.9(3) ?
    C4 N2 C12 C7 . . . . -3.8(3) ?
    C4 N2 C12 C11 . . . . 174.2(2) ?
    C4 C5 C6 C7 . . . . -2.2(4) ?
    C5 C6 C7 C8 . . . . -178.4(3) ?
    C5 C6 C7 C12 . . . . -0.9(4) ?
    C6 C7 C8 C9 . . . . 176.1(3) ?
    C6 C7 C12 N2 . . . . 4.0(3) ?
    C6 C7 C12 C11 . . . . -174.0(2) ?
    C7 C8 C9 C10 . . . . -1.4(4) ?
    C8 C7 C12 N2 . . . . -178.4(2) ?
    C8 C7 C12 C11 . . . . 3.5(3) ?
    C8 C9 C10 C11 . . . . 1.9(4) ?
    C9 C10 C11 C12 . . . . 0.4(4) ?
    C10 C11 C12 N2 . . . . 178.9(2) ?
    C10 C11 C12 C7 . . . . -3.1(3) ?
    C12 N2 C4 C3 . . . . 179.0(2) ?
    C12 N2 C4 C5 . . . . 0.5(4) ?
    C12 C7 C8 C9 . . . . -1.3(4) ?
    C13 N1 C1 C2 . . . . 155.2(2) ?
    C13 N1 C3 C4 . . . . -142.2(2) ?
    C13 C14 C15 C16 . . . . 178.8(2) ?
    C14 N3 C22 C17 . . . . 5.5(3) ?
    C14 N3 C22 C21 . . . . -172.1(2) ?
    C14 C15 C16 C17 . . . . 3.0(4) ?
    C15 C16 C17 C18 . . . . 177.4(2) ?
    C15 C16 C17 C22 . . . . -0.3(4) ?
    C16 C17 C18 C19 . . . . -175.7(2) ?
    C16 C17 C22 N3 . . . . -4.0(3) ?
    C16 C17 C22 C21 . . . . 173.6(2) ?
    C17 C18 C19 C20 . . . . 1.4(4) ?
    C18 C17 C22 N3 . . . . 178.1(2) ?
    C18 C17 C22 C21 . . . . -4.2(3) ?
    C18 C19 C20 C21 . . . . -2.6(4) ?
    C19 C20 C21 C22 . . . . 0.3(4) ?
    C20 C21 C22 N3 . . . . -179.2(2) ?
    C20 C21 C22 C17 . . . . 3.1(3) ?
    C22 N3 C14 C13 . . . . 176.9(2) ?
    C22 N3 C14 C15 . . . . -2.7(3) ?
    C22 C17 C18 C19 . . . . 2.0(4) ?
    C23 O1 C2 C1 . . . . -176.4(2) ?
    O6A Cl2 O7A O8A . . . . -59(2) ?
    O6A Cl2 O8A O7A . . . . 147.8(14) ?
    O8 Cl2 O6 O7 . . . . -129.0(5) ?
    O8 Cl2 O7 O6 . . . . 102.4(7) ?
    O9 Cl2 O6 O7 . . . . 101.7(5) ?
    O9 Cl2 O7 O6 . . . . -109.3(5) ?
    O9 Cl2 O7A O8A . . . . 82.6(13) ?
    O9 Cl2 O8A O7A . . . . -107.9(12) ?
loop_
    _geom_hbond_atom_site_label_D
    _geom_hbond_atom_site_label_H
    _geom_hbond_atom_site_label_A
    _geom_hbond_site_symmetry_A
    _geom_hbond_distance_DH
    _geom_hbond_distance_HA
    _geom_hbond_distance_DA
    _geom_hbond_angle_DHA
    C1 H1A O3 4_676 0.97 2.68 3.402(4) 131.5
    C1 H1B O9 4_675 0.97 2.57 3.397(4) 142.8
    C3 H3B O8 2_556 0.97 2.58 3.446(6) 148.1
    C5 H5 O5 2 0.93 2.87 3.441(6) 121.1
    C6 H6 O5 2 0.93 2.70 3.366(6) 129.0
    C9 H9 O5A 4_675 0.93 2.65 3.29(4) 126.6
    C10 H10 O2 4_675 0.93 2.77 3.427(5) 128.0
    C10 H10 O8A 3_666 0.93 2.64 3.329(13) 131.4
    C11 H11 N4 . 0.93 2.43 3.074(3) 126.1
    C11 H11 O8 3_666 0.93 2.85 3.443(6) 122.9
    C13 H13A O4 . 0.97 2.59 3.220(3) 123.0
    C13 H13A O8 2_556 0.97 2.70 3.378(7) 127.8
    C15 H15 O2 4_676 0.93 2.65 3.440(5) 142.9
    C15 H15 O2A 4_676 0.93 2.57 3.24(3) 129.4
    C18 H18 O4 3_666 0.93 2.55 3.417(3) 156.3
    C20 H20 O6 3_666 0.93 2.63 3.248(8) 124.6
    C21 H21 O6 3_666 0.93 2.64 3.252(8) 123.7
    C23 H23B O2 1_655 0.96 2.47 3.347(6) 151.8
    C8 H8 Cg7 4_575 0.93 2.75 3.511(3) 139
    C19 H19 Cg6 2_645 0.93 2.76 3.377(3) 125
    Cl1 O3 Cg4 . . 3.427(3) 4.2079(13) 114.3(13)
    Cl1 O2A Cg4 . . 3.90(5) 4.2079(13) 89.2(17)
    Cg5 . Cg5 3_666 . . 4.0264(14) .
    Cg5 . Cg7 3_666 . . 3.7767(14) .
_shelx_hkl_file
;
   0   0  -3    1.19    0.54
   0   0  -4   22.79    1.37
   0   0  -5    0.41    0.55
   0   0  -6  776.26   12.03
   0   0  -7   -0.63    0.95
   0   0  -8   10.73    1.58
   0   0  -9   -1.27    1.43
   0   0 -10  273.95    7.85
   0   0 -10  269.01    5.77
   0   0 -11    0.95    0.71
   0   0 -11   -1.01    1.30
   0   0 -12  465.56   12.62
   0   0 -12  449.62    8.39
   0   0 -12  437.77   11.18
   0   0 -13   -1.94    1.55
   0   0 -13    0.32    0.73
   0   0 -13   -0.01    1.98
   0   0 -14    1.92    2.28
   0   0 -14   -1.56    1.69
   0   0 -15    0.21    1.86
   0   0 -15   -1.57    1.78
   0   0 -16   92.99    6.66
   0   0 -16   83.34    5.58
   0   0 -17    0.64    1.76
   0   0 -17   -2.83    2.36
   0   0 -18   31.18    4.43
   0   0 -18   34.57    4.04
   0   0 -19   -1.06    2.47
   0   0 -19   -0.96    1.81
   0   0 -20   -3.50    2.87
   0   1  -3    5.85    0.66
   0  -1  -3    5.90    0.82
   0  -1  -3    7.08    0.52
   0  -1  -4 2793.17   29.02
   0   1  -4 2843.01   30.39
   0  -1  -4 2867.20   31.31
   0   1  -5  116.20    3.38
   0  -1  -5  114.06    2.57
   0  -1   5  120.66    3.49
   0  -1  -5  119.41    3.75
   0   1  -6  400.38    7.52
   0  -1  -6  399.89    6.05
   0  -1  -6  391.15    7.94
   0  -1  -7  492.38    7.42
   0  -1  -7  507.17    9.76
   0   1  -7  493.06    9.17
   0   1  -8  222.77    6.11
   0  -1  -8  224.27    6.49
   0  -1  -8  222.82    4.59
   0  -1  -9    1.99    0.66
   0  -1  -9    1.05    1.29
   0   1  -9    1.05    0.95
   0  -1 -10   55.17    3.84
   0  -1 -10   57.35    3.55
   0   1 -10   55.38    3.35
   0  -1 -10   54.60    2.36
   0  -1 -11   36.53    2.01
   0  -1 -11   37.05    3.49
   0  -1 -11   37.63    3.21
   0   1 -11   35.63    2.99
   0  -1 -12  580.36   13.30
   0   1 -12  575.01   12.67
   0  -1 -12  573.56   14.41
   0  -1 -12  574.42    9.54
   0  -1 -13    4.61    2.37
   0  -1 -13    6.43    2.03
   0   1 -13    3.44    1.65
   0   1 -13    6.56    1.26
   0  -1 -13    4.83    0.97
   0  -1 -14  170.57    8.27
   0   1 -14  156.68    6.83
   0   1 -14  167.89    8.08
   0  -1 -14  163.87    7.31
   0   1 -15   31.27    3.97
   0  -1 -15   32.38    3.92
   0  -1 -15   29.37    3.37
   0   1 -15   38.28    3.75
   0   1 -16  123.62    7.64
   0  -1 -16  124.29    6.90
   0   1 -16  117.01    6.38
   0  -1 -16  117.08    7.48
   0  -1 -17   -0.87    2.41
   0   1 -17    0.87    2.66
   0  -1 -17    3.62    2.27
   0   1 -17    0.56    1.62
   0   1 -18   17.26    3.16
   0  -1 -18   12.03    3.00
   0   1 -18   10.07    3.00
   0  -1 -18   14.79    3.01
   0  -1 -19   12.29    3.54
   0   1 -19    8.25    2.88
   0  -1 -19    9.10    2.73
   0  -1 -20    5.17    2.46
   0  -1 -20   15.17    3.27
   0   1 -20   13.20    3.56
   0   2   2 3928.91   41.15
   0   2  -2 3902.67   41.40
   0  -2  -2 4023.62   41.61
   0   2   3  241.72    3.77
   0   2   3  230.32    4.69
   0  -2  -3  241.12    4.90
   0   2  -3  239.34    4.03
   0   2   4  456.38    6.08
   0  -2  -4  437.05    7.79
   0   2  -4  424.73    6.70
   0  -2   4  441.58    6.87
   0  -2  -5  139.79    4.27
   0   2  -5  137.02    3.54
   0  -2   5  141.29    3.70
   0  -2  -5  127.10    2.82
   0  -2  -6  789.59   12.74
   0  -2  -6  757.40    9.84
   0   2  -6  788.17   11.43
   0   2  -7   93.51    3.45
   0  -2  -7   90.21    2.57
   0  -2  -7   90.09    3.94
   0  -2  -8   27.39    2.43
   0  -2  -8   26.56    1.44
   0   2  -8   24.94    1.96
   0   2  -9    2.48    1.11
   0  -2  -9    2.14    0.66
   0  -2  -9    2.05    1.41
   0  -2 -10  172.45    6.75
   0  -2 -10  159.42    4.00
   0   2 -10  169.24    5.71
   0  -2 -10  161.29    6.23
   0  -2 -11  343.31    9.79
   0  -2 -11  347.21    6.52
   0  -2 -11  335.98   10.35
   0   2 -11  356.59    8.97
   0  -2 -12   94.68    5.68
   0  -2 -12   96.69    5.38
   0  -2 -12   96.64    3.18
   0   2 -12   95.41    4.74
   0   2 -13   26.45    2.72
   0  -2 -13   32.60    3.83
   0  -2 -13   35.52    3.65
   0   2 -14   36.09    3.28
   0  -2 -14   37.08    3.84
   0  -2 -14   35.30    4.07
   0  -2 -15   10.43    2.50
   0  -2 -15    3.66    2.13
   0   2 -15    3.44    2.20
   0   2 -15   11.31    2.26
   0  -2 -16  100.11    6.98
   0   2 -16   94.16    6.70
   0   2 -16  112.32    6.17
   0  -2 -16  107.94    6.64
   0  -2 -17    4.84    2.40
   0  -2 -17    4.77    2.79
   0   2 -17   -1.73    2.54
   0   2 -17    1.01    1.64
   0   2 -18   78.28    5.61
   0   2 -18   71.33    6.31
   0  -2 -18   95.34    6.64
   0  -2 -18   89.61    7.14
   0  -2 -19    2.74    2.34
   0  -2 -19    0.47    1.98
   0   2 -19    1.03    2.30
   0  -2 -20    0.97    2.97
   0  -2 -20   -0.76    2.12
   0   2 -20    1.14    2.63
   0   3   0    2.34    0.49
   0   3   0    0.87    0.34
   0   3   1  468.59    5.82
   0   3  -1  491.04    6.76
   0   3  -1  474.19    6.89
   0   3  -2 7157.54   71.90
   0  -3  -2 7233.67   72.38
   0   3  -2 6976.50   71.93
   0  -3  -3  428.50    7.57
   0   3  -3  445.37    7.34
   0   3   3  420.11    7.08
   0   3  -3  434.83    7.40
   0  -3  -4  772.81   11.87
   0  -3   4  774.38   10.29
   0   3   4  779.20    9.82
   0  -3  -5  240.20    6.07
   0  -3   5  232.13    4.94
   0   3   5  240.54    4.32
   0   3  -6    2.95    0.83
   0   3   6    2.25    0.42
   0  -3  -6    2.86    1.16
   0  -3  -7  108.87    4.51
   0   3  -7  104.19    3.62
   0  -3  -8  141.69    5.56
   0   3  -8  152.18    4.69
   0  -3  -9   55.89    3.69
   0   3  -9   57.36    3.06
   0  -3 -10  179.74    6.80
   0   3 -10  181.77    5.88
   0  -3 -10  177.55    6.98
   0   3 -11    1.13    1.31
   0  -3 -11    2.74    1.74
   0  -3 -11    3.58    1.63
   0  -3 -12  200.61    8.10
   0   3 -12  183.41    6.62
   0  -3 -12  187.50    7.70
   0   3 -13  157.84    6.34
   0  -3 -13  169.57    7.95
   0  -3 -13  172.26    7.57
   0   3 -14  198.48    7.45
   0  -3 -14  198.92    8.42
   0  -3 -14  199.52    9.03
   0  -3 -15   71.43    5.71
   0   3 -15   79.06    4.82
   0  -3 -15   75.24    5.57
   0   3 -16   34.62    3.42
   0  -3 -16   33.54    4.32
   0  -3 -16   35.86    4.19
   0  -3 -17    4.50    2.61
   0  -3 -17    1.29    2.39
   0   3 -17    2.85    1.95
   0   3 -17    1.91    2.41
   0   3 -18   17.55    3.67
   0  -3 -18   13.71    2.99
   0  -3 -18   17.80    3.87
   0  -3 -19   22.21    4.42
   0  -3 -19   20.19    3.71
   0  -3 -20   25.55    3.97
   0   3 -20   19.51    4.09
   0  -3 -20   20.41    4.29
   0  -3 -21   17.54    3.79
   0   4   0 3396.98   35.86
   0   4  -1  232.51    4.64
   0   4  -1  234.95    4.48
   0  -4  -2  974.20   13.62
   0   4  -2 1038.65   13.29
   0   4  -2 1012.13   13.37
   0  -4   2 1027.42   10.92
   0  -4  -2 1012.84   11.35
   0  -4  -3 1537.77   16.44
   0  -4  -3 1523.37   19.49
   0  -4  -4  177.85    5.06
   0  -4   4  173.77    3.85
   0  -4  -5  754.30   12.61
   0  -4   5  729.32   10.54
   0   4   5  746.34   10.06
   0   4   6 3063.72   32.85
   0  -4  -6 3039.38   36.89
   0  -4  -7   70.35    3.74
   0   4   7   70.52    2.39
   0  -4  -8    6.91    1.64
   0  -4  -9   42.20    3.24
   0   4 -10   55.16    3.08
   0  -4 -10   51.96    3.86
   0  -4 -10   56.43    3.98
   0  -4 -11   38.47    3.53
   0  -4 -11   39.65    3.70
   0   4 -11   40.60    2.82
   0  -4 -12  106.28    5.98
   0  -4 -12  115.66    6.33
   0   4 -12  113.43    4.96
   0  -4 -13   25.10    3.41
   0   4 -13   26.23    2.67
   0  -4 -13   29.02    3.55
   0  -4 -14   29.29    3.56
   0  -4 -14   36.74    4.11
   0  -4 -15    4.02    2.20
   0  -4 -15    5.65    2.25
   0  -4 -16   79.07    5.90
   0  -4 -16   80.40    6.27
   0  -4 -17  132.78    8.44
   0  -4 -17  129.84    7.83
   0   4 -18   26.83    4.23
   0  -4 -18   33.89    4.36
   0  -4 -18   33.53    4.76
   0   4 -19    2.78    2.45
   0  -4 -19    5.23    2.85
   0  -4 -19   10.28    2.91
   0  -4 -20    4.24    2.48
   0  -4 -20    4.56    2.85
   0  -4 -21    2.53    2.44
   0  -5   0    0.89    0.40
   0   5   0   -0.32    0.48
   0  -5  -1   16.39    0.95
   0   5  -1   17.59    1.19
   0   5  -1   18.34    1.29
   0   5   2  290.38    4.46
   0  -5  -2  281.85    6.23
   0  -5  -3 2160.99   26.71
   0  -5  -3 2203.04   23.07
   0  -5   3 2188.55   22.78
   0  -5  -4 1888.24   20.35
   0  -5  -4 1891.73   24.42
   0  -5   5  691.10   10.21
   0  -5  -5  681.05   12.38
   0   5   6   36.15    1.82
   0  -5  -6   35.08    2.85
   0   5   7  153.53    3.94
   0  -5  -7  159.86    5.87
   0   5   8  317.55    6.08
   0  -5  -8  311.99    8.60
   0  -5  -8  313.68    8.96
   0  -5  -9  121.85    5.67
   0  -5  -9  132.30    5.73
   0  -5 -10    3.03    1.54
   0  -5 -10    2.70    1.49
   0  -5 -11    9.24    2.09
   0  -5 -11    8.95    2.28
   0  -5 -12  137.86    6.90
   0  -5 -12  147.09    7.08
   0  -5 -13  221.08    9.14
   0  -5 -13  199.64    8.61
   0  -5 -14   56.89    5.01
   0  -5 -14   57.80    4.95
   0  -5 -15  110.22    7.19
   0  -5 -15  106.48    6.87
   0  -5 -16   44.19    4.69
   0  -5 -16   38.75    4.67
   0  -5 -17    5.13    3.09
   0  -5 -17    6.82    2.76
   0  -5 -18   15.44    3.72
   0  -5 -18   15.68    3.94
   0  -5 -19   13.20    3.71
   0  -5 -19    8.46    2.82
   0   5 -19    9.92    2.94
   0  -5 -20   14.55    3.92
   0  -5 -20    9.32    3.05
   0   5 -20   12.25    3.29
   0  -5 -21   12.91    3.25
   0  -6   0 1514.49   17.96
   0  -6  -1 1021.64   12.54
   0  -6   1 1011.40   13.60
   0   6  -2  193.28    3.06
   0   6   2  199.25    3.76
   0  -6  -2  189.73    5.31
   0  -6  -3  371.62    8.11
   0  -6  -4  101.64    2.42
   0  -6   4   98.52    2.35
   0  -6  -4   94.45    4.09
   0  -6  -5 1804.45   24.91
   0  -6  -5 1811.37   20.04
   0  -6  -6   61.56    3.70
   0  -6  -7  173.90    6.41
   0  -6  -8  205.00    7.33
   0  -6  -9   29.43    3.14
   0  -6  -9   32.20    3.15
   0  -6 -10   24.90    3.13
   0  -6 -10   22.33    2.88
   0  -6 -11  182.37    7.83
   0  -6 -11  189.90    7.68
   0  -6 -12    9.95    2.63
   0  -6 -12   15.40    2.97
   0  -6 -13   16.00    3.19
   0  -6 -13   14.72    2.97
   0  -6 -14   26.41    3.91
   0  -6 -14   19.85    3.21
   0  -6 -15  102.43    6.91
   0  -6 -15  116.94    7.49
   0  -6 -16   -0.24    2.23
   0  -6 -16    3.59    2.28
   0  -6 -17   60.15    5.92
   0  -6 -17   51.48    5.15
   0  -6 -18   10.91    3.52
   0  -6 -18   12.73    3.53
   0  -6 -19   11.59    3.23
   0   6 -19    8.66    2.73
   0  -6 -19   13.98    3.82
   0   6 -20   -6.80    3.58
   0  -6 -20   -1.53    2.57
   0  -6 -21    1.62    2.26
   0  -7   0    0.65    0.61
   0  -7   1  367.86    7.01
   0  -7  -1  360.41    6.22
   0  -7  -2  151.76    4.51
   0  -7  -2  151.84    5.00
   0   7  -2  149.72    2.74
   0  -7  -2  159.08    3.49
   0   7   2  159.03    3.56
   0  -7  -3 1338.41   19.46
   0  -7   4  572.90    7.42
   0  -7  -4  570.89   11.49
   0  -7  -5  233.97    4.28
   0  -7  -5  228.65    7.15
   0  -7   5  233.60    4.33
   0  -7   6   29.65    1.63
   0  -7  -6   30.46    2.86
   0  -7  -6   29.88    1.45
   0  -7  -7  500.52   11.83
   0  -7  -8   62.73    4.31
   0  -7  -9   56.04    4.25
   0  -7 -10  257.42    9.28
   0  -7 -11    1.68    1.92
   0  -7 -12   41.43    4.09
   0  -7 -13  158.59    7.88
   0  -7 -13  136.69    7.47
   0  -7 -14   17.07    3.06
   0  -7 -14   28.85    3.88
   0  -7 -15  141.42    8.08
   0  -7 -15  132.58    7.89
   0  -7 -16    3.80    2.28
   0  -7 -17   -3.14    2.81
   0  -7 -18    4.67    2.15
   0  -7 -19   27.03    4.49
   0  -7 -20    2.02    2.36
   0  -8   0    8.49    1.26
   0  -8   0   10.97    1.14
   0  -8  -1 1392.42   17.36
   0  -8   1 1389.59   18.44
   0  -8  -1 1425.63   19.12
   0  -8   1 1417.85   19.51
   0  -8  -2   83.89    3.50
   0  -8  -2   85.45    2.65
   0   8   2   82.90    2.67
   0  -8  -2   81.91    3.92
   0  -8   2   80.48    3.72
   0   8  -2   77.94    1.94
   0  -8  -3  347.33    8.66
   0  -8   3  348.16    8.33
   0   8   3  356.32    5.92
   0  -8  -4    0.42    1.21
   0  -8   4    0.21    1.33
   0  -8   5 1032.15   17.40
   0  -8   5 1033.17   12.38
   0  -8  -5 1019.14   17.88
   0  -8  -6  179.22    6.86
   0  -8  -6  180.30    3.80
   0  -8   6  175.01    3.93
   0  -8  -7  232.93    8.09
   0  -8  -7  229.64    4.63
   0  -8   7  229.66    5.10
   0  -8   8   67.50    2.90
   0  -8  -8   62.99    2.41
   0  -8  -8   57.54    4.31
   0  -8  -9   -1.70    2.35
   0  -8 -10   62.76    4.73
   0  -8 -11  120.84    6.63
   0  -8 -12    5.37    2.12
   0  -8 -13   74.98    5.86
   0  -8 -14    3.14    2.69
   0  -8 -15   43.84    4.86
   0  -8 -16    0.20    2.42
   0  -8 -17   94.49    7.26
   0  -8 -18   -5.71    3.39
   0  -8 -19    9.07    2.93
   0  -8 -20   -0.88    3.13
   0  -9   0   -1.04    1.10
   0  -9   0   -0.58    0.74
   0  -9  -1  125.90    4.58
   0  -9   1  136.17    4.92
   0  -9  -1  125.83    3.77
   0  -9  -2   34.54    2.44
   0  -9  -2   38.44    1.89
   0   9  -2   35.09    1.32
   0  -9  -2   39.06    2.89
   0  -9   2   36.30    2.72
   0   9   2   37.30    1.92
   0  -9  -3  799.67   10.95
   0  -9  -3  791.42   13.56
   0  -9   3  814.97   14.51
   0  -9  -3  790.40   14.68
   0   9   3  808.94   11.06
   0  -9  -4    3.12    1.52
   0  -9   4    1.04    1.34
   0  -9   5   15.20    1.99
   0  -9  -5   13.62    2.44
   0  -9  -6    0.76    1.59
   0  -9   6    1.63    0.49
   0  -9  -7    1.37    0.46
   0  -9   7    2.07    0.60
   0  -9  -7    3.34    1.91
   0  -9  -8   22.18    1.38
   0  -9  -8   19.41    2.83
   0  -9   8   23.34    1.64
   0  -9  -9   20.25    1.42
   0  -9  -9   18.53    2.85
   0  -9   9   22.60    1.82
   0  -9  10   28.79    2.25
   0  -9 -10   31.39    1.89
   0  -9 -10   30.00    3.57
   0  -9 -11   -0.05    2.26
   0  -9 -12   -1.32    2.18
   0  -9 -13  204.45    9.61
   0  -9 -14   20.98    3.83
   0  -9 -15   83.70    6.65
   0  -9 -16   13.58    3.58
   0  -9 -17    4.32    3.10
   0  -9 -18    1.73    2.42
   0  -9 -19    8.49    3.35
   0 -10   0  282.77    6.62
   0 -10   0  296.85    7.68
   0 -10   1  831.16   14.46
   0 -10  -1  812.51   12.34
   0 -10  -1  808.22   14.08
   0 -10  -2   71.51    3.64
   0 -10  -2   73.90    4.10
   0 -10   2   72.97    3.92
   0 -10  -2   70.11    2.76
   0  10  -2   71.52    2.03
   0 -10  -3  220.14    4.84
   0 -10   3  218.25    7.09
   0 -10  -3  211.48    6.47
   0 -10  -3  212.59    7.24
   0 -10   4    3.31    1.24
   0 -10  -4    4.34    0.67
   0 -10  -4    2.58    1.71
   0 -10  -4    1.59    1.08
   0 -10   5  259.76    8.24
   0 -10  -5  239.43    8.26
   0 -10  -6  141.32    6.48
   0 -10  -7  102.26    5.85
   0 -10   7  103.71    2.92
   0 -10   8    6.03    0.94
   0 -10  -8    6.04    0.81
   0 -10  -8    8.08    2.61
   0 -10  -9  199.51    4.48
   0 -10  -9  206.34    8.71
   0 -10   9  200.37    5.17
   0 -10 -10   41.00    4.42
   0 -10  10   36.57    2.33
   0 -10  11  223.69    6.43
   0 -10 -11  227.84    9.85
   0 -10 -12    0.68    2.32
   0 -10  12    0.17    1.02
   0 -10 -13   18.42    3.63
   0 -10 -14    1.03    2.13
   0 -10 -15    9.14    3.42
   0 -10 -16    5.81    3.07
   0 -10 -17   61.86    6.35
   0 -10 -18   16.97    3.84
   0 -10 -19   -0.84    3.21
   0 -11   0    2.03    1.22
   0 -11   1  205.43    6.79
   0 -11  -1  208.07    5.49
   0 -11  -1  206.11    6.60
   0  11  -2  135.27    3.01
   0 -11  -2  136.06    5.71
   0 -11   2  134.43    5.62
   0 -11  -2  133.78    5.23
   0 -11  -2  138.77    4.15
   0 -11  -3  449.52   10.22
   0 -11   3  449.53   10.92
   0 -11  -3  437.60   11.19
   0 -11  -3  445.66    7.84
   0 -11  -4   54.16    4.05
   0 -11  -4   47.05    3.24
   0 -11  -4   49.57    2.17
   0 -11   4   45.96    3.54
   0 -11   5   82.29    4.71
   0 -11  -5   97.81    2.92
   0 -11  -5   91.98    5.25
   0 -11  -6   39.85    3.90
   0 -11  -6   39.70    1.78
   0 -11  -7  173.20    7.87
   0 -11  -8   -2.33    2.16
   0 -11  -9   16.64    3.17
   0 -11   9   14.09    1.34
   0 -11 -10  110.10    6.85
   0 -11 -11    2.39    2.62
   0 -11 -12   19.76    3.56
   0 -11 -13    6.14    2.77
   0 -11 -14   33.65    4.65
   0 -11 -15   35.41    4.97
   0 -11 -16    5.82    2.96
   0 -11 -17    5.23    3.38
   0 -11 -18    0.09    2.29
   0 -12   0  531.38   11.80
   0 -12  -1  634.19   11.14
   0 -12  -1  637.63   13.03
   0 -12   1  619.27   13.16
   0 -12  -2  299.03    6.73
   0 -12  -2  290.39    8.92
   0 -12  -2  281.73    8.22
   0  12  -2  290.11    4.97
   0 -12   2  302.17    8.90
   0 -12   3  114.89    5.61
   0 -12  -3  114.36    5.13
   0 -12  -3  122.52    3.86
   0 -12  -3  110.71    5.61
   0 -12  -4  128.12    3.77
   0 -12  -4  120.06    5.40
   0 -12   4  121.52    5.87
   0 -12  -4  130.58    6.28
   0 -12  -5    5.78    1.96
   0 -12  -5    5.97    0.83
   0 -12   5    0.96    1.94
   0 -12  -5    4.11    1.49
   0 -12  -6    4.69    2.02
   0 -12  -6    9.15    0.97
   0 -12   6    5.85    1.89
   0 -12  -7  172.47    8.04
   0 -12  -7  182.00    3.98
   0 -12  -8    3.15    2.32
   0 -12  -9   19.93    3.62
   0 -12 -10   40.12    4.61
   0 -12 -11  110.25    7.25
   0 -12 -12   65.78    5.92
   0 -12 -13    4.27    2.60
   0 -12 -14   -0.67    2.80
   0 -12 -15    9.55    3.15
   0 -12 -16    6.56    3.38
   0 -12 -17   -2.67    3.00
   0 -12 -18   24.55    4.69
   0 -13   0   -0.75    1.45
   0 -13  -1   62.51    4.11
   0 -13  -1   64.28    4.15
   0 -13   1   63.56    4.11
   0  13  -2  301.04    5.22
   0 -13  -2  300.22    9.57
   0 -13  -2  309.54    8.97
   0 -13   3    8.05    2.30
   0 -13  -3    6.89    1.17
   0 -13  -3    4.85    2.02
   0 -13  -3    3.01    1.53
   0 -13  -4  287.36    9.71
   0 -13  -4  283.65    6.17
   0 -13   4  290.59    9.39
   0 -13  -4  278.39    8.65
   0 -13  -5   38.04    3.87
   0 -13  -5   40.01    2.02
   0 -13   5   35.53    3.41
   0 -13  -5   35.43    3.15
   0 -13  -6   59.15    2.29
   0 -13  -6   59.98    4.22
   0 -13  -6   54.18    4.71
   0 -13   6   58.63    4.54
   0 -13  -7    2.38    2.22
   0 -13  -8  291.81   11.08
   0 -13  -9   53.23    5.17
   0 -13 -10   -0.59    2.48
   0 -13 -11    1.52    2.56
   0 -13 -12    8.88    2.80
   0 -13 -13    4.06    2.80
   0 -13 -14   45.54    5.42
   0 -13 -15    4.62    2.97
   0 -13 -16   -1.07    2.63
   0 -13 -17    0.72    2.69
   0 -14   0  275.78    8.87
   0 -14   1   39.71    3.41
   0 -14  -1   47.62    3.74
   0 -14  -1   38.42    3.50
   0 -14  -2    9.01    2.03
   0 -14  -2    5.07    1.99
   0 -14   2   11.60    2.66
   0 -14  -3   33.22    3.13
   0 -14  -3   35.18    3.75
   0 -14   3   37.90    3.56
   0 -14  -4   13.23    2.11
   0 -14   4   11.74    2.26
   0 -14  -4   13.76    2.61
   0 -14  -4   14.79    1.43
   0 -14  -5   96.38    3.31
   0 -14  -5   85.99    5.04
   0 -14   5   89.69    5.51
   0 -14  -5   96.23    6.03
   0 -14  -6   -0.52    1.43
   0 -14   6    0.99    1.79
   0 -14  -6   -1.06    2.42
   0 -14  -7   29.39    3.98
   0 -14  -7   30.78    3.43
   0 -14  -8  184.73    9.10
   0 -14  -9    4.14    2.70
   0 -14 -10   57.37    5.49
   0 -14 -11   -2.79    2.81
   0 -14 -12   67.93    6.15
   0 -14 -13   -1.86    2.52
   0 -14 -14   16.30    4.18
   0 -14 -15   -1.34    2.78
   0 -14 -16    7.51    3.67
   0 -14 -17   18.11    4.52
   0 -15   0   -0.59    1.85
   0 -15   0   -0.26    1.79
   0 -15  -1  148.66    6.71
   0 -15   1  141.46    6.62
   0 -15  -1  140.90    6.69
   0 -15   2  267.55    9.39
   0 -15  -2  256.42    9.33
   0 -15  -2  255.81    8.87
   0 -15  -3    4.71    1.84
   0 -15   3    5.05    1.80
   0 -15  -3    3.54    1.79
   0 -15  -4   55.40    4.16
   0 -15  -4   55.30    4.70
   0 -15   4   54.16    4.42
   0 -15  -5   -0.49    1.93
   0 -15   5   -0.57    1.93
   0 -15  -5    5.47    2.23
   0 -15  -6    5.96    2.08
   0 -15   6    2.64    1.60
   0 -15  -6    8.19    2.67
   0 -15  -7   -2.03    1.88
   0 -15  -7    1.17    2.25
   0 -15  -8   33.24    4.46
   0 -15  -8   34.07    3.73
   0 -15  -9    7.40    2.42
   0 -15  -9    5.38    2.55
   0 -15 -10   96.08    7.13
   0 -15 -11   -3.86    2.92
   0 -15 -12   -4.69    3.27
   0 -15 -13   -0.01    2.46
   0 -15 -14   37.22    5.40
   0 -15 -15   -0.26    3.09
   0 -15 -16   14.31    3.95
   0 -16   0   25.39    3.23
   0 -16   0   18.43    2.77
   0 -16  -1   73.00    4.95
   0 -16   1   73.42    5.04
   0 -16  -1   75.07    5.21
   0 -16   2   51.38    4.42
   0 -16  -2   46.68    4.04
   0 -16  -2   50.45    4.38
   0 -16  -3    8.87    2.28
   0 -16   3    7.08    2.29
   0 -16  -3    6.36    2.25
   0 -16   4   66.09    5.09
   0 -16  -4   61.81    5.08
   0 -16  -4   62.45    4.61
   0 -16  -5    3.05    1.89
   0 -16   5    0.41    1.87
   0 -16  -5    0.94    2.04
   0 -16  -6  323.47   12.10
   0 -16  -6  298.89   10.36
   0 -16   6  305.05   11.33
   0 -16  -7    5.53    1.96
   0 -16  -7    5.77    2.52
   0 -16  -8    4.32    1.98
   0 -16  -8    4.90    2.26
   0 -16  -9    7.55    3.01
   0 -16  -9    7.38    2.43
   0 -16 -10   45.16    5.19
   0 -16 -10   42.27    4.48
   0 -16 -11   -3.95    3.09
   0 -16 -12   -0.99    3.08
   0 -16 -13    5.44    3.21
   0 -16 -14    0.61    2.66
   0 -16 -15    1.62    3.36
   0 -17   0   -0.73    1.88
   0 -17   0    1.47    1.91
   0 -17  -1   12.23    2.57
   0 -17   1   12.20    2.73
   0 -17   1   13.94    2.66
   0 -17  -1   12.27    2.73
   0 -17  -2   75.93    5.51
   0 -17  -2   72.58    5.16
   0 -17   2   75.09    5.37
   0 -17  -3   15.92    2.96
   0 -17  -3   11.80    2.41
   0 -17   3   13.43    2.81
   0 -17  -4   67.49    5.55
   0 -17  -4   63.91    4.83
   0 -17   4   73.23    5.42
   0 -17   5   -0.71    1.99
   0 -17  -5    0.89    1.80
   0 -17  -5   -0.26    2.25
   0 -17   6    0.27    1.89
   0 -17  -6    1.17    1.98
   0 -17  -6    3.76    1.81
   0 -17  -7    8.67    2.38
   0 -17  -7    8.68    2.87
   0 -17  -8   56.39    5.71
   0 -17  -8   56.78    4.84
   0 -17  -9    6.14    3.06
   0 -17  -9    9.25    2.56
   0 -17 -10    4.59    2.15
   0 -17 -10    2.34    2.46
   0 -17 -11    0.77    3.10
   0 -17 -11    2.15    2.21
   0 -17 -12    8.98    3.57
   0 -17 -12   10.54    2.95
   0 -17 -13    6.66    3.02
   0 -17 -14   28.20    4.95
   0 -18   0  102.69    6.23
   0 -18   0  110.96    6.44
   0 -18   1   54.58    4.55
   0 -18  -1   50.56    4.41
   0 -18   1   58.04    4.87
   0 -18  -1   51.27    4.61
   0 -18   2    7.25    2.05
   0 -18   2    7.14    2.24
   0 -18  -2    7.47    2.19
   0 -18  -2    7.11    2.10
   0 -18  -3    3.67    1.91
   0 -18   3    2.37    2.19
   0 -18  -3    1.18    1.96
   0 -18   4   55.42    5.04
   0 -18  -4   47.58    4.48
   0 -18  -4   48.28    4.89
   0 -18  -5   29.28    4.21
   0 -18  -5   29.18    3.64
   0 -18   5   29.69    3.93
   0 -18   6   79.82    6.14
   0 -18  -6   82.97    6.47
   0 -18  -6   78.47    5.56
   0 -18  -7    3.61    2.35
   0 -18  -7    2.87    1.96
   0 -18  -8    1.74    2.22
   0 -18  -8   -0.96    1.68
   0 -18  -9    8.37    3.04
   0 -18  -9    9.48    2.67
   0 -18 -10    2.97    2.35
   0 -18 -10   -1.91    3.07
   0 -18 -11    0.15    2.07
   0 -18 -11   -1.35    3.23
   0 -18 -12   22.81    4.61
   0 -18 -12   23.44    3.93
   0 -18 -13   13.02    3.66
   0 -18 -13   20.02    3.85
   0 -18 -14   -2.49    2.33
   0 -18 -15   -0.14    2.54
   0 -19   0   -1.78    1.86
   0 -19   0    1.45    1.72
   0 -19   1    9.36    2.47
   0 -19   1    9.21    2.46
   0 -19  -1    6.12    1.84
   0 -19  -1    9.61    2.63
   0 -19  -2   14.89    2.79
   0 -19  -2   13.14    2.81
   0 -19   2   15.82    2.94
   0 -19   2   18.13    2.92
   0 -19  -3   41.72    4.30
   0 -19   3   44.58    4.65
   0 -19  -3   39.94    4.58
   0 -19   3   40.84    3.92
   0 -19  -4   93.59    6.86
   0 -19  -4   85.18    6.03
   0 -19   4   92.86    6.54
   0 -19  -5   37.83    4.79
   0 -19  -5   32.93    3.99
   0 -19   5   29.34    4.04
   0 -19   6   -4.15    2.75
   0 -19  -6   -1.07    2.05
   0 -19  -6   -2.71    2.86
   0 -19  -7   23.83    3.53
   0 -19  -7   29.03    4.48
   0 -19  -8    9.99    3.42
   0 -19  -8   16.06    3.06
   0 -19  -9    3.83    2.35
   0 -19  -9   -2.18    2.85
   0 -19 -10    8.61    2.85
   0 -19 -10   -0.08    2.84
   0 -19 -11   -2.66    2.88
   0 -19 -11   -1.51    2.17
   0 -19 -12    0.08    1.99
   0 -19 -12   -4.84    3.44
   0 -19 -13   -2.37    2.46
   0 -19 -14    1.85    2.32
   0 -20   0   32.13    4.12
   0 -20   0   43.79    4.69
   0 -20  -1   70.30    5.70
   0 -20  -1   61.89    5.27
   0 -20   1   69.54    5.53
   0 -20   1   65.10    5.53
   0 -20  -2    5.92    2.25
   0 -20   2    8.15    2.46
   0 -20  -2    3.00    2.06
   0 -20   2   10.64    2.55
   0 -20  -3   12.34    3.19
   0 -20   3   11.95    2.87
   0 -20   3   10.03    2.53
   0 -20  -3   15.21    2.98
   0 -20  -4    9.88    2.60
   0 -20  -4   10.06    3.14
   0 -20   4    8.00    2.61
   0 -20  -5   12.19    2.83
   0 -20   5    3.10    2.20
   0 -20  -5   13.58    3.65
   0 -20  -6   31.98    4.00
   0 -20   6   31.36    4.25
   0 -20  -6   36.57    4.85
   0 -20  -7   10.53    2.88
   0 -20  -7    6.92    2.83
   0 -20  -8   -3.01    3.15
   0 -20  -8   -0.82    2.03
   0 -20  -9   -4.95    2.46
   0 -20  -9   -4.84    3.52
   0 -20 -10   -0.09    2.07
   0 -20 -10    4.19    3.25
   0 -20 -11   27.45    4.22
   0 -20 -11   27.55    5.12
   0 -20 -12    8.72    2.98
   0 -20 -13    7.63    3.10
   0 -21   0    5.63    2.65
   0 -21   0   -1.96    2.19
   0 -21   1   13.17    3.21
   0 -21   1   15.26    3.09
   0 -21  -1   14.48    3.16
   0 -21  -1   14.75    3.25
   0 -21   2   11.54    2.99
   0 -21  -2   14.20    3.10
   0 -21   2   15.30    2.93
   0 -21  -2   15.62    3.04
   0 -21   3   24.27    3.79
   0 -21  -3   22.98    3.67
   0 -21  -3   25.65    3.69
   0 -21   4    1.68    2.07
   0 -21  -4   -2.10    2.25
   0 -21  -4    0.57    2.32
   0 -21  -5   20.51    3.85
   0 -21  -5   24.77    3.79
   0 -21   5   22.93    3.77
   0 -21  -6    0.67    2.64
   0 -21  -6    7.71    2.62
   0 -21   6    3.19    2.24
   0 -21  -7    3.61    1.98
   0 -21  -7    4.40    2.68
   0 -21  -8   -3.84    2.93
   0 -21  -8    2.82    2.26
   0 -21  -9   13.72    3.17
   0 -21  -9    9.29    3.27
   0 -21 -10    0.39    1.99
   0 -21 -10   -2.62    3.34
   0 -21 -11   -0.57    2.52
   0 -21 -12   -1.72    2.48
   0 -22   0   18.48    3.44
   0 -22   0   19.74    3.56
   0 -22  -1   23.40    3.85
   0 -22   1   26.48    4.06
   0 -22  -1   22.91    3.78
   0 -22  -2   14.44    3.32
   0 -22  -2   18.50    3.36
   0 -22   2   15.34    3.23
   0 -22  -3    9.40    2.98
   0 -22  -3    7.75    2.49
   0 -22   3    9.60    2.97
   0 -22   4    3.40    2.39
   0 -22  -4    3.35    2.37
   0 -22  -4   -0.37    1.87
   0 -22  -5   28.06    4.55
   0 -22   5   36.00    4.76
   0 -22  -5   35.72    4.57
   0 -22  -6    3.86    2.24
   0 -22  -6    4.45    2.99
   0 -22  -7   -0.33    2.07
   0 -22  -7    5.27    2.98
   0 -22  -8   -3.01    2.51
   0 -22  -8   -0.90    2.03
   0 -22  -9    8.00    3.02
   0 -22  -9    7.75    2.66
   0 -22 -10   -0.87    2.06
   0 -22 -11    2.83    2.11
   0 -23   0   -0.90    2.37
   0 -23   1   12.63    3.17
   0 -23  -1    9.17    2.91
   0 -23  -1   10.34    3.06
   0 -23  -2   -0.96    2.12
   0 -23  -2    0.72    2.10
   0 -23   2   -2.70    2.34
   0 -23  -3   37.35    5.01
   0 -23  -3   41.72    4.76
   0 -23   3   37.02    4.83
   0 -23  -4    1.72    2.56
   0 -23   4    0.78    2.23
   0 -23  -4    0.86    2.12
   0 -23  -5    5.53    2.68
   0 -23  -5    6.83    2.74
   0 -23   5    1.52    2.14
   0 -23  -6    4.10    2.44
   0 -23  -6    1.11    2.88
   0 -23  -7    9.26    2.81
   0 -23  -7   15.72    4.14
   0 -23  -8    0.95    2.60
   0 -23  -8    1.48    2.19
   0 -24   0   -0.66    2.30
   0 -24  -1   18.00    3.64
   0 -24   1   15.48    3.60
   0 -24   2    7.57    3.06
   0 -24  -2   -0.41    2.09
   0 -24  -2    2.26    2.41
   0 -24   3    1.69    2.36
   0 -24  -3    1.34    2.07
   0 -24  -3   -1.90    2.74
   0 -24  -4   -0.55    2.48
   0 -24   4    0.87    2.04
   0 -24  -4    0.68    2.57
   0 -24  -5   17.62    3.90
   0 -24   5   11.41    3.07
   0 -24  -5   15.77    3.55
   0 -24  -6    0.68    2.59
   0 -25  -4    0.40    2.39
   1   0 -20    5.05    2.54
   1   0 -20   -1.02    2.29
   1   0 -19   14.69    3.22
   1   0 -19    8.45    2.82
   1   0 -18   -0.75    1.83
   1   0 -18   -4.06    3.02
   1   0 -17    0.04    1.76
   1   0 -17   -1.48    2.67
   1   0 -16   -1.68    1.94
   1   0 -16   -1.72    2.90
   1   0 -15   55.94    4.53
   1   0 -15   58.14    5.14
   1   0 -14   -3.60    2.48
   1   0 -14   -0.78    0.96
   1   0 -14   -0.70    1.79
   1   0 -13  128.16    6.74
   1   0 -13  146.29    5.08
   1   0 -13  143.87    6.49
   1   0 -12   -1.12    1.71
   1   0 -12    0.90    0.95
   1   0 -11  939.91   14.53
   1   0 -11  978.82   17.43
   1   0 -10    0.58    1.21
   1   0 -10    0.08    0.78
   1   0  -9  897.81   15.55
   1   0  -8   -0.05    0.99
   1   0  -7   11.65    1.54
   1   0  -6    0.24    0.72
   1   0  -5    8.43    0.98
   1   0  -5    7.82    1.29
   1   0  -4    0.74    0.62
   1   0  -4    0.81    0.35
   1   0  -3 7215.39   74.10
   1   0  -3 7446.90   73.22
  -1   0  -2    1.86    0.37
  -1   0  -3 6020.01   60.49
  -1   0  -4    0.26    0.52
   1   0   4    1.38    0.49
  -1   0  -5   25.53    1.55
   1   0   5   26.89    1.62
  -1   0  -6   -0.08    0.71
  -1   0  -7  204.64    5.47
  -1   0  -8   -1.35    1.05
  -1   0  -9  753.74   13.31
  -1   0 -10   -0.09    0.43
  -1   0 -10   -0.07    1.25
  -1   0 -11  391.46    9.82
  -1   0 -11  383.67    6.52
  -1   0 -11  416.02   11.45
  -1   0 -12   -0.07    0.50
  -1   0 -12    0.09    1.36
  -1   0 -13  168.75    8.01
  -1   0 -13  182.29    7.09
  -1   0 -14   -0.19    2.20
  -1   0 -14   -0.51    1.73
  -1   0 -15  127.30    7.54
  -1   0 -15  136.26    6.72
  -1   0 -16   -2.21    1.78
  -1   0 -16   -1.79    2.05
  -1   0 -17    6.52    2.03
  -1   0 -17    5.50    2.53
  -1   0 -18   -0.32    2.56
  -1   0 -18    1.97    2.16
  -1   0 -19   27.58    4.72
  -1   0 -20    0.02    2.60
   1  -1 -20   12.85    3.17
   1  -1 -20    5.88    2.95
   1   1 -20   10.89    3.43
   1   1 -19   15.77    3.09
   1  -1 -19   20.56    3.60
   1   1 -19   18.97    3.65
   1  -1 -19   19.67    3.91
   1   1 -18    3.90    2.46
   1   1 -18   10.69    2.64
   1  -1 -18    7.91    2.20
   1  -1 -18    5.94    2.41
   1  -1 -17   18.16    3.58
   1  -1 -17   26.17    3.59
   1   1 -17   27.43    3.64
   1   1 -17   19.40    3.45
   1  -1 -16    0.09    2.24
   1   1 -16   -4.66    2.86
   1   1 -16    1.85    1.86
   1  -1 -16    2.65    1.90
   1  -1 -15   23.29    3.11
   1   1 -15   28.02    3.22
   1  -1 -15   23.54    3.59
   1   1 -15   28.30    3.71
   1  -1 -14   62.30    4.67
   1   1 -14   57.26    4.27
   1   1 -14   60.32    3.34
   1  -1 -14   63.13    4.99
   1  -1 -13   -1.66    2.02
   1   1 -13    2.37    1.51
   1  -1 -13   -2.61    2.43
   1   1 -13    0.93    0.98
   1  -1 -13    0.48    0.92
   1  -1 -12   38.43    2.45
   1  -1 -12   41.71    3.92
   1  -1 -12   32.69    3.19
   1   1 -12   36.13    3.10
   1  -1 -11  354.43    7.63
   1  -1 -11  333.04    9.57
   1   1 -11  339.28    9.25
   1  -1 -11  353.67   10.39
   1   1 -10    8.29    1.73
   1  -1 -10    9.52    1.84
   1  -1 -10    9.96    1.31
   1  -1  -9  122.53    3.97
   1   1  -9  138.83    5.16
   1  -1  -9  139.42    5.51
   1  -1  -8   41.03    2.19
   1   1  -8   46.99    2.87
   1  -1  -8   44.24    2.96
   1   1  -7 1559.65   20.68
   1  -1  -7 1504.63   18.88
   1  -1  -7 1574.13   21.41
   1  -1  -6   92.31    3.70
   1  -1  -6   87.27    2.86
   1   1  -6   92.85    3.43
   1   1  -5  721.09   10.96
   1  -1  -5  716.30   10.00
   1  -1  -5  739.65   11.58
   1  -1  -5  735.98   10.03
   1  -1  -4  123.52    3.65
   1   1  -4  122.77    3.40
   1  -1  -4  125.27    2.83
   1  -1  -4  121.51    3.01
   1   1  -4  125.93    3.31
   1  -1  -3  101.63    2.17
   1  -1  -3  104.79    2.61
   1  -1  -3  104.63    3.00
   1   1  -3  100.06    2.79
   1   1  -3  105.54    2.71
  -1   1  -3  403.74    5.46
  -1  -1  -3  392.54    6.32
   1  -1   3  397.48    5.48
   1   1   3  387.73    6.66
  -1  -1  -4 1413.30   17.18
  -1   1  -4 1397.11   16.09
   1  -1   4 1382.86   16.19
  -1  -1  -5  598.21    9.66
   1  -1   5  609.09    9.02
  -1   1  -5  584.98    8.79
   1  -1   6   88.69    3.09
  -1   1  -6   87.20    3.02
  -1  -1  -6   80.47    1.67
  -1  -1  -6   84.76    3.34
  -1   1  -7    1.78    0.87
  -1  -1  -7    2.95    0.38
  -1  -1  -7    2.28    1.01
  -1  -1  -8   36.96    1.33
  -1  -1  -8   37.20    2.63
  -1   1  -8   41.45    2.43
  -1  -1  -9  528.01   10.89
  -1  -1  -9  492.62    6.91
  -1   1  -9  519.22   10.18
  -1  -1 -10   28.57    1.31
  -1   1 -10   27.08    2.37
  -1  -1 -10   25.89    2.88
  -1  -1 -10   26.84    2.48
  -1   1 -11 1239.99   19.18
  -1  -1 -11 1211.12   20.17
  -1  -1 -11 1245.05   21.83
  -1  -1 -12   24.01    3.37
  -1  -1 -12   25.98    2.95
  -1   1 -12   26.34    3.52
  -1   1 -12   28.19    2.75
  -1  -1 -12   23.48    1.25
  -1   1 -13  204.68    7.35
  -1   1 -13  217.64    9.01
  -1  -1 -13  217.07    8.01
  -1  -1 -13  215.64    9.15
  -1   1 -14   48.40    4.68
  -1   1 -14   51.16    3.91
  -1  -1 -14   52.29    4.17
  -1  -1 -14   55.20    4.95
  -1  -1 -15    1.79    2.31
  -1   1 -15    3.64    1.71
  -1   1 -15    4.37    2.40
  -1  -1 -15    1.58    1.82
  -1  -1 -16    0.35    1.68
  -1   1 -16    2.08    2.39
  -1   1 -16    2.86    1.72
  -1  -1 -16   -0.66    2.49
  -1  -1 -17   45.58    5.06
  -1   1 -17   50.08    4.39
  -1  -1 -17   52.89    4.70
  -1   1 -17   48.19    5.10
  -1  -1 -18    1.44    2.33
  -1   1 -18   -3.60    3.05
  -1  -1 -18   -0.18    1.95
  -1  -1 -19   -2.14    2.73
  -1  -1 -19    2.72    2.08
  -1   1 -19    2.55    2.54
  -1  -1 -20    2.50    2.45
  -1   1 -20    3.19    3.02
   1  -2 -21   36.91    5.00
   1  -2 -20   18.20    3.60
   1   2 -20   17.64    3.86
   1  -2 -20   21.30    4.38
   1   2 -19   -2.02    2.70
   1  -2 -19    4.20    2.69
   1  -2 -19    3.59    2.11
   1   2 -18   -0.20    1.77
   1   2 -18   -3.28    2.72
   1  -2 -18    1.11    1.85
   1  -2 -18   -0.74    2.51
   1   2 -17   11.52    2.84
   1   2 -17   18.51    3.19
   1  -2 -17   14.08    3.31
   1  -2 -17   13.01    2.87
   1  -2 -16    3.32    2.04
   1   2 -16    1.99    1.62
   1  -2 -16    1.99    1.94
   1  -2 -15    5.56    2.28
   1   2 -15    7.61    2.01
   1  -2 -15    2.00    2.44
   1  -2 -14    1.26    1.65
   1   2 -14    1.76    1.65
   1  -2 -14    1.25    2.33
   1   2 -13   24.66    2.87
   1  -2 -13   20.07    2.89
   1  -2 -13   22.01    1.90
   1  -2 -13   16.84    2.69
   1  -2 -12   -2.01    2.21
   1  -2 -12    0.28    0.90
   1   2 -12   -2.96    1.96
   1  -2 -12   -2.47    2.09
   1  -2 -11   22.45    2.94
   1   2 -11   22.63    2.28
   1  -2 -11   19.76    2.37
   1  -2 -11   21.31    1.68
   1  -2 -10  139.01    5.90
   1  -2 -10  143.36    4.43
   1  -2 -10  146.10    6.25
   1   2 -10  153.62    5.62
   1  -2  -9 1826.25   25.91
   1  -2  -9 1751.76   22.19
   1   2  -9 1829.07   24.48
   1  -2  -8  100.70    3.41
   1   2  -8  102.82    4.13
   1  -2  -8  102.09    4.54
   1  -2  -7  183.12    5.80
   1   2  -7  186.63    5.22
   1  -2  -7  174.45    4.40
   1  -2  -6  263.25    6.63
   1   2  -6  269.30    6.04
   1  -2  -6  247.68    5.24
   1  -2  -5  285.59    5.41
   1   2  -5  299.88    6.09
   1  -2  -5  299.61    6.69
  -1   2   4  895.77   11.25
   1  -2  -4  862.44   10.27
   1   2  -4  870.71   11.78
   1  -2  -4  871.94   12.61
  -1   2   3  795.62   10.00
   1  -2  -3  727.85    9.83
   1   2  -3  764.69   10.46
   1  -2  -3  759.49    8.51
   1  -2  -3  740.25   10.74
   1   2  -3  779.54   10.78
   1  -2  -2 1121.89   13.87
   1   2  -2 1166.53   13.81
  -1   2   2 1130.56   12.95
   1   2  -2 1139.07   13.96
  -1   2   1 1597.36   16.53
   1  -2   1  106.48    2.22
  -1   2  -1  101.65    2.14
   1   2   2  655.21    9.00
   1  -2   2  646.64    8.40
   1  -2   3  669.70    7.94
   1   2   3  678.36    9.98
  -1   2  -3  695.86    7.87
  -1  -2  -3  678.57    9.90
  -1  -2  -4   62.44    2.61
  -1   2  -4   62.39    1.81
   1  -2   4   64.24    1.89
  -1  -2  -5    8.05    1.24
  -1   2  -5    9.82    0.89
   1  -2   5   10.46    0.93
  -1   2  -6  207.43    4.63
   1  -2   6  213.78    4.85
  -1  -2  -6  216.54    5.78
  -1   2  -7  552.86    9.21
  -1  -2  -7  565.51   10.66
  -1  -2  -8 1126.56   17.42
  -1   2  -8 1079.86   15.55
  -1   2  -9  327.64    7.56
  -1  -2  -9  350.48    8.87
  -1   2 -10  102.08    4.28
  -1  -2 -10  106.02    5.48
  -1  -2 -10   98.87    4.88
  -1  -2 -11    1.39    1.99
  -1   2 -11    2.85    1.36
  -1  -2 -11    2.36    1.69
  -1  -2 -12  129.98    6.67
  -1  -2 -12  131.29    6.24
  -1   2 -12  128.64    5.41
  -1  -2 -13  454.77   13.29
  -1  -2 -13  453.57   12.17
  -1   2 -13  424.53   10.74
  -1   2 -14    1.18    1.26
  -1  -2 -14    2.80    1.97
  -1  -2 -14    6.13    2.52
  -1   2 -15  109.29    5.65
  -1  -2 -15  118.86    7.39
  -1  -2 -15  116.71    6.60
  -1   2 -15  114.41    7.04
  -1   2 -16    6.57    2.22
  -1  -2 -16   14.18    2.84
  -1  -2 -16   11.64    3.17
  -1   2 -16   14.34    2.51
  -1  -2 -17    6.27    2.06
  -1   2 -17    5.75    2.96
  -1   2 -17    7.83    2.23
  -1  -2 -17    8.69    3.28
  -1   2 -18   -2.58    3.06
  -1  -2 -18    0.07    2.00
  -1  -2 -18    1.75    2.60
  -1  -2 -19   15.29    3.22
  -1   2 -19   15.40    3.35
  -1  -2 -19   22.24    4.19
  -1  -2 -20   19.19    3.95
  -1   2 -20   25.79    4.55
   1  -3 -21    3.50    2.66
   1  -3 -20    2.30    2.42
   1  -3 -20    3.69    2.26
   1   3 -20    2.30    2.84
   1  -3 -19   -0.69    2.32
   1  -3 -19    0.65    2.54
   1   3 -19   -1.31    2.73
   1  -3 -18   16.10    3.46
   1  -3 -18   13.08    3.58
   1   3 -18   10.03    3.14
   1  -3 -17   86.57    6.72
   1  -3 -17   96.19    6.66
   1  -3 -16   14.15    3.14
   1  -3 -16    7.91    2.64
   1   3 -16    6.57    1.94
   1   3 -15    2.10    1.61
   1  -3 -15    1.42    1.98
   1  -3 -15    2.33    1.96
   1   3 -14    3.76    1.66
   1  -3 -14    6.43    2.30
   1  -3 -14    7.50    2.35
   1  -3 -13  285.34   10.25
   1  -3 -13  274.11    9.78
   1   3 -13  283.62    8.86
   1  -3 -12   -2.85    2.59
   1  -3 -12    1.64    1.71
   1   3 -12    0.38    1.50
   1  -3 -11   29.10    3.10
   1  -3 -11   30.30    3.04
   1   3 -11   25.82    2.47
   1  -3 -11   24.30    1.83
   1   3 -10   78.42    4.00
   1  -3 -10   78.53    4.64
   1  -3 -10   72.87    3.10
   1  -3 -10   76.94    4.56
   1  -3  -9  243.35    7.81
   1   3  -9  264.60    7.11
   1  -3  -9  250.77    5.87
   1  -3  -9  256.56    7.86
   1  -3  -8  208.31    6.68
   1  -3  -8  186.58    4.84
   1   3  -8  200.17    5.80
   1  -3  -7   22.27    1.58
   1  -3  -7   22.48    2.22
   1   3  -7   22.08    1.80
   1  -3  -6  195.44    4.59
   1  -3  -6  199.83    5.93
  -1   3   6  200.77    4.54
  -1   3   5 1614.80   19.16
   1  -3  -5 1582.73   21.14
  -1  -3   4  196.36    4.54
  -1   3   4  198.66    4.28
   1  -3  -4  188.18    5.01
   1   3  -3  625.35    9.71
   1  -3  -3  591.91    9.61
  -1   3   3  611.89    8.81
   1   3  -3  629.09    9.44
  -1   3   3  643.29    8.91
   1  -3  -2   80.94    2.67
  -1   3   2   82.20    2.17
   1   3  -2   85.89    2.65
   1   3  -2   85.14    2.71
   1   3  -1  769.41   10.17
   1  -3  -1  739.64    9.79
  -1   3   0  282.04    4.16
   1   3   0  287.40    4.83
   1   3   0  278.05    4.99
  -1   3   0  301.43    4.42
  -1   3  -1 1369.91   15.39
   1   3   1 1368.91   15.53
   1  -3   2  788.81    9.71
  -1   3  -2  783.13   10.33
   1  -3   3  342.94    4.51
  -1  -3  -3  342.65    6.65
   1  -3   4   11.20    0.76
  -1  -3  -4   10.96    1.29
  -1   3  -5 1424.69   16.45
  -1  -3  -5 1416.28   19.29
   1   3   5 1428.74   15.37
   1  -3   5 1428.28   16.68
   1  -3   6  402.13    6.93
  -1  -3  -6  405.52    8.69
  -1   3  -6  404.53    6.72
  -1  -3  -7   52.87    3.14
  -1   3  -7   48.43    2.21
  -1  -3  -8    2.11    1.40
  -1   3  -8    0.51    0.72
  -1  -3  -9  465.12   10.90
  -1   3  -9  464.63    9.01
  -1   3 -10  521.90   10.18
  -1  -3 -10  506.05   11.93
  -1  -3 -10  515.97   12.68
  -1  -3 -11  686.33   14.82
  -1  -3 -11  705.06   15.87
  -1   3 -11  713.58   12.99
  -1  -3 -12  240.35    9.12
  -1  -3 -12  218.01    8.17
  -1   3 -12  235.17    7.09
  -1  -3 -13   20.70    3.22
  -1  -3 -13   21.37    3.13
  -1   3 -13   20.43    2.30
  -1  -3 -14    2.88    1.97
  -1   3 -14   -0.06    1.21
  -1  -3 -14   -2.63    2.41
  -1   3 -15   -0.78    2.62
  -1   3 -15    7.09    1.88
  -1  -3 -15    5.20    2.13
  -1  -3 -15    6.04    2.44
  -1   3 -16    1.96    1.63
  -1   3 -16    0.50    2.30
  -1  -3 -16    1.45    2.07
  -1  -3 -16    0.26    2.01
  -1  -3 -17  104.34    7.43
  -1   3 -17   94.89    7.11
  -1  -3 -17   98.61    6.61
  -1  -3 -18   17.88    3.86
  -1  -3 -18   20.46    3.63
  -1   3 -18   20.18    3.90
  -1  -3 -19   22.71    4.36
  -1   3 -19   16.73    3.55
  -1  -3 -19   16.34    3.42
  -1  -3 -20    2.69    3.16
  -1  -3 -20    2.35    2.25
  -1   3 -20    0.18    2.49
   1  -4 -21   22.98    4.19
   1  -4 -20   54.45    6.08
   1  -4 -20   42.22    5.32
   1   4 -20   38.34    5.15
   1   4 -19   -3.53    3.01
   1  -4 -19    1.81    2.50
   1  -4 -19    3.48    2.74
   1  -4 -18   17.08    3.68
   1  -4 -18   17.87    3.57
   1  -4 -17    2.66    2.35
   1  -4 -17   -1.04    2.03
   1  -4 -16    9.25    2.90
   1  -4 -16    9.60    2.67
   1  -4 -15   36.53    4.28
   1  -4 -15   34.36    3.92
   1  -4 -14   12.18    2.84
   1  -4 -14    9.87    2.75
   1  -4 -13    0.16    2.01
   1  -4 -13   -1.88    2.39
   1  -4 -12    2.54    1.64
   1  -4 -12    0.39    2.04
   1  -4 -11   58.62    4.27
   1  -4 -11   64.46    4.39
   1  -4 -10  204.82    7.62
   1  -4 -10  224.81    7.70
   1  -4  -9  565.86   12.69
   1  -4  -9  566.76   12.37
   1  -4  -8  105.58    4.92
   1  -4  -8  109.03    4.76
   1  -4  -7  932.69   15.80
   1  -4  -7  879.66   14.83
   1  -4  -6   27.97    2.22
   1  -4  -6   30.52    2.50
   1  -4  -5 1403.20   19.90
  -1   4   5 1468.20   18.02
   1  -4  -5 1428.41   18.82
   1  -4  -4 1014.99   15.24
  -1   4   4 1082.04   13.93
  -1   4   3    8.61    0.88
   1  -4  -3    9.98    1.16
   1   4  -2  455.00    7.61
   1  -4  -2  439.88    7.66
   1   4  -2  455.08    7.80
  -1   4   1   25.62    0.90
   1  -4  -1   21.51    1.37
   1   4  -1   25.47    1.52
   1   4   0 3910.14   40.95
  -1   4   0 4020.99   40.19
   1   4   0 4005.00   41.50
   1   4   1  114.09    2.83
  -1   4  -1  110.76    2.52
  -1   4  -1  112.73    2.81
  -1   4  -2  429.84    6.30
  -1  -4  -2  424.70    6.47
  -1   4  -2  445.31    7.08
   1  -4   2  429.87    6.19
  -1   4  -3   18.58    1.37
   1  -4   3   17.36    1.10
   1  -4   4  880.10   10.54
  -1  -4  -4  886.04   13.61
   1  -4   5   12.90    0.96
  -1  -4  -5   11.74    1.61
  -1  -4  -6 1013.91   16.12
   1   4   6 1001.18   11.95
   1  -4   6 1002.43   13.16
   1   4   7  373.11    5.50
   1  -4   7  378.85    7.08
  -1  -4  -7  378.74    9.09
  -1   4  -8   92.64    3.30
  -1  -4  -8   95.37    4.55
  -1  -4  -9   41.73    3.32
  -1   4  -9   41.46    2.37
  -1  -4 -10  117.97    5.66
  -1   4 -10  130.55    4.51
  -1  -4 -10  124.17    5.90
  -1   4 -11   72.93    3.55
  -1  -4 -11   74.97    4.89
  -1  -4 -11   65.24    4.47
  -1  -4 -12    2.65    1.94
  -1   4 -12    5.12    1.33
  -1  -4 -12    5.12    1.98
  -1   4 -13  186.36    6.47
  -1  -4 -13  185.98    8.04
  -1  -4 -13  192.19    8.52
  -1   4 -14  104.33    5.02
  -1  -4 -14  121.10    7.14
  -1  -4 -14  107.92    6.35
  -1  -4 -15   53.84    5.26
  -1  -4 -15   44.73    4.41
  -1   4 -16   21.55    3.62
  -1  -4 -16   20.20    3.27
  -1  -4 -16   23.42    3.79
  -1   4 -17    3.18    2.55
  -1  -4 -17    8.30    3.36
  -1  -4 -17    3.19    2.18
  -1  -4 -18   17.43    3.57
  -1  -4 -18   22.13    4.12
  -1   4 -18   13.51    3.20
  -1   4 -19   -1.58    2.80
  -1  -4 -19    3.45    2.33
  -1  -4 -19    5.68    3.10
  -1  -4 -20    9.03    3.50
  -1  -4 -20    5.10    2.83
  -1   4 -20    2.06    2.41
   1  -5 -21    2.61    2.57
   1   5 -20    2.24    2.45
   1  -5 -20    6.18    3.12
   1  -5 -20    9.70    3.15
   1  -5 -19   13.51    3.54
   1  -5 -19   14.90    3.63
   1  -5 -18    9.10    2.91
   1  -5 -18    9.72    2.95
   1  -5 -17   13.82    3.32
   1  -5 -17   10.52    2.78
   1  -5 -16   57.51    5.35
   1  -5 -16   48.70    5.04
   1  -5 -15   -2.86    2.65
   1  -5 -15   -0.52    2.16
   1  -5 -14    1.79    2.21
   1  -5 -14    3.27    2.03
   1  -5 -13    0.17    2.10
   1  -5 -13   -2.15    2.29
   1  -5 -12   26.58    3.43
   1  -5 -12   25.30    3.16
   1  -5 -11    2.08    1.65
   1  -5 -11    2.33    1.87
   1  -5 -10   42.06    3.54
   1  -5 -10   41.34    3.73
   1  -5  -9    7.14    1.52
   1  -5  -9   13.89    2.33
   1  -5  -8   83.31    4.57
   1  -5  -8   80.49    4.11
   1  -5  -7  484.53   10.32
   1  -5  -7  523.48   11.39
   1  -5  -6 2378.86   30.61
   1  -5  -6 2324.62   29.01
   1  -5  -5  207.88    6.17
   1  -5  -4  647.18   11.41
  -1   5   3   60.27    2.35
   1  -5  -3   55.38    2.76
   1  -5  -2   34.75    2.01
   1  -5  -1  131.36    3.75
   1  -5  -1  143.76    3.36
  -1   5   1  145.10    2.79
  -1   5   0  153.14    3.48
  -1   5   0  156.76    3.33
   1  -5   0  147.93    3.59
   1  -5   0  145.46    3.59
  -1   5  -1 1031.83   13.09
   1  -5   1  988.29   13.17
   1   5   1 1017.06   12.93
  -1   5  -2   80.96    2.26
  -1  -5  -2   80.76    2.46
   1   5   2   77.93    2.40
  -1   5  -2   81.52    2.77
   1  -5   3  964.69   12.10
  -1  -5  -3  984.76   12.38
  -1  -5  -4 1415.46   19.67
   1  -5   4 1369.87   16.65
   1  -5   4 1387.23   15.76
  -1  -5  -5 1048.36   16.31
   1  -5   5 1017.89   12.67
   1  -5   6  310.22    5.75
   1   5   6  304.78    5.36
  -1  -5  -6  305.29    8.05
   1  -5   7   29.31    1.72
   1   5   7   30.92    1.46
  -1  -5  -7   30.65    2.68
  -1  -5  -8    9.54    1.65
   1   5   8   11.02    0.87
  -1  -5  -9  174.63    6.77
  -1  -5  -9  167.68    6.62
  -1  -5 -10  292.01    9.35
  -1  -5 -10  308.43    9.54
  -1  -5 -11   11.31    2.16
  -1  -5 -11   15.49    2.63
  -1  -5 -12  199.18    8.19
  -1  -5 -12  186.36    8.14
  -1  -5 -13   37.06    4.01
  -1  -5 -13   42.47    4.20
  -1  -5 -14    2.54    2.02
  -1  -5 -14    2.49    2.01
  -1  -5 -15   27.81    3.72
  -1  -5 -15   34.90    4.38
  -1  -5 -16   44.50    4.65
  -1  -5 -16   43.11    4.87
  -1  -5 -17   32.68    4.71
  -1   5 -17   27.73    4.17
  -1  -5 -17   27.74    3.97
  -1  -5 -18    0.41    2.12
  -1   5 -18   -0.26    2.93
  -1  -5 -19    8.84    3.55
  -1  -5 -19    5.00    2.47
  -1   5 -20   -0.76    2.86
  -1  -5 -20   -0.26    2.46
  -1  -5 -21   -1.23    2.44
   1  -6 -21    4.78    2.59
   1  -6 -20    7.70    2.90
   1   6 -20    5.84    2.67
   1  -6 -20   15.38    3.97
   1  -6 -19    1.59    2.62
   1  -6 -19   -1.63    2.81
   1  -6 -18   20.82    3.83
   1  -6 -18   17.57    3.50
   1  -6 -17   -0.52    2.24
   1  -6 -17   -0.63    2.02
   1  -6 -16    3.93    2.21
   1  -6 -16    2.93    2.28
   1  -6 -15   37.13    4.42
   1  -6 -15   28.91    3.96
   1  -6 -14  122.55    7.10
   1  -6 -14  111.11    6.99
   1  -6 -13    3.49    2.09
   1  -6 -13    4.29    2.24
   1  -6 -12  203.25    8.33
   1  -6 -12  202.52    8.62
   1  -6 -11  242.80    8.68
   1  -6 -11  233.77    8.92
   1  -6 -10  404.51   10.85
   1  -6 -10  382.05   11.21
   1  -6  -9  159.04    6.27
   1  -6  -9  153.94    6.64
   1  -6  -8  117.13    5.03
   1  -6  -8  117.02    5.57
   1  -6  -7   61.36    3.90
   1  -6  -6   14.42    2.00
   1  -6  -5   27.61    0.86
   1  -6  -5   28.55    2.45
   1  -6  -4 2004.63   26.21
   1  -6  -3  545.14   10.11
   1  -6  -2 1153.11   16.13
   1  -6  -1   42.22    2.23
  -1   6   1   44.09    1.62
   1  -6  -1   44.42    1.97
  -1   6   0   12.59    0.99
  -1   6   0   12.00    1.05
   1  -6   0    9.91    1.17
   1  -6   0   11.12    1.20
   1   6   1   13.23    1.11
  -1   6  -1   14.34    1.17
   1  -6   1   13.92    1.23
  -1   6  -1   13.47    1.15
   1  -6   2  889.32   12.98
   1   6   2  892.83   11.87
  -1   6  -2  887.25   11.15
   1  -6   3  107.29    3.86
  -1  -6  -3  104.44    2.96
  -1  -6  -4  561.10    8.51
  -1  -6  -4  563.02   11.15
   1  -6   4  575.01    8.38
  -1  -6  -5    0.11    1.33
   1  -6   5    2.02    0.65
   1  -6   5    2.15    0.50
   1  -6   6   77.87    3.01
   1  -6   6   80.72    2.68
  -1  -6  -6   79.25    4.21
  -1  -6  -7  128.48    5.59
   1  -6   7  136.34    3.85
   1   6   7  138.26    3.57
   1   6   8  676.24    9.73
  -1  -6  -8  666.77   14.31
  -1  -6  -9  211.48    7.79
   1   6   9  214.73    4.47
  -1  -6 -10  295.04    9.50
  -1  -6 -10  278.49    9.40
  -1  -6 -11  139.17    6.88
  -1  -6 -11  147.09    6.92
  -1  -6 -12   48.88    4.50
  -1  -6 -12   45.09    4.33
  -1  -6 -13   82.65    5.76
  -1  -6 -13   83.79    6.01
  -1  -6 -14  149.26    8.08
  -1  -6 -14  144.91    7.70
  -1  -6 -15    5.86    2.30
  -1  -6 -15   12.58    3.35
  -1  -6 -16   13.55    3.26
  -1  -6 -16   14.13    3.30
  -1  -6 -17    2.58    2.36
  -1  -6 -17    0.83    2.60
  -1  -6 -18    1.17    2.27
  -1   6 -18    2.91    2.60
  -1  -6 -19   12.85    3.20
  -1   6 -19    7.96    3.10
  -1  -6 -20    4.72    2.75
  -1  -6 -21   -2.72    2.93
   1  -7 -20   -1.15    2.73
   1  -7 -19   -2.19    2.68
   1  -7 -18   13.54    3.38
   1  -7 -18    6.53    2.72
   1  -7 -17    3.03    2.24
   1  -7 -17    0.51    2.36
   1  -7 -16   18.99    3.48
   1  -7 -16   21.61    3.74
   1  -7 -15   -2.62    2.79
   1  -7 -15   -0.22    1.99
   1  -7 -14   -0.90    2.40
   1  -7 -14    1.46    2.00
   1  -7 -13   67.14    5.20
   1  -7 -13   65.42    5.26
   1  -7 -12    9.47    2.67
   1  -7 -12   10.85    2.54
   1  -7 -11   95.26    5.59
   1  -7 -11   90.86    5.83
   1  -7 -10    1.46    1.83
   1  -7 -10    1.19    1.79
   1  -7  -9   30.06    3.34
   1  -7  -8  628.07   14.05
   1  -7  -7   21.25    1.01
   1  -7  -7   20.83    2.63
   1  -7  -6 1202.61   13.09
   1  -7  -6 1265.87   20.25
  -1  -7   5    7.26    0.58
   1  -7  -5    7.18    1.64
   1  -7  -4  338.44    8.36
   1  -7  -3    8.44    1.41
  -1   7   3    8.73    0.59
   1  -7  -2  165.65    4.46
   1  -7  -2  167.82    5.12
   1  -7  -1   22.15    1.55
   1  -7  -1   25.11    1.91
  -1  -7   1   22.81    1.70
  -1   7   0  307.62    5.75
   1  -7   0  290.14    6.29
   1  -7   0  292.27    6.23
  -1  -7   0  296.84    6.16
   1  -7   1    2.29    0.78
   1   7   2  234.60    5.03
  -1   7  -2  225.74    4.32
   1  -7   2  225.09    5.81
   1  -7   3  580.08   10.68
  -1  -7  -3  591.19    8.98
   1  -7   4  880.22   11.64
  -1  -7  -4  899.72   15.41
  -1  -7  -4  883.78   12.03
  -1  -7  -5   95.54    4.64
  -1  -7  -5   99.75    3.10
   1  -7   5   95.95    3.02
   1  -7   6  676.74   10.56
   1  -7   6  705.72   10.16
  -1  -7  -6  697.83   14.01
  -1  -7  -6  687.99   10.40
  -1  -7  -7   37.69    3.17
   1  -7   7   39.91    2.02
   1  -7   7   36.81    2.24
  -1  -7  -8   -0.41    1.80
  -1  -7  -9   10.69    2.15
  -1  -7 -10   60.89    4.60
  -1  -7 -11    5.36    1.96
  -1  -7 -12  286.93   10.52
  -1  -7 -13    4.02    2.39
  -1  -7 -14    9.24    2.85
  -1  -7 -15   -1.48    2.32
  -1  -7 -16   79.72    6.51
  -1  -7 -17    3.22    2.64
  -1  -7 -18    4.03    2.66
  -1   7 -19   -0.90    2.14
  -1  -7 -19    1.40    2.45
  -1  -7 -20   -0.73    2.75
   1  -8 -20   10.63    3.64
   1  -8 -19    0.62    2.79
   1  -8 -18    3.51    2.46
   1  -8 -17   -5.79    3.16
   1  -8 -16    8.54    2.97
   1  -8 -15    3.79    2.50
   1  -8 -14   98.79    6.87
   1  -8 -13   27.31    3.85
   1  -8 -12   27.87    3.60
   1  -8 -11   23.78    3.22
   1  -8 -10   23.75    3.21
   1  -8  -9  223.27    8.43
   1  -8  -8  453.94   12.19
   1  -8  -8  455.90    6.38
   1  -8  -7    9.81    0.61
   1  -8  -7   10.69    2.12
   1  -8  -6    4.96    2.14
  -1  -8   6    0.51    0.34
   1  -8  -5  120.36    5.30
  -1  -8   5  104.04    1.89
   1  -8  -4  574.45   11.89
   1  -8  -4  565.97    6.80
  -1   8   3  119.69    2.60
   1  -8  -3  124.82    4.16
   1  -8  -3  125.48    4.84
   1  -8  -2  884.09   14.50
  -1  -8   2  885.25   14.03
   1  -8  -2  898.01   13.36
   1  -8  -1   37.29    2.45
   1  -8  -1   40.30    2.31
  -1  -8   1   39.85    2.34
  -1  -8   0  517.61    9.19
   1  -8   0  526.02    9.46
   1  -8   0  518.91    9.52
   1  -8   1   70.74    3.21
  -1  -8  -1   71.53    2.88
  -1   8  -2 1037.70   12.90
   1  -8   2 1005.85   15.61
  -1   8  -3  265.72    5.04
   1  -8   3  261.38    6.87
  -1  -8  -4   -0.51    1.55
  -1  -8  -4    0.08    0.68
   1  -8   4    0.53    0.92
   1  -8   5   33.16    1.72
  -1  -8  -5   36.44    1.89
  -1  -8  -5   31.03    2.88
   1  -8   6  269.17    5.61
   1  -8   6  260.69    5.60
  -1  -8  -6  264.71    5.64
  -1  -8  -6  261.93    8.37
  -1  -8  -7    4.56    1.62
  -1  -8  -7    5.43    0.93
   1  -8   7    5.95    1.09
   1  -8   8  337.76    7.44
  -1  -8  -8  345.81   10.34
   1  -8   9   13.53    1.65
  -1  -8  -9   10.60    2.30
   1  -8  10    0.79    1.16
  -1  -8 -10   -1.98    2.29
  -1  -8 -11   39.41    4.22
  -1  -8 -12    1.39    2.45
  -1  -8 -13   -0.19    2.34
  -1  -8 -14  343.80   12.61
  -1  -8 -15    1.87    2.13
  -1  -8 -16    8.75    3.17
  -1  -8 -17   24.95    4.41
  -1  -8 -18    3.56    2.38
  -1  -8 -19    0.59    2.51
  -1  -8 -20    6.31    3.09
   1  -9 -19    3.08    2.60
   1  -9 -18    7.00    3.10
   1  -9 -17    7.17    3.33
   1  -9 -16   52.64    5.63
   1  -9 -15   10.71    3.25
   1  -9 -14   41.10    4.86
   1  -9 -13    3.29    2.32
   1  -9 -12   59.61    5.07
   1  -9 -11   -1.08    2.56
   1  -9 -10   -0.13    2.21
   1  -9  -9   26.61    1.19
   1  -9  -9   28.79    3.54
   1  -9  -8  139.99    6.73
  -1  -9   8  131.86    3.57
  -1  -9   7  186.12    3.75
   1  -9  -7  190.99    7.59
  -1  -9   6  490.36   11.82
  -1  -9   6  455.31    5.88
   1  -9  -6  473.95   11.89
   1  -9  -5    1.94    1.46
   1  -9  -5    0.69    0.20
   1  -9  -4  327.84    9.00
   1  -9  -3   33.33    2.75
   1  -9  -3   34.81    2.32
  -1  -9   3   39.75    2.82
  -1   9   3   35.87    1.51
   1  -9  -2 1285.48   18.06
   1  -9  -2 1287.16   19.38
  -1  -9   2 1270.66   18.60
  -1  -9   1   22.61    1.98
   1  -9  -1   22.94    1.96
   1  -9  -1   21.19    1.96
   1  -9   0  295.82    7.07
  -1  -9   0  296.96    6.82
   1  -9   0  304.76    7.19
   1  -9   1   42.74    2.60
  -1  -9  -1   45.42    2.41
   1  -9   2  455.50    9.73
  -1   9  -2  459.19    7.24
   1  -9   3   21.38    2.08
  -1   9  -3   21.94    1.35
   1  -9   4   26.65    2.42
  -1  -9  -4   23.81    2.48
  -1  -9  -5    6.33    1.86
  -1  -9  -5    6.72    0.87
  -1  -9  -6  356.34   10.17
  -1  -9  -6  352.99    6.78
   1  -9   6  346.00    6.61
  -1  -9  -7   36.38    3.41
   1  -9   7   37.49    2.16
  -1  -9  -7   36.33    2.04
  -1  -9  -8   17.99    2.81
   1  -9   8   24.06    1.85
  -1  -9  -8   21.97    1.69
   1  -9   9   17.80    1.80
  -1  -9  -9   16.22    2.89
  -1  -9  -9   17.39    1.63
   1  -9  10  864.08   14.61
  -1  -9 -10  839.32   13.41
  -1  -9 -10  819.50   18.81
   1  -9  11    0.70    1.33
  -1  -9 -11    2.07    2.64
  -1  -9 -12  433.45   13.72
   1  -9  12  426.94   10.61
   1  -9  13   30.91    3.07
  -1  -9 -13   29.86    4.04
  -1  -9 -14    1.48    2.25
   1  -9  14    3.35    1.90
  -1  -9 -15    0.08    2.29
  -1  -9 -16   51.18    5.60
  -1  -9 -17    1.57    2.50
  -1  -9 -18   20.68    4.19
  -1  -9 -19   -5.62    3.44
   1 -10 -19    4.32    2.62
   1 -10 -18    0.59    2.88
   1 -10 -17    7.08    3.35
   1 -10 -16   15.71    3.72
   1 -10 -15    1.69    2.57
   1 -10 -14    6.61    2.95
   1 -10 -13    2.49    2.14
   1 -10 -12    4.86    2.63
   1 -10 -11   29.97    4.18
  -1 -10  11   27.89    2.18
   1 -10 -10    7.31    2.68
  -1 -10  10    9.16    1.24
   1 -10  -9   97.87    6.12
  -1 -10   9   92.84    3.07
   1 -10  -8  361.44   11.21
  -1 -10   8  358.89    5.94
   1 -10  -7    1.44    1.71
   1 -10  -6  116.38    5.88
  -1 -10   6  106.65    5.47
  -1 -10   5   60.68    4.00
   1 -10  -5   62.30    4.17
  -1 -10   4  242.27    7.87
   1 -10  -4  238.26    6.71
   1 -10  -4  243.47    7.85
   1 -10  -3   14.65    1.74
  -1  10   3   17.04    1.12
   1 -10  -3   17.54    2.29
  -1 -10   3   17.47    2.24
  -1 -10   3   15.01    1.85
   1 -10  -2  664.55   12.91
  -1 -10   2  676.65   13.25
   1 -10  -2  651.88   11.89
  -1 -10   2  653.31   12.31
  -1 -10   1   46.08    2.84
   1 -10  -1   48.41    3.19
   1 -10  -1   45.20    2.84
  -1 -10   1   45.34    3.14
  -1 -10   0   -0.04    0.90
   1 -10   0    0.81    1.05
   1 -10   0   -0.50    1.00
  -1 -10   0    0.20    1.11
   1 -10   1  132.64    4.94
  -1 -10  -1  136.37    4.41
  -1 -10  -1  140.37    5.29
  -1 -10  -2   16.85    2.00
  -1  10  -2   15.74    1.16
   1 -10   2   17.51    2.01
  -1 -10  -2   14.32    1.42
   1 -10   3  223.20    6.90
  -1  10  -3  223.82    4.66
  -1 -10  -3  226.69    6.98
  -1 -10  -4   79.34    4.16
   1 -10   4   85.63    4.39
  -1 -10  -4   83.69    4.84
  -1 -10  -5    0.72    1.95
  -1 -10  -6   83.07    5.14
  -1 -10  -7   79.17    5.17
  -1 -10  -7   75.07    2.98
   1 -10   7   75.65    2.93
  -1 -10  -8  231.84    5.59
   1 -10   8  237.82    5.79
  -1 -10  -8  221.84    8.99
  -1 -10  -9   69.43    3.03
  -1 -10  -9   63.46    5.11
   1 -10   9   67.25    3.22
   1 -10  10   12.67    1.72
  -1 -10 -10   13.64    3.45
  -1 -10 -10   12.52    1.47
   1 -10  11   63.64    3.61
  -1 -10 -11   68.13    5.63
  -1 -10 -12   11.74    3.12
   1 -10  12   13.93    2.11
  -1 -10 -13   18.97    3.66
  -1 -10 -14  177.03    9.45
  -1 -10 -15   27.50    4.35
  -1 -10 -16    4.55    2.84
  -1 -10 -17    1.27    2.04
  -1 -10 -18    6.60    3.08
  -1 -10 -19   -2.48    3.34
   1 -11 -18    3.63    3.05
   1 -11 -17    6.26    3.44
   1 -11 -16    3.79    2.55
   1 -11 -15   10.65    3.43
   1 -11 -14   14.33    3.59
   1 -11 -13   27.87    4.05
   1 -11 -12   33.31    4.39
   1 -11 -11    3.43    2.69
   1 -11 -10  335.02   11.93
   1 -11  -9   -0.28    2.22
   1 -11  -8   94.57    5.99
   1 -11  -7   74.69    5.18
   1 -11  -6  239.39    8.71
  -1 -11   6  224.62    8.37
  -1 -11   5  245.79    8.42
   1 -11  -5  241.04    7.26
   1 -11  -5  245.83    8.61
   1 -11  -4   56.07    4.06
   1 -11  -4   56.51    3.34
  -1 -11   4   59.59    4.09
   1 -11  -3  125.78    5.67
  -1  11   3  123.87    3.38
   1 -11  -3  119.59    4.85
  -1 -11   3  123.20    5.63
   1 -11  -2  127.17    5.44
  -1 -11   2  124.45    4.99
   1 -11  -2  120.26    4.75
  -1 -11   2  124.18    5.44
  -1 -11   1  333.56    8.11
  -1 -11   1  327.05    8.93
   1 -11  -1  317.00    8.13
   1 -11  -1  335.08    8.70
  -1 -11   0  386.06    9.65
   1 -11   0  375.81    9.04
  -1 -11   0  387.43    8.52
   1 -11   0  378.47    9.05
  -1 -11  -1   80.58    4.21
  -1 -11  -1   84.77    3.59
   1 -11   1   74.72    3.81
  -1 -11  -2   47.98    2.60
  -1 -11  -2   47.58    3.28
  -1  11  -2   49.26    2.11
   1 -11   2   46.26    3.20
  -1 -11  -3   11.94    2.10
  -1  11  -3   13.28    1.11
  -1 -11  -3   11.71    1.33
   1 -11   3   13.16    1.92
  -1 -11  -3   14.73    2.14
  -1 -11  -4  171.40    6.38
  -1 -11  -4  162.38    6.94
   1 -11   4  171.79    6.57
  -1 -11  -5    1.68    1.96
   1 -11   5   -0.87    1.73
  -1 -11  -6   18.01    2.90
  -1 -11  -7  163.65    7.67
  -1 -11  -8  133.90    7.12
  -1 -11  -8  125.13    3.99
  -1 -11  -9   83.95    6.09
   1 -11   9   97.19    3.72
  -1 -11  -9   93.26    3.46
   1 -11  10  193.14    5.77
  -1 -11 -10  194.14    9.30
  -1 -11 -11   83.34    6.30
  -1 -11 -12  109.08    7.26
  -1 -11 -13   18.18    3.90
  -1 -11 -14    8.80    3.14
  -1 -11 -15   -0.25    2.33
  -1 -11 -16   22.17    4.17
  -1 -11 -17    4.70    2.99
  -1 -11 -18   23.69    4.76
   1 -12 -18   -5.59    3.56
   1 -12 -17    9.97    3.79
   1 -12 -16    1.71    2.68
   1 -12 -15   35.55    5.07
   1 -12 -14   24.53    4.32
   1 -12 -13    9.14    3.06
   1 -12 -12   -2.80    2.51
   1 -12 -11   26.37    3.95
   1 -12 -10  161.48    8.50
   1 -12  -9   90.21    6.31
   1 -12  -8    7.03    2.79
   1 -12  -7   18.79    3.40
   1 -12  -6   49.83    4.43
  -1 -12   6   41.68    3.78
  -1 -12   5   71.43    4.66
   1 -12  -5   64.08    3.88
  -1 -12   4  237.26    8.29
   1 -12  -4  227.15    7.13
   1 -12  -4  227.88    8.24
   1 -12  -3  519.53   12.62
  -1 -12   3  534.36   12.85
   1 -12  -3  513.29   11.25
   1 -12  -2  279.69    7.78
  -1 -12   2  259.53    8.43
   1 -12  -2  269.17    8.45
  -1 -12   2  274.04    7.89
   1 -12  -1  345.74    9.43
  -1 -12   1  358.59    8.86
  -1 -12   1  359.23    9.80
   1 -12  -1  359.15    9.17
   1 -12   0   60.44    3.64
  -1 -12   0   60.39    3.93
  -1 -12   0   59.10    3.32
   1 -12   0   58.61    3.55
  -1 -12  -1   50.14    2.90
  -1 -12  -1   48.14    3.49
   1 -12   1   49.63    3.20
   1 -12   1   43.48    3.12
  -1 -12  -2   86.79    4.66
  -1 -12  -2   94.75    3.88
   1 -12   2   94.45    4.79
  -1  12  -3  265.40    5.32
  -1 -12  -3  273.78    8.34
  -1 -12  -3  256.13    8.95
  -1 -12  -3  274.33    6.60
   1 -12   3  283.95    8.51
  -1 -12  -4   17.91    1.61
  -1 -12  -4   14.77    2.29
  -1 -12  -4   20.30    3.00
   1 -12   4   15.34    2.15
  -1 -12  -5   47.46    3.64
   1 -12   5   55.26    3.94
  -1 -12  -5   51.63    4.26
  -1 -12  -6  159.39    7.54
  -1 -12  -7   54.29    4.86
  -1 -12  -8  415.69   13.11
  -1 -12  -9  132.21    7.62
  -1 -12 -10   -1.06    2.41
  -1 -12 -11    1.54    2.42
  -1 -12 -12   43.34    4.99
  -1 -12 -13    2.33    2.59
  -1 -12 -14   15.98    3.66
  -1 -12 -15   20.11    3.99
  -1 -12 -16    3.11    2.68
  -1 -12 -17    5.41    3.13
  -1 -12 -18    0.66    2.35
   1 -13 -17    3.87    3.13
   1 -13 -16   18.14    4.24
   1 -13 -15    5.66    3.32
   1 -13 -14    1.93    2.56
   1 -13 -13   11.32    3.38
   1 -13 -12    0.02    2.83
   1 -13 -11   62.05    5.57
   1 -13 -10   20.21    3.44
   1 -13  -9    2.03    2.40
   1 -13  -8   57.89    5.07
   1 -13  -7  488.95   14.11
   1 -13  -6    8.31    2.40
   1 -13  -6    6.81    1.78
  -1 -13   5   28.99    3.26
   1 -13  -5   24.37    3.17
   1 -13  -5   22.05    2.55
   1 -13  -4   21.34    2.54
  -1 -13   4   19.13    2.83
   1 -13  -4   22.36    3.03
   1 -13  -3    2.35    2.18
   1 -13  -3   -0.77    1.33
   1 -13  -2  139.61    5.71
  -1 -13   2  131.61    6.18
   1 -13  -2  133.77    6.12
  -1 -13   1   49.31    3.32
   1 -13  -1   45.53    3.52
  -1 -13   1   48.45    3.68
   1 -13  -1   48.55    3.48
  -1 -13   0  224.66    6.76
  -1 -13   0  222.84    7.79
   1 -13   0  217.90    7.27
   1 -13   0  218.29    7.33
   1 -13   1  459.94   11.13
  -1 -13  -1  453.42   11.40
  -1 -13  -1  456.21    9.79
   1 -13   1  449.87   10.56
  -1 -13  -2   66.82    4.31
  -1 -13  -2   66.77    3.35
   1 -13   2   69.96    4.35
  -1 -13  -3   20.19    1.83
  -1 -13  -3   17.24    2.47
  -1 -13  -3   18.59    2.59
   1 -13   3   19.96    2.50
   1 -13   4    3.27    1.48
  -1 -13  -4   -0.38    1.67
  -1 -13  -4    4.89    2.22
  -1 -13  -4    2.63    0.95
  -1 -13  -5    2.80    1.67
   1 -13   5    1.87    1.60
  -1 -13  -5    4.03    0.95
  -1 -13  -5    0.85    2.08
  -1 -13  -6  124.69    7.04
  -1 -13  -6  132.39    6.38
  -1 -13  -7   38.32    4.30
  -1 -13  -8   18.29    3.65
  -1 -13  -9  123.39    7.59
  -1 -13 -10  106.80    7.35
  -1 -13 -11   94.87    6.92
  -1 -13 -12   46.32    5.27
  -1 -13 -13   43.72    5.24
  -1 -13 -14   -0.78    2.51
  -1 -13 -15    4.08    3.14
  -1 -13 -16    7.76    3.31
  -1 -13 -17   12.24    3.90
   1 -14 -17    5.50    3.41
   1 -14 -16   13.95    3.50
   1 -14 -15    5.97    2.80
   1 -14 -14    0.29    2.81
   1 -14 -13    9.03    3.49
   1 -14 -12   -0.69    2.34
   1 -14 -11   46.56    5.29
   1 -14 -10    8.13    2.96
   1 -14  -9   81.52    6.26
   1 -14  -8   13.73    2.94
  -1 -14   7   -0.63    1.93
   1 -14  -7   -0.67    1.36
   1 -14  -6   35.21    4.09
   1 -14  -6   29.90    3.01
  -1 -14   6   30.72    3.66
  -1 -14   5   14.70    2.70
   1 -14  -5   17.96    3.15
   1 -14  -5   15.07    2.32
   1 -14  -4   43.82    3.47
   1 -14  -4   47.33    4.29
  -1 -14   4   43.42    4.15
   1 -14  -3  704.82   15.88
   1 -14  -3  697.80   14.44
  -1 -14   3  707.69   16.19
   1 -14  -2  118.98    6.00
   1 -14  -2  112.49    5.45
  -1 -14   2  126.58    6.28
  -1 -14   1  203.87    6.90
   1 -14  -1  210.89    7.37
  -1 -14   1  203.89    7.89
   1 -14  -1  198.09    7.45
  -1 -14   0   30.08    2.57
   1 -14   0   28.35    2.83
  -1 -14   0   30.29    3.15
   1 -14   0   23.35    2.57
   1 -14   1  154.10    6.52
  -1 -14  -1  141.10    6.42
  -1 -14  -1  147.81    5.44
   1 -14   1  147.22    6.02
  -1 -14  -2   53.38    4.10
   1 -14   2   50.72    3.45
   1 -14   2   55.04    4.13
  -1 -14  -2   59.12    3.33
  -1 -14  -3   63.82    4.35
  -1 -14  -3   71.43    3.48
  -1 -14  -3   67.59    5.01
   1 -14   3   68.08    4.53
  -1 -14  -4  118.91    6.62
  -1 -14  -4  127.75    6.17
  -1 -14  -4  129.60    4.59
   1 -14   4  124.92    6.25
   1 -14   5   20.50    2.78
  -1 -14  -5   22.93    2.94
  -1 -14  -5   20.00    3.20
  -1 -14  -5   25.69    2.03
  -1 -14  -6   93.96    5.52
  -1 -14  -6   92.02    3.59
  -1 -14  -6   87.52    6.02
  -1 -14  -7  111.90    6.17
  -1 -14  -7   99.60    6.62
  -1 -14  -8   40.02    4.79
  -1 -14  -9  378.59   13.58
  -1 -14 -10    3.45    2.39
  -1 -14 -11    4.51    2.38
  -1 -14 -12   -6.18    3.45
  -1 -14 -13   22.43    3.95
  -1 -14 -14   19.86    4.18
  -1 -14 -15   20.25    4.35
  -1 -14 -16    4.15    3.28
   1 -15 -16    5.78    3.51
   1 -15 -15    3.95    3.25
   1 -15 -14    0.12    2.59
   1 -15 -13   15.12    3.57
   1 -15 -12    3.92    2.92
   1 -15 -11   12.65    3.51
   1 -15 -10   -1.11    2.54
   1 -15  -9   23.91    3.32
   1 -15  -9   15.54    3.48
   1 -15  -8    1.39    1.65
   1 -15  -8   -0.51    2.65
   1 -15  -7   90.50    6.40
   1 -15  -7   78.95    5.05
  -1 -15   7   85.28    6.05
  -1 -15   6    1.70    1.72
   1 -15  -6    4.64    1.78
   1 -15  -6    2.07    2.22
   1 -15  -5   92.61    5.26
   1 -15  -5  101.66    6.32
  -1 -15   5  102.19    6.19
   1 -15  -4    9.84    2.42
  -1 -15   4   13.25    2.67
   1 -15  -4    9.83    2.04
  -1 -15   3   68.81    5.07
   1 -15  -3   65.80    4.37
   1 -15  -3   68.23    4.97
   1 -15  -2   46.69    3.98
   1 -15  -2   44.11    3.60
   1 -15  -1   45.92    3.67
  -1 -15   1   45.11    3.98
   1 -15  -1   46.01    3.80
  -1 -15   0   -0.45    1.34
  -1 -15   0    1.82    1.60
   1 -15   0   -1.30    1.88
   1 -15   0   -0.15    1.76
  -1 -15  -1   63.36    3.70
  -1 -15  -1   60.94    4.54
   1 -15   1   70.64    4.64
   1 -15   1   65.06    4.21
   1 -15   2    3.38    1.52
  -1 -15  -2    5.11    1.38
  -1 -15  -2    3.73    1.96
   1 -15   2    9.40    2.31
  -1 -15  -2    3.35    2.10
  -1 -15  -3   22.08    3.34
  -1 -15  -3   18.99    2.82
   1 -15   3   21.14    2.99
  -1 -15  -3   21.73    2.09
   1 -15   4   -4.87    2.22
  -1 -15  -4   -1.22    1.87
  -1 -15  -4   -0.77    1.03
  -1 -15  -4   -3.77    2.07
  -1 -15  -5   95.39    3.90
  -1 -15  -5   96.18    6.52
  -1 -15  -5   94.81    5.70
   1 -15   5   98.15    5.90
  -1 -15  -6   -0.23    2.41
  -1 -15  -6   -0.82    1.89
  -1 -15  -7   71.39    5.17
  -1 -15  -7   71.22    5.82
  -1 -15  -8   24.92    3.50
  -1 -15  -8   23.39    4.01
  -1 -15  -9   26.36    4.38
  -1 -15  -9   26.96    3.69
  -1 -15 -10   -0.85    2.56
  -1 -15 -11   95.49    7.40
  -1 -15 -12  -10.24    3.94
  -1 -15 -13   -4.26    2.98
  -1 -15 -14   10.89    3.78
  -1 -15 -15    7.82    3.27
  -1 -15 -16    1.60    3.18
   1 -16 -15    5.68    3.35
   1 -16 -14    3.05    2.78
   1 -16 -13   12.89    3.64
   1 -16 -12    5.23    3.11
   1 -16 -11    3.25    2.77
   1 -16 -10    0.00    1.78
   1 -16 -10   -2.34    3.07
   1 -16  -9  196.04    8.58
   1 -16  -9  209.55   10.37
   1 -16  -8   -2.20    2.09
   1 -16  -8   -0.64    2.67
   1 -16  -7   46.43    4.86
  -1 -16   7   38.55    4.31
   1 -16  -7   43.89    3.96
  -1 -16   6   17.87    3.23
   1 -16  -6   24.12    3.68
   1 -16  -6   18.29    2.71
   1 -16  -5   82.65    6.00
   1 -16  -5   78.82    5.05
  -1 -16   5   84.72    5.91
   1 -16  -4    2.56    2.14
   1 -16  -4    0.57    1.52
  -1 -16   4   -1.49    2.20
   1 -16  -3   80.59    5.04
   1 -16  -3   82.69    5.60
  -1 -16   3   72.28    5.27
   1 -16  -2    2.98    1.77
   1 -16  -2    0.89    1.54
  -1 -16   2    3.57    2.25
  -1 -16   1    0.12    1.75
   1 -16  -1    4.03    1.80
   1 -16  -1    2.86    1.83
  -1 -16   0   -1.33    1.99
   1 -16   0    1.72    1.51
   1 -16   0   -0.69    1.58
   1 -16   1   -0.47    1.53
   1 -16   1   -1.58    1.84
  -1 -16  -1   -0.32    1.65
  -1 -16  -2   71.92    3.91
  -1 -16  -2   67.49    5.23
   1 -16   2   61.66    4.29
   1 -16   2   68.15    4.86
  -1 -16  -2   69.21    5.03
  -1 -16  -3  258.96    9.41
  -1 -16  -3  253.50   10.01
   1 -16   3  248.87    9.39
  -1 -16  -3  258.11    7.33
   1 -16   3  249.22    8.20
  -1 -16  -4    0.09    0.97
  -1 -16  -4   -2.17    1.97
  -1 -16  -4   -0.05    2.05
   1 -16   4   -2.23    2.16
   1 -16   5   37.03    3.92
  -1 -16  -5   36.62    3.76
  -1 -16  -5   38.44    4.12
  -1 -16  -6   -2.02    2.15
  -1 -16  -6    0.82    2.24
  -1 -16  -7   72.42    6.08
  -1 -16  -7   74.69    5.40
  -1 -16  -8    2.55    2.88
  -1 -16  -8   -3.01    2.13
  -1 -16  -9   78.54    6.58
  -1 -16  -9   80.21    5.83
  -1 -16 -10    2.53    2.85
  -1 -16 -10    1.71    2.18
  -1 -16 -11   -1.50    2.53
  -1 -16 -12   -2.49    3.40
  -1 -16 -13   40.06    5.25
  -1 -16 -14   -3.59    3.23
  -1 -16 -15   28.27    5.03
   1 -17 -14    1.58    2.67
   1 -17 -13   27.45    4.93
   1 -17 -12    3.50    2.13
   1 -17 -12    1.53    2.77
   1 -17 -11   -2.71    3.32
   1 -17 -11    0.56    1.88
   1 -17 -10   -6.01    3.64
   1 -17 -10   -0.66    1.89
   1 -17  -9    1.49    1.63
   1 -17  -9    2.37    2.86
   1 -17  -8   -3.44    3.10
   1 -17  -8   -0.95    1.90
   1 -17  -7  101.06    6.00
  -1 -17   7  102.13    6.98
   1 -17  -7  119.17    7.69
   1 -17  -6   24.53    3.96
   1 -17  -6   20.04    2.83
  -1 -17   6   19.73    3.38
  -1 -17   5  212.47    9.57
   1 -17  -5  213.58    9.72
   1 -17  -5  206.52    8.41
  -1 -17   4   22.79    3.27
   1 -17  -4   22.19    3.44
   1 -17  -4   21.43    3.03
   1 -17  -3    3.66    2.05
   1 -17  -3   -1.39    1.72
  -1 -17   3    1.56    1.84
   1 -17  -2  140.05    7.29
  -1 -17   2  152.53    7.75
   1 -17  -2  141.22    6.84
   1 -17  -1   99.75    5.93
  -1 -17   1   98.89    6.18
   1 -17  -1  100.06    5.80
   1 -17   0   57.95    4.44
  -1 -17   0   55.92    4.61
   1 -17   0   60.20    4.50
   1 -17   1   31.50    3.32
   1 -17   1   34.43    3.72
  -1 -17  -1   27.98    3.51
  -1 -17  -1   28.48    3.42
   1 -17   2    3.08    1.57
  -1 -17  -2    2.11    1.82
   1 -17   2    3.24    1.73
  -1 -17  -2    0.22    1.84
   1 -17   3   16.56    2.50
  -1 -17  -3   21.42    3.18
   1 -17   3   21.54    3.21
  -1 -17  -3   16.67    3.14
  -1 -17  -4    5.65    2.38
   1 -17   4    9.30    1.86
   1 -17   4    9.12    2.38
  -1 -17  -4   11.31    2.57
   1 -17   5  130.34    7.26
  -1 -17  -5  118.66    6.74
  -1 -17  -5  122.42    7.61
  -1 -17  -6    3.47    2.47
  -1 -17  -6    2.05    2.03
  -1 -17  -7   35.06    4.72
  -1 -17  -7   32.08    3.83
  -1 -17  -8   -2.40    2.21
  -1 -17  -8    1.64    2.17
  -1 -17  -9   30.68    4.65
  -1 -17  -9   24.56    3.73
  -1 -17 -10    5.26    2.79
  -1 -17 -10    5.70    2.47
  -1 -17 -11   24.05    3.92
  -1 -17 -11   20.76    4.23
  -1 -17 -12    4.57    2.79
  -1 -17 -12    8.43    2.73
  -1 -17 -13    9.92    3.50
  -1 -17 -14   -3.36    3.54
   1 -18 -15   11.63    3.28
   1 -18 -14    2.43    2.58
   1 -18 -14   -1.45    2.36
   1 -18 -13   -0.11    2.47
   1 -18 -13    4.35    2.48
   1 -18 -12    0.79    2.03
   1 -18 -12    0.07    2.58
   1 -18 -11    6.86    2.26
   1 -18 -11    5.17    2.80
   1 -18 -10    1.85    1.69
   1 -18 -10   -0.53    2.75
   1 -18  -9    3.37    1.94
   1 -18  -9    2.89    2.75
   1 -18  -8   21.67    3.20
   1 -18  -8   16.66    3.52
  -1 -18   7   11.72    3.04
   1 -18  -7   20.15    3.79
   1 -18  -7   19.70    2.99
   1 -18  -6   10.68    2.43
   1 -18  -6    5.40    2.91
  -1 -18   6    6.73    2.47
   1 -18  -5   32.02    3.75
   1 -18  -5   27.18    4.04
  -1 -18   5   30.36    4.13
   1 -18  -4   66.95    5.03
  -1 -18   4   64.12    5.45
   1 -18  -4   59.86    5.31
  -1 -18   3  137.99    7.69
   1 -18  -3  137.54    7.57
   1 -18  -3  134.16    6.87
  -1 -18   2    1.20    2.13
   1 -18  -2    4.89    2.05
   1 -18  -1   -3.40    2.22
   1 -18  -1   -1.59    2.04
  -1 -18   1    0.83    1.97
  -1 -18   0   -2.48    2.18
   1 -18   0    2.18    1.81
   1 -18   0    0.04    1.64
  -1 -18   0   -3.73    2.39
  -1 -18  -1    1.84    1.78
   1 -18   1    1.61    1.67
  -1 -18  -1   -1.98    2.29
   1 -18   1    1.77    1.82
  -1 -18  -2   26.82    3.50
  -1 -18  -2   29.66    3.75
   1 -18   2   35.84    3.57
   1 -18   2   26.44    3.34
   1 -18   3   79.42    5.09
  -1 -18  -3   74.36    5.75
  -1 -18  -3   75.32    5.56
   1 -18   3   75.60    5.52
   1 -18   4    7.64    2.58
  -1 -18  -4    5.20    2.26
  -1 -18  -4   10.17    2.76
  -1 -18  -5    3.68    2.02
  -1 -18  -5    3.56    2.65
   1 -18   5    1.54    2.11
  -1 -18  -6   10.62    2.93
  -1 -18  -6   14.29    2.91
  -1 -18  -7    9.66    3.08
  -1 -18  -7   12.05    2.63
  -1 -18  -8    1.85    2.08
  -1 -18  -8    3.24    2.53
  -1 -18  -9   44.74    4.78
  -1 -18  -9   43.79    5.22
  -1 -18 -10    0.37    2.05
  -1 -18 -10    0.37    2.84
  -1 -18 -11   -4.04    3.48
  -1 -18 -11    3.03    2.60
  -1 -18 -12    3.63    2.76
  -1 -18 -12    0.31    2.18
  -1 -18 -13   26.05    5.04
  -1 -18 -13   30.28    4.58
  -1 -18 -14   13.30    3.49
   1 -19 -14    6.05    2.79
   1 -19 -13    1.68    2.90
   1 -19 -13    7.40    2.80
   1 -19 -12   18.52    4.52
   1 -19 -12   10.63    2.96
   1 -19 -11   19.42    4.03
   1 -19 -11   16.81    3.21
   1 -19 -10    0.04    2.78
   1 -19 -10    1.19    1.78
   1 -19  -9    1.23    2.51
   1 -19  -9    1.18    2.02
   1 -19  -8    9.37    3.16
   1 -19  -8   13.93    2.75
   1 -19  -7   35.23    3.93
  -1 -19   7   39.98    4.76
   1 -19  -7   49.57    5.46
   1 -19  -6   48.34    5.46
   1 -19  -6   38.77    4.14
  -1 -19   6   39.53    4.72
  -1 -19   5   73.70    6.16
   1 -19  -5   66.79    5.18
   1 -19  -5   65.74    5.91
  -1 -19   4    4.68    2.74
   1 -19  -4    2.48    2.25
   1 -19  -4    1.08    1.69
   1 -19  -3    2.14    2.15
  -1 -19   3    1.98    2.07
   1 -19  -3   -1.44    2.03
   1 -19  -2   -2.05    2.13
  -1 -19   2   -1.84    2.12
   1 -19  -2    0.78    1.95
  -1 -19   1   11.33    2.57
   1 -19  -1    7.40    2.14
  -1 -19   1   12.62    2.73
   1 -19  -1   11.95    2.64
   1 -19   0   23.10    3.27
  -1 -19   0   14.45    2.67
   1 -19   0   23.38    3.30
  -1 -19   0   22.22    3.43
   1 -19   1   37.02    3.85
  -1 -19  -1   40.69    4.41
   1 -19   1   39.60    4.20
  -1 -19  -1   34.61    4.06
  -1 -19  -2   15.83    3.22
   1 -19   2   15.74    2.77
   1 -19   2   22.45    3.04
  -1 -19  -2   14.37    2.89
   1 -19   3    0.73    1.60
  -1 -19  -3   -2.31    1.98
  -1 -19  -3   -2.95    2.49
  -1 -19  -4   59.29    5.67
  -1 -19  -4   56.26    5.11
   1 -19   4   47.99    4.73
  -1 -19  -5   65.48    5.51
  -1 -19  -5   65.51    5.96
   1 -19   5   57.19    5.23
  -1 -19  -6   12.91    2.99
  -1 -19  -6   11.81    3.29
  -1 -19  -7    9.56    2.55
  -1 -19  -7    2.80    2.22
  -1 -19  -8   -1.01    2.68
  -1 -19  -8    0.97    2.17
  -1 -19  -9   -0.92    3.08
  -1 -19  -9    4.49    2.17
  -1 -19 -10   -0.23    1.76
  -1 -19 -10    4.54    3.19
  -1 -19 -11   21.92    4.04
  -1 -19 -11   20.10    4.35
  -1 -19 -12   31.56    5.31
  -1 -19 -12   26.51    4.24
  -1 -19 -13    6.65    2.99
   1 -20 -12   -1.65    3.55
   1 -20 -12   -0.68    2.09
   1 -20 -11   -4.63    3.51
   1 -20 -11    4.29    2.28
   1 -20 -10   11.73    2.88
   1 -20 -10   15.29    4.13
   1 -20  -9   17.99    4.03
   1 -20  -9    9.26    2.41
   1 -20  -8    1.62    1.83
   1 -20  -8   -2.39    2.49
   1 -20  -7    6.84    2.32
   1 -20  -7    8.32    2.66
   1 -20  -6    5.10    2.33
  -1 -20   6    1.91    2.35
   1 -20  -6    2.92    2.60
  -1 -20   5    6.51    2.48
   1 -20  -5    7.32    2.23
   1 -20  -5    5.99    2.63
  -1 -20   4   41.58    4.76
   1 -20  -4   40.78    4.84
   1 -20  -4   37.15    4.20
  -1 -20   3   35.31    4.43
   1 -20  -3   35.82    4.40
   1 -20  -3   32.37    3.79
   1 -20  -2   35.70    4.04
  -1 -20   2   47.50    4.94
   1 -20  -2   42.88    4.65
  -1 -20   2   47.55    4.65
  -1 -20   1    2.29    1.97
  -1 -20   1    2.40    2.37
   1 -20  -1   -0.02    2.03
   1 -20  -1   -2.60    2.07
   1 -20   0   30.07    3.65
   1 -20   0   33.95    3.99
  -1 -20   0   35.63    4.33
  -1 -20   0   26.89    3.73
   1 -20   1   17.48    3.19
   1 -20   1   21.33    3.23
  -1 -20  -1   11.80    2.56
  -1 -20  -1   14.09    3.18
  -1 -20  -2   -0.33    2.23
   1 -20   2    2.79    1.77
  -1 -20  -2    1.87    2.23
  -1 -20  -3   22.37    3.50
  -1 -20  -3   25.41    3.95
   1 -20   3   22.11    3.41
   1 -20   4    9.38    2.47
  -1 -20  -4   11.13    3.12
  -1 -20  -4    8.29    2.50
  -1 -20  -5    3.23    2.14
   1 -20   5    2.67    2.23
  -1 -20  -5    0.64    2.43
  -1 -20  -6    4.89    2.33
  -1 -20  -6    1.29    2.49
  -1 -20  -7    6.72    2.60
  -1 -20  -7   13.28    3.38
  -1 -20  -8    5.52    2.89
  -1 -20  -8   10.12    2.65
  -1 -20  -9    8.25    3.44
  -1 -20  -9    4.19    2.32
  -1 -20 -10    7.48    2.85
  -1 -20 -10   10.01    3.79
  -1 -20 -11    2.83    3.10
  -1 -20 -11    1.81    2.48
  -1 -20 -12    3.76    2.78
  -1 -20 -13    4.26    2.62
   1 -21 -11   -2.43    3.14
   1 -21 -10   -1.94    2.20
   1 -21 -10   -0.42    3.01
   1 -21  -9   -0.85    3.26
   1 -21  -9    2.06    1.95
   1 -21  -8    2.20    2.98
   1 -21  -8    1.62    1.97
   1 -21  -7    2.95    2.23
   1 -21  -7    3.66    2.59
   1 -21  -6   21.47    3.93
  -1 -21   6   21.06    3.84
   1 -21  -6   25.99    3.73
   1 -21  -5    9.39    2.93
   1 -21  -5    5.13    2.34
  -1 -21   5    5.58    2.50
   1 -21  -4    2.70    2.35
  -1 -21   4   -2.39    2.75
   1 -21  -4   -0.13    1.88
   1 -21  -3   -1.91    1.86
  -1 -21   3    2.93    2.40
  -1 -21   3    0.40    1.78
   1 -21  -3   -1.98    2.43
  -1 -21   2   11.63    3.08
   1 -21  -2    8.23    2.81
   1 -21  -2    9.92    2.65
  -1 -21   2    8.07    2.57
  -1 -21   1   60.98    5.43
   1 -21  -1   52.25    4.99
  -1 -21   1   58.99    5.54
   1 -21  -1   55.53    5.10
  -1 -21   0   69.04    5.96
   1 -21   0   70.91    5.80
  -1 -21   0   61.38    5.58
   1 -21   0   61.07    5.26
  -1 -21  -1   14.06    3.02
  -1 -21  -1   10.64    2.88
   1 -21   1   13.07    3.03
  -1 -21  -2   -3.56    2.61
   1 -21   2   -2.24    2.41
  -1 -21  -2   -2.12    2.32
   1 -21   3    0.83    1.75
  -1 -21  -3    1.28    1.99
  -1 -21  -3   -0.17    2.03
  -1 -21  -4   14.38    3.52
  -1 -21  -4   12.01    3.00
   1 -21   4   13.05    3.09
  -1 -21  -5    6.80    2.76
  -1 -21  -5    4.59    2.77
   1 -21   5    2.23    2.24
  -1 -21  -6   21.65    4.03
  -1 -21  -6   23.74    3.90
  -1 -21  -7    8.39    2.55
  -1 -21  -7    4.31    2.58
  -1 -21  -8    0.94    2.32
  -1 -21  -8    6.67    2.67
  -1 -21  -9   -0.72    2.58
  -1 -21  -9   -4.59    2.78
  -1 -21 -10    5.37    3.18
  -1 -21 -10   13.53    3.40
  -1 -21 -11    1.19    2.17
   1 -22  -9    1.80    2.68
   1 -22  -8   23.60    4.61
   1 -22  -7   -1.80    2.58
   1 -22  -7   -1.33    1.99
   1 -22  -6    1.27    1.87
  -1 -22   6    3.17    2.42
   1 -22  -6    8.29    3.02
   1 -22  -5   -0.89    2.53
   1 -22  -5   -1.18    1.96
  -1 -22   5   -1.08    2.38
   1 -22  -4   38.67    4.42
   1 -22  -4   27.62    4.36
  -1 -22   4   36.80    4.88
  -1 -22   3    1.47    1.86
   1 -22  -3   -0.94    2.57
   1 -22  -3    2.83    1.73
   1 -22  -2    3.20    2.06
  -1 -22   2    2.87    2.01
  -1 -22   2    0.81    2.33
   1 -22  -2    4.33    2.36
   1 -22  -1    0.52    2.22
   1 -22  -1    4.26    2.28
  -1 -22   1    1.67    2.20
  -1 -22   1    3.31    2.61
   1 -22   0    1.53    2.14
  -1 -22   0    2.33    2.25
  -1 -22   0   -0.71    2.06
  -1 -22  -1   -3.75    2.51
   1 -22   1   -0.05    2.05
  -1 -22  -1    1.03    2.11
   1 -22   2   26.00    3.87
  -1 -22  -2   23.60    4.05
  -1 -22  -2   14.25    3.27
   1 -22   3    6.39    2.33
  -1 -22  -3    9.22    3.16
  -1 -22  -3    9.21    2.99
   1 -22   4   32.30    4.39
  -1 -22  -4   37.83    5.16
  -1 -22  -4   39.44    4.86
  -1 -22  -5    0.55    2.58
  -1 -22  -5    0.47    2.23
  -1 -22  -6   25.33    3.89
  -1 -22  -6   20.26    3.94
  -1 -22  -7    0.46    2.21
  -1 -22  -7    5.13    2.75
  -1 -22  -8   22.01    4.03
  -1 -22  -8   15.27    3.82
  -1 -22  -9    3.26    2.46
  -1 -22  -9   -0.20    2.35
  -1 -22 -10    8.11    2.97
   1 -23  -8    0.94    2.74
   1 -23  -7    0.13    2.51
  -1 -23   6   12.53    3.19
   1 -23  -6   15.66    3.70
   1 -23  -5    6.56    3.09
  -1 -23   5    5.68    2.83
  -1 -23   4    8.10    3.13
   1 -23  -4    2.30    2.49
   1 -23  -3    2.46    2.31
  -1 -23   3    4.15    2.88
   1 -23  -2   18.30    3.63
   1 -23  -2   13.07    3.09
  -1 -23   2   11.76    3.04
   1 -23  -1    3.19    2.29
  -1 -23   1    4.45    2.51
  -1 -23   1    3.85    2.50
  -1 -23   0   30.05    4.48
  -1 -23   0   28.24    4.06
   1 -23   0   31.72    4.15
  -1 -23  -1   11.82    3.24
   1 -23   1   11.56    2.96
  -1 -23  -1   12.01    3.33
  -1 -23  -2   -5.90    2.86
   1 -23   2   -3.79    2.29
  -1 -23  -2   -3.34    2.61
   1 -23   3   -2.79    2.54
  -1 -23  -3    1.07    2.28
  -1 -23  -3   -0.17    2.38
   1 -23   4    6.94    2.63
  -1 -23  -4   10.65    3.15
  -1 -23  -5   -0.36    1.90
  -1 -23  -5    4.16    2.97
  -1 -23  -6    8.30    3.09
  -1 -23  -6    6.85    3.28
  -1 -23  -7    4.04    3.00
  -1 -23  -7    1.12    2.14
  -1 -23  -8   10.29    3.15
  -1 -23  -9   11.37    3.25
   1 -24  -7   -1.30    2.66
   1 -24  -6    7.26    3.47
  -1 -24   6   -2.48    2.22
  -1 -24   5    3.03    2.66
   1 -24  -5    1.72    2.32
   1 -24  -4   28.16    4.71
  -1 -24   4   30.97    4.79
  -1 -24   3   -0.14    2.55
  -1 -24   2    6.29    2.96
  -1 -24   1   -1.69    2.43
  -1 -24   0    6.51    2.83
  -1 -24  -1    4.47    2.65
  -1 -24  -1   -0.20    2.34
  -1 -24  -2   15.62    3.56
  -1 -24  -2   15.04    3.51
  -1 -24  -3    0.91    2.58
  -1 -24  -3   -4.23    2.74
  -1 -24  -4    3.45    2.45
  -1 -24  -4    8.58    3.27
  -1 -24  -5    0.51    2.19
  -1 -24  -5    1.41    2.71
  -1 -24  -6    2.02    2.23
  -1 -24  -6   -2.78    3.08
  -1 -24  -7    4.54    2.83
   1 -25  -5    3.49    2.80
  -1 -25   4   -1.33    2.14
  -1 -25   3    8.20    2.96
  -1 -25   2   -1.78    2.61
  -1 -25   1    4.69    2.32
  -1 -25   0   19.05    3.77
  -1 -25  -1    1.28    2.48
  -1 -25  -2   -1.17    2.47
  -1 -25  -2    2.01    2.58
  -1 -25  -3   -7.23    3.27
  -1 -25  -3   -2.57    2.92
  -1 -25  -4   11.15    3.05
  -1 -25  -4   12.39    3.60
   2   0 -21    2.17    2.28
   2   0 -20   -2.49    2.85
   2   0 -20   -1.53    2.31
   2   0 -19    3.60    2.48
   2   0 -19   -2.79    2.81
   2   0 -18   24.02    3.70
   2   0 -18   16.39    3.27
   2   0 -17   -3.59    2.26
   2   0 -17   -0.86    2.10
   2   0 -16   -4.23    2.71
   2   0 -16   -0.81    1.84
   2   0 -15   -1.89    1.79
   2   0 -15   -3.41    2.47
   2   0 -14  234.22    8.94
   2   0 -14  243.21    7.33
   2   0 -13    1.44    1.70
   2   0 -13   -0.50    1.10
   2   0 -12  649.72   12.44
   2   0 -12  661.88   14.59
   2   0 -11   -0.84    1.04
   2   0 -11   -1.68    1.71
   2   0 -10   48.18    3.57
   2   0 -10   51.98    2.98
   2   0  -9    1.23    0.89
   2   0  -9   -2.26    1.56
   2   0  -8  102.53    4.46
   2   0  -7    0.51    1.00
   2   0  -6   14.08    1.67
  -2   0   5    0.38    0.52
   2   0  -5    0.52    0.46
   2   0  -5    1.39    0.86
  -2   0   4  973.46   12.70
   2   0  -4  983.80   13.73
   2   0  -3    0.98    0.57
  -2   0   3    0.19    0.41
   2   0  -2 1961.76   21.48
   2   0  -2 1976.48   21.19
   2   0  -2 1944.99   22.16
  -2   0   1    0.55    0.28
   2   0  -1    0.39    0.54
   2   0   0   15.84    0.95
   2   0   1   -0.57    0.45
   2   0   1   -0.70    0.38
   2   0   2 1508.37   15.93
  -2   0  -2 1488.92   15.99
  -2   0  -3    0.23    0.20
  -2   0  -4  751.31    8.45
  -2   0  -4  781.00   10.36
  -2   0  -5   -0.37    0.61
  -2   0  -6 1554.14   19.59
  -2   0  -7   -0.44    0.78
  -2   0  -8  284.34    6.92
  -2   0  -9   -0.74    1.00
  -2   0  -9   -0.26    0.25
  -2   0 -10  337.87    8.39
  -2   0 -10  356.24   10.09
  -2   0 -11   -0.05    0.19
  -2   0 -11   -0.84    1.24
  -2   0 -11   -0.38    1.84
  -2   0 -12    3.77    2.18
  -2   0 -12   -0.52    1.50
  -2   0 -13   -1.53    2.34
  -2   0 -13   -3.10    1.88
  -2   0 -14  266.05    8.97
  -2   0 -14  283.79   10.82
  -2   0 -15   -0.99    1.47
  -2   0 -15   -2.45    2.82
  -2   0 -16   40.93    3.90
  -2   0 -16   39.47    4.62
  -2   0 -17   -2.22    2.44
  -2   0 -17   -0.31    1.79
  -2   0 -18    8.55    3.35
  -2   0 -19    0.60    2.63
  -2   0 -20   28.96    4.58
   2  -1 -21    7.78    3.42
   2  -1 -21    6.14    2.83
   2  -1 -20    0.87    2.60
   2  -1 -20    4.47    2.79
   2   1 -20   -3.69    2.83
   2  -1 -19    5.48    2.62
   2   1 -19    4.10    2.14
   2  -1 -19    4.14    2.32
   2   1 -19   -2.92    2.89
   2   1 -18   23.09    3.55
   2   1 -18   17.26    3.35
   2  -1 -18   19.50    3.37
   2  -1 -18   21.72    3.63
   2  -1 -17   -2.64    2.73
   2   1 -17   -5.53    3.09
   2  -1 -17   -5.70    2.70
   2   1 -17    1.10    2.01
   2  -1 -16   47.62    4.75
   2   1 -16   55.51    5.08
   2   1 -16   54.17    4.72
   2  -1 -16   57.66    4.98
   2   1 -15    0.09    1.62
   2   1 -15   -0.66    1.08
   2  -1 -15   -2.89    2.55
   2  -1 -15    0.05    1.80
   2   1 -14    4.12    1.41
   2  -1 -14    7.04    2.32
   2  -1 -14    3.81    1.99
   2   1 -14    4.93    1.84
   2  -1 -14    3.90    1.28
   2  -1 -13   57.06    4.37
   2  -1 -13   57.06    3.38
   2  -1 -13   47.96    4.23
   2   1 -13   51.94    4.05
   2   1 -13   49.28    3.22
   2  -1 -12   -1.06    1.33
   2  -1 -12   -0.32    1.62
   2   1 -12    1.05    1.49
   2  -1 -11  326.04    7.98
   2   1 -11  305.52    9.03
   2  -1 -11  320.54    9.55
   2   1 -10 1411.08   21.94
   2  -1 -10 1430.45   20.13
   2  -1 -10 1424.16   22.50
   2  -1  -9   60.28    3.73
   2   1  -9   64.97    3.72
   2  -1  -9   62.17    3.15
   2  -1  -8    2.64    1.30
   2   1  -8    2.26    1.26
   2  -1  -8    1.58    0.92
   2  -1  -7   31.55    2.45
   2  -1  -7   33.91    2.13
   2   1  -7   35.50    2.48
   2  -1  -6  367.70    8.04
   2   1  -6  376.61    7.90
   2  -1  -6  368.69    6.58
   2  -1  -6  360.67    7.13
   2  -1  -5  237.42    5.39
   2   1  -5  245.92    5.91
   2  -1  -5  246.75    6.02
   2  -1  -5  250.50    4.82
  -2  -1   5  242.82    5.54
   2  -1  -4   46.01    2.10
   2  -1  -4   51.41    2.43
   2   1  -4   48.17    2.33
  -2  -1   4   48.10    2.14
  -2   1   4   47.09    1.76
   2  -1  -3  702.87   10.36
   2   1  -3  717.43   10.06
   2  -1  -3  705.20   10.15
   2  -1  -2   66.63    2.32
   2  -1  -2   77.46    1.92
   2   1  -2   72.39    2.22
  -2   1   2   70.07    1.86
   2  -1  -2   67.18    2.32
   2  -1  -1  480.31    7.06
   2  -1  -1  468.28    6.79
   2   1  -1  475.05    6.97
   2   1  -1  468.55    6.56
   2  -1   0 2810.17   29.74
   2   1   0 2798.33   29.34
  -2   1  -1 1663.07   17.69
   2  -1   1 1697.43   18.99
   2   1   1 1663.29   18.89
   2  -1   2    7.24    0.87
  -2   1  -2    6.31    0.70
   2   1   2    7.32    0.83
   2   1   2    7.78    0.55
   2   1   3    0.11    0.40
  -2   1  -3    1.18    0.57
  -2   1  -3    0.95    0.36
  -2  -1  -4    2.59    0.77
  -2   1  -4    1.25    0.44
  -2   1  -5   66.30    2.28
  -2  -1  -5   63.19    2.65
  -2  -1  -6    3.07    0.98
  -2   1  -6    3.53    0.75
  -2   1  -7  119.66    3.81
  -2  -1  -7  115.96    4.28
  -2   1  -8  425.10   10.10
  -2   1  -8  437.82    8.55
  -2  -1  -8  424.33    9.23
  -2  -1  -9   84.37    4.69
  -2   1  -9   88.43    3.76
  -2  -1  -9   83.82    4.02
  -2   1  -9   88.30    4.71
  -2   1 -10  632.81   13.94
  -2  -1 -10  631.25   14.13
  -2   1 -10  631.32   11.89
  -2  -1 -10  597.02   12.54
  -2   1 -11   -1.15    1.39
  -2   1 -11    0.87    1.90
  -2  -1 -11    2.20    1.45
  -2  -1 -11    2.63    2.06
  -2  -1 -12   72.22    4.42
  -2   1 -12   70.59    5.10
  -2  -1 -12   76.24    5.32
  -2   1 -12   64.56    3.92
  -2   1 -13   23.77    3.27
  -2  -1 -13   25.09    3.55
  -2  -1 -13   22.96    2.76
  -2   1 -13   24.56    2.61
  -2   1 -14   -1.90    2.61
  -2   1 -14    2.25    1.61
  -2  -1 -14   -0.81    1.78
  -2  -1 -14   -2.54    2.28
  -2  -1 -15   39.03    3.84
  -2   1 -15   35.69    4.27
  -2   1 -15   34.64    3.32
  -2  -1 -15   37.40    4.36
  -2  -1 -16    3.24    1.78
  -2   1 -16    5.20    2.39
  -2  -1 -16    0.01    2.47
  -2   1 -16    1.15    1.43
  -2  -1 -17   -0.48    2.58
  -2  -1 -17    0.97    1.69
  -2   1 -17   -6.11    3.38
  -2  -1 -18   69.00    6.57
  -2  -1 -18   61.69    5.19
  -2   1 -18   62.03    6.00
  -2  -1 -19    9.52    3.49
  -2   1 -19    3.09    2.65
  -2  -1 -20    3.21    2.53
  -2   1 -20    0.12    2.07
   2  -2 -22    9.94    3.35
   2  -2 -21    5.47    2.75
   2  -2 -21    2.69    2.74
   2   2 -20    8.03    2.70
   2  -2 -20   10.52    3.08
   2  -2 -20   12.28    3.41
   2  -2 -19    3.82    2.44
   2  -2 -19   -3.24    2.95
   2   2 -19   -0.16    2.12
   2   2 -18    8.77    2.62
   2  -2 -18   16.09    3.34
   2  -2 -18   15.98    3.39
   2  -2 -17   -3.85    3.00
   2  -2 -17   -1.06    2.31
   2   2 -17    0.28    1.69
   2  -2 -16    5.43    2.23
   2  -2 -16   12.21    2.70
   2   2 -16    8.32    2.22
   2   2 -15   34.31    2.90
   2  -2 -15   34.90    4.08
   2   2 -15   36.34    3.72
   2  -2 -15   36.18    4.07
   2  -2 -14   50.61    3.21
   2  -2 -14   49.91    4.53
   2   2 -14   53.01    4.21
   2  -2 -14   51.01    4.48
   2  -2 -13   15.62    1.91
   2   2 -13   17.43    2.66
   2  -2 -13   10.58    1.93
   2  -2 -13   17.93    2.75
   2  -2 -12  421.25    9.43
   2   2 -12  420.95   11.00
   2  -2 -12  414.08   11.60
   2  -2 -12  418.37   11.83
   2  -2 -11    3.70    1.89
   2  -2 -11    0.93    1.64
   2  -2 -11   -0.09    1.41
   2   2 -11    0.25    1.62
   2  -2 -10   56.72    3.93
   2   2 -10   57.37    3.60
   2  -2 -10   54.98    2.99
   2  -2 -10   56.01    3.87
   2  -2  -9   32.53    2.31
   2  -2  -9   35.67    3.07
   2   2  -9   31.19    2.59
   2  -2  -8    1.54    0.87
   2   2  -8    1.23    1.09
   2  -2  -8    0.96    1.34
   2  -2  -7    7.58    1.19
   2  -2  -7    6.29    1.30
   2   2  -7    6.33    1.27
   2  -2  -6    2.18    0.53
   2  -2  -6    1.94    0.83
   2   2  -6    2.48    1.04
   2  -2  -6    1.22    1.20
   2  -2  -5  437.56    6.55
  -2  -2   5  427.27    8.15
   2  -2  -5  423.36    7.79
   2  -2  -5  434.39    8.68
   2  -2  -4    9.68    1.21
   2  -2  -4    9.42    1.12
  -2   2   4   10.87    1.05
  -2   2   4   10.17    0.74
   2  -2  -3 1255.30   16.35
   2  -2  -3 1250.12   16.03
   2   2  -3 1297.09   16.31
   2  -2  -3 1279.08   13.99
   2  -2  -2 2717.98   27.74
  -2   2   2 2708.21   27.65
   2  -2  -2 2679.17   29.72
   2   2  -2 2702.90   29.61
   2  -2  -2 2738.15   29.75
   2   2  -1  175.31    3.89
   2  -2  -1  176.60    3.89
   2  -2  -1  170.54    3.53
  -2  -2   1  172.13    3.13
   2   2  -1  178.88    3.74
   2   2   0 2517.58   26.28
   2   2   0 2535.10   26.85
   2  -2   0 2420.28   25.83
   2   2   0 2493.06   27.15
  -2   2   0 2621.75   25.98
   2  -2   1 2513.13   27.23
   2  -2   2 3568.55   37.85
   2  -2   3  102.49    3.16
  -2   2  -4  601.02    7.45
  -2  -2  -4  575.08    9.61
  -2  -2  -5   81.56    3.21
  -2   2  -5   78.72    2.28
   2  -2   6 1227.73   15.38
  -2  -2  -6 1235.41   17.55
  -2   2  -6 1230.71   15.23
  -2   2  -7  351.85    6.68
   2  -2   7  342.24    6.72
  -2  -2  -7  357.35    8.11
  -2   2  -8   -0.64    0.79
  -2  -2  -8   -1.01    1.22
  -2   2  -9   37.63    2.34
  -2  -2  -9   39.67    2.97
  -2   2 -10  248.97    6.61
  -2  -2 -10  243.37    7.77
  -2  -2 -10  263.01    8.77
  -2  -2 -11    6.74    1.80
  -2   2 -11    6.36    2.08
  -2  -2 -11    7.18    2.22
  -2   2 -11    5.17    1.22
  -2  -2 -12  312.38    9.70
  -2  -2 -12  329.02   10.97
  -2   2 -12  327.48    8.57
  -2   2 -12  338.53   10.80
  -2   2 -13    9.15    1.76
  -2  -2 -13   14.82    3.13
  -2   2 -13    8.62    2.49
  -2  -2 -13    7.99    2.04
  -2   2 -14   37.18    4.15
  -2  -2 -14   35.11    4.21
  -2   2 -14   34.18    3.12
  -2  -2 -14   34.67    3.63
  -2  -2 -15   -0.16    1.82
  -2   2 -15    0.93    2.47
  -2   2 -15    2.32    1.31
  -2  -2 -15    2.16    2.05
  -2  -2 -16   41.03    4.73
  -2   2 -16   37.75    3.46
  -2   2 -16   31.28    4.09
  -2  -2 -16   33.17    3.67
  -2  -2 -17   11.07    3.07
  -2   2 -17    9.94    2.90
  -2  -2 -17   11.39    2.63
  -2  -2 -18   -0.01    1.97
  -2  -2 -18   -1.00    2.14
  -2   2 -18    0.18    2.54
  -2   2 -19   17.07    3.93
  -2  -2 -19   16.98    3.72
  -2  -2 -20   11.81    3.75
  -2   2 -20    9.15    3.21
   2  -3 -21   19.71    4.18
   2   3 -20    1.62    2.07
   2  -3 -20   -0.31    2.41
   2  -3 -20    0.27    2.59
   2  -3 -19   -0.13    1.97
   2  -3 -19   -0.15    2.16
   2   3 -19    0.32    2.18
   2  -3 -18    5.35    2.83
   2  -3 -18   -2.15    1.92
   2  -3 -17    3.26    2.36
   2  -3 -17    0.44    2.39
   2  -3 -16  110.39    7.22
   2  -3 -16  111.55    7.04
   2  -3 -15   58.55    5.01
   2  -3 -15   52.47    4.84
   2  -3 -14    3.99    2.10
   2  -3 -14    3.78    1.25
   2  -3 -14    2.32    1.91
   2  -3 -13   36.96    2.74
   2   3 -13   37.48    3.45
   2  -3 -13   33.84    3.64
   2  -3 -13   31.67    3.49
   2   3 -12  122.90    5.75
   2  -3 -12  126.82    6.37
   2  -3 -12  134.44    4.99
   2  -3 -12  141.57    6.63
   2   3 -11   48.39    3.40
   2  -3 -11   48.26    3.85
   2  -3 -11   52.32    3.00
   2  -3 -11   49.05    3.83
   2  -3 -10   26.27    2.80
   2  -3 -10   30.48    2.28
   2  -3 -10   28.70    2.80
   2   3 -10   23.36    2.21
   2  -3  -9  172.90    6.28
   2  -3  -9  170.70    6.48
   2  -3  -9  172.23    5.33
   2  -3  -8  159.91    6.07
   2  -3  -8  157.79    4.85
   2  -3  -8  150.72    5.49
   2  -3  -7  711.15   12.60
   2  -3  -7  730.78   10.12
   2  -3  -7  739.88   13.63
   2  -3  -7  699.06   11.70
   2  -3  -6  156.59    4.62
   2  -3  -6  166.53    4.87
   2  -3  -6  162.38    5.48
   2  -3  -6  163.05    3.49
   2  -3  -5   42.04    2.27
   2  -3  -5   44.63    2.29
   2  -3  -5   42.36    2.57
   2  -3  -4  960.11   14.29
   2  -3  -4  995.92   12.94
   2  -3  -4  954.00   13.56
   2  -3  -3   14.39    0.60
   2  -3  -3   11.57    0.92
   2  -3  -3    9.36    1.21
   2   3  -2  796.64   11.38
   2  -3  -2  781.84   11.09
  -2   3   2  795.87    8.81
  -2   3   2  794.85    9.38
  -2   3   1  416.31    6.46
   2   3  -1  403.98    6.90
   2  -3  -1  393.59    6.34
   2   3  -1  398.95    6.82
  -2  -3   1  402.76    5.44
   2   3  -1  398.59    5.37
   2   3   0 1621.76   19.09
   2   3   0 1604.85   19.02
   2   3   0 1602.67   17.80
   2  -3   0 1608.73   17.75
  -2   3   0 1638.98   17.77
  -2   3  -1 1825.09   19.55
   2  -3   1 1831.05   18.89
   2  -3   2    2.10    0.61
   2  -3   3   91.83    2.90
  -2   3  -4  924.92   10.05
   2  -3   4  920.59   13.05
  -2  -3  -5    2.08    1.07
  -2   3  -5    1.11    0.38
   2  -3   5    0.78    0.31
  -2  -3  -6  850.63   13.89
   2  -3   6  842.04   10.97
  -2   3  -6  832.42   10.78
   2  -3   7 1127.31   14.72
  -2   3  -7 1139.51   14.50
  -2  -3  -7 1152.57   17.67
  -2  -3  -8  440.80   10.11
  -2   3  -8  432.64    7.77
  -2   3  -9  106.73    3.73
  -2  -3  -9  102.14    4.81
  -2  -3  -9  102.86    5.27
  -2  -3 -10   54.94    4.12
  -2   3 -10   59.00    2.97
  -2  -3 -10   53.09    3.70
  -2  -3 -11    1.61    1.53
  -2   3 -11    4.44    1.22
  -2  -3 -11    1.63    2.00
  -2   3 -12    0.15    1.00
  -2  -3 -12    1.46    1.57
  -2  -3 -12   -2.02    2.53
  -2  -3 -13    0.14    1.73
  -2   3 -13    1.41    1.07
  -2  -3 -13    0.95    2.25
  -2   3 -13   -2.51    2.47
  -2  -3 -14    6.09    2.01
  -2   3 -14    1.41    1.19
  -2   3 -14    1.29    1.86
  -2  -3 -14    1.35    2.11
  -2   3 -15    9.74    1.95
  -2   3 -15    5.26    2.14
  -2  -3 -15    8.32    2.71
  -2  -3 -15    8.56    2.13
  -2  -3 -16    3.30    1.95
  -2   3 -16    0.43    2.41
  -2  -3 -16    2.55    2.69
  -2   3 -17   15.99    3.35
  -2  -3 -17   17.25    3.26
  -2  -3 -18   28.07    4.53
  -2   3 -18   23.96    4.20
  -2  -3 -18   24.64    3.64
  -2  -3 -19   23.75    3.80
  -2  -3 -19   31.39    5.04
  -2   3 -19   17.56    3.91
  -2   3 -20   15.46    3.75
  -2  -3 -20   18.46    4.33
   2  -4 -21   10.91    3.54
   2  -4 -20    9.55    3.20
   2   4 -20    6.27    2.63
   2  -4 -20    5.36    3.02
   2  -4 -19    7.17    2.72
   2  -4 -19    6.98    2.70
   2  -4 -18   66.98    5.96
   2  -4 -18   78.20    6.62
   2  -4 -17    0.61    2.14
   2  -4 -17   -0.86    2.37
   2  -4 -16   -0.84    2.06
   2  -4 -16   -1.49    2.24
   2  -4 -15   14.02    2.96
   2  -4 -15   11.21    2.66
   2  -4 -14   37.94    4.12
   2  -4 -14   43.42    4.24
   2  -4 -13  156.02    7.43
   2  -4 -13  140.95    7.21
   2  -4 -12   78.74    4.97
   2  -4 -12   82.27    5.26
   2  -4 -11   35.76    3.32
   2  -4 -11   36.58    3.31
   2  -4 -10   -0.42    1.49
   2  -4 -10   -1.54    1.76
   2  -4  -9   61.61    4.11
   2  -4  -9   59.21    3.74
   2  -4  -8  149.34    3.73
   2  -4  -8  148.72    5.45
   2  -4  -8  141.36    5.87
   2  -4  -7  314.58    5.37
   2  -4  -7  328.05    7.77
   2  -4  -7  324.63    8.64
   2  -4  -6   49.95    2.75
   2  -4  -6   55.09    1.69
   2  -4  -6   48.38    3.08
   2  -4  -5   -1.30    1.34
   2  -4  -5    0.35    0.79
   2  -4  -4  242.18    6.19
   2  -4  -4  244.67    5.10
   2  -4  -3  715.51   11.33
  -2   4   3  721.51    9.69
   2  -4  -2  174.94    4.42
  -2   4   2  171.91    3.30
  -2   4   2  189.11    4.55
  -2  -4   2  173.48    2.79
  -2   4   1   17.25    1.20
   2  -4  -1   15.27    0.81
   2   4  -1   16.00    0.75
   2  -4  -1   14.39    1.20
   2  -4   0 1284.60   14.38
   2  -4   0 1282.67   15.05
  -2   4   0 1311.43   15.11
   2   4   0 1275.19   16.34
  -2   4   0 1315.32   14.25
   2  -4   1  149.29    2.77
   2   4   1  157.50    3.90
  -2   4  -1  153.94    3.15
  -2   4  -2  989.62   12.57
   2  -4   2 1001.56   12.88
  -2   4  -2  989.31   12.98
   2  -4   3 1184.68   15.20
  -2   4  -3 1201.83   15.37
   2  -4   4  858.30   12.28
  -2  -4  -5  780.68   13.12
   2  -4   5  780.62   11.82
   2  -4   5  738.35    8.89
  -2  -4  -6   34.92    2.64
   2   4   6   35.27    1.10
   2  -4   6   36.57    1.51
  -2   4  -7   19.58    1.23
   2  -4   7   17.35    1.23
  -2  -4  -7   22.35    2.33
  -2  -4  -8    0.36    1.28
   2  -4   8    1.47    0.60
  -2   4  -8    1.57    0.56
  -2   4  -9    4.09    0.89
  -2  -4  -9    3.83    1.90
  -2  -4  -9    0.46    1.46
  -2   4 -10  189.65    5.22
  -2  -4 -10  169.51    6.76
  -2  -4 -10  182.92    7.34
  -2   4 -11  136.29    4.68
  -2  -4 -11  125.01    6.40
  -2  -4 -11  126.49    6.10
  -2   4 -12   44.19    2.88
  -2  -4 -12   37.93    3.78
  -2  -4 -12   39.02    3.74
  -2   4 -13    8.34    1.48
  -2  -4 -13    8.79    2.42
  -2  -4 -13    8.14    2.34
  -2  -4 -14    1.79    1.87
  -2   4 -14    4.28    1.31
  -2  -4 -14    3.65    2.39
  -2   4 -15   44.29    4.58
  -2  -4 -15   43.83    4.32
  -2  -4 -15   48.10    5.03
  -2  -4 -16   13.04    2.87
  -2   4 -16   12.67    3.09
  -2  -4 -16   19.48    3.73
  -2  -4 -17    7.06    2.29
  -2   4 -17    8.02    2.73
  -2  -4 -17   13.54    3.38
  -2  -4 -18   10.08    2.82
  -2   4 -18    1.76    2.49
  -2  -4 -18    9.87    3.28
  -2  -4 -19    0.19    1.90
  -2   4 -19   -0.92    2.80
  -2  -4 -19    4.36    2.89
  -2   4 -20    0.72    2.87
  -2  -4 -20   11.13    3.90
   2  -5 -21    9.28    3.29
   2   5 -20   -0.90    2.54
   2  -5 -20    3.82    2.68
   2  -5 -19    6.57    3.01
   2  -5 -19    6.96    3.00
   2  -5 -18    0.63    2.54
   2  -5 -18    5.76    2.83
   2  -5 -17   24.34    4.10
   2  -5 -17   21.86    3.98
   2  -5 -16   27.60    4.11
   2  -5 -16   24.86    3.77
   2  -5 -15   49.82    4.86
   2  -5 -15   47.70    4.74
   2  -5 -14    2.97    2.00
   2  -5 -14    3.87    2.13
   2  -5 -13   11.01    2.65
   2  -5 -13   11.50    2.57
   2  -5 -12    1.58    1.77
   2  -5 -12    3.54    1.79
   2  -5 -11  480.31   12.35
   2  -5 -11  452.93   12.69
   2  -5 -10  170.14    6.75
   2  -5 -10  163.97    7.05
   2  -5  -9  108.21    4.96
   2  -5  -9  103.12    5.32
   2  -5  -9  103.59    3.10
   2  -5  -8    6.97    1.80
   2  -5  -8    9.88    0.86
   2  -5  -8    7.72    1.61
   2  -5  -7  542.34   10.51
   2  -5  -7  517.70    7.10
   2  -5  -7  512.97   11.53
   2  -5  -6    7.57    1.31
   2  -5  -6    5.86    1.60
   2  -5  -5 1586.54   22.18
   2  -5  -5 1579.00   20.21
   2  -5  -4  486.63    9.59
   2  -5  -3    3.92    0.94
  -2   5   3    6.72    0.79
   2  -5  -2  155.86    4.38
   2  -5  -1   26.30    1.60
  -2   5   1   27.64    1.60
   2   5  -1   24.30    0.93
   2  -5  -1   23.51    1.17
   2  -5   0    1.33    0.42
  -2   5   0    1.14    0.45
  -2   5   0    0.92    0.35
   2  -5   0    2.22    0.56
   2  -5   1  691.81    9.00
  -2   5  -1  718.80    9.51
  -2   5  -1  686.40    9.89
   2  -5   1  695.99    9.63
   2  -5   2   58.15    1.51
  -2   5  -2   57.76    2.24
  -2  -5  -2   60.65    2.44
  -2   5  -2   58.35    2.25
   2  -5   3  954.92   12.76
  -2  -5  -3  931.30   13.01
   2  -5   4   61.64    2.53
   2  -5   5   28.16    1.93
   2  -5   5   27.83    1.00
  -2  -5  -5   30.67    2.49
   2  -5   6   75.75    3.27
   2  -5   6   74.19    2.05
  -2  -5  -6   76.65    3.98
   2  -5   7   83.12    2.51
   2   5   7   80.04    2.02
  -2  -5  -7   81.01    4.29
   2  -5   8   27.78    1.60
  -2  -5  -8   26.29    2.62
  -2  -5  -9  592.55   13.33
  -2  -5  -9  617.21   13.74
  -2  -5 -10  222.34    8.07
  -2  -5 -10  237.58    8.48
  -2  -5 -11   35.68    3.46
  -2  -5 -11   32.19    3.28
  -2  -5 -12   29.91    3.45
  -2  -5 -12   34.63    3.83
  -2  -5 -13    4.38    2.21
  -2  -5 -13    3.62    1.83
  -2  -5 -14    9.77    2.61
  -2  -5 -14   10.95    3.15
  -2  -5 -15   13.20    3.16
  -2  -5 -15   10.27    2.34
  -2  -5 -16   -1.73    2.27
  -2  -5 -16    1.83    2.42
  -2   5 -16   -5.01    3.03
  -2   5 -17   31.40    4.28
  -2  -5 -17   39.32    4.60
  -2  -5 -18    7.59    3.32
  -2  -5 -18    8.68    2.83
  -2   5 -18   -0.04    2.29
  -2  -5 -19   16.19    3.26
  -2   5 -19   14.11    3.31
  -2  -5 -20   -3.39    2.74
   2  -6 -20    6.99    3.29
   2  -6 -20    3.55    2.45
   2  -6 -19   -1.10    2.45
   2  -6 -19    1.47    2.46
   2  -6 -18    4.67    2.62
   2  -6 -18    1.71    2.35
   2  -6 -17   29.87    4.30
   2  -6 -17   35.04    4.54
   2  -6 -16    6.68    2.61
   2  -6 -16    9.67    2.80
   2  -6 -15   46.55    4.77
   2  -6 -15   39.84    4.58
   2  -6 -14   26.01    3.77
   2  -6 -14   25.46    3.46
   2  -6 -13  236.20    9.69
   2  -6 -13  245.53    9.41
   2  -6 -12   26.35    3.49
   2  -6 -12   32.36    3.58
   2  -6 -11    4.68    2.09
   2  -6 -11    7.66    2.74
   2  -6 -10   94.95    5.69
   2  -6 -10  101.81    5.19
   2  -6 -10   89.62    2.90
   2  -6  -9    0.40    0.37
   2  -6  -9    0.56    1.32
   2  -6  -8   82.12    2.20
   2  -6  -8   88.62    4.24
   2  -6  -8   86.88    4.90
   2  -6  -7  746.25   13.24
   2  -6  -7  741.99   14.75
   2  -6  -6   94.07    4.54
   2  -6  -5  735.39   13.48
   2  -6  -4    1.63    1.06
   2  -6  -3   14.87    1.67
  -2   6   3   14.88    1.18
   2  -6  -2   10.74    1.01
  -2   6   2    8.38    0.58
   2  -6  -2    8.01    1.18
   2   6  -1   21.28    0.89
   2  -6  -1   21.39    1.30
   2  -6  -1   20.02    1.58
   2  -6   0  180.40    4.32
  -2   6   0  190.82    4.02
   2  -6   0  181.28    4.12
   2  -6   1  239.08    4.64
   2  -6   1  239.66    5.11
  -2   6  -1  234.14    4.99
  -2   6  -1  250.29    4.96
  -2   6  -2  446.91    7.51
   2  -6   2  436.82    6.36
   2  -6   2  446.89    7.92
  -2  -6  -2  456.18    7.97
  -2  -6  -3  769.67   11.24
   2  -6   3  737.87    8.90
   2  -6   4  150.24    4.05
   2  -6   4  147.13    2.56
  -2  -6  -4  150.32    4.21
   2  -6   5 1557.45   16.99
   2  -6   5 1619.56   20.18
   2  -6   6  258.23    6.18
   2  -6   6  252.91    4.24
   2  -6   7    5.93    0.67
   2  -6   7    5.26    1.21
  -2  -6  -7    7.25    1.87
   2  -6   8  181.21    4.18
   2   6   8  176.98    3.57
   2  -6   8  188.91    5.92
  -2  -6  -8  181.01    6.99
   2  -6   9    1.67    0.58
  -2  -6  -9    3.71    1.78
  -2  -6 -10    4.76    1.80
  -2  -6 -11   -1.89    2.40
  -2  -6 -12   -2.80    2.40
  -2  -6 -13   -1.07    1.79
  -2  -6 -14    4.09    2.15
  -2  -6 -15   26.06    3.66
  -2  -6 -16    0.63    2.13
  -2  -6 -17   26.86    4.16
  -2   6 -17   26.90    4.09
  -2   6 -18    1.69    2.53
  -2  -6 -18    2.91    2.04
  -2   6 -19   -2.16    3.29
  -2  -6 -19   -2.83    2.23
  -2  -6 -20   -1.56    2.74
   2  -7 -20    3.31    3.13
   2  -7 -19    2.72    2.74
   2  -7 -19    6.09    3.06
   2  -7 -18    2.80    2.55
   2  -7 -18    0.11    2.38
   2  -7 -17   16.81    3.43
   2  -7 -17   13.53    3.16
   2  -7 -16    6.02    2.71
   2  -7 -16    0.68    2.29
   2  -7 -15   78.23    6.17
   2  -7 -15   86.45    6.16
   2  -7 -14    5.25    2.30
   2  -7 -14    4.24    2.48
   2  -7 -13   -2.26    2.10
   2  -7 -13    0.06    2.00
   2  -7 -12   22.27    3.51
   2  -7 -12   25.60    3.34
   2  -7 -11  538.33   13.13
   2  -7 -11  494.49   13.87
   2  -7 -10   15.82    2.89
   2  -7 -10   15.21    2.44
   2  -7  -9  666.90   15.06
   2  -7  -9  696.31   13.77
   2  -7  -8    2.77    1.92
   2  -7  -7    1.80    1.74
   2  -7  -6   17.79    2.20
   2  -7  -5   50.09    3.27
   2  -7  -4   93.35    4.25
   2  -7  -3  297.31    7.44
   2  -7  -2  197.39    5.55
  -2   7   2  208.49    3.62
   2  -7  -2  195.95    4.62
   2   7  -1   92.61    2.06
   2  -7  -1   99.37    3.06
  -2   7   1   96.54    2.69
   2  -7  -1   94.82    3.49
   2  -7   0    2.89    0.67
   2  -7   0    3.86    0.87
  -2   7   0    4.58    0.75
   2  -7   1  222.33    4.84
   2  -7   1  227.49    5.28
   2  -7   2    3.03    0.67
   2  -7   2    2.81    0.88
  -2  -7  -3  979.87   13.89
   2  -7   4   18.85    1.47
  -2  -7  -4   16.22    1.46
  -2  -7  -5  162.72    6.26
   2  -7   5  151.62    2.98
   2  -7   5  158.46    4.45
  -2  -7  -5  159.60    4.53
   2  -7   6   19.30    1.04
   2  -7   6   16.62    1.55
  -2  -7  -6   22.61    1.75
  -2  -7  -6   16.18    2.37
   2  -7   7  476.54    9.39
   2  -7   7  469.32    7.02
  -2  -7  -7  473.17   11.64
  -2  -7  -8   47.45    3.85
   2  -7   8   44.00    2.77
   2  -7   8   40.86    1.82
   2   7   8   42.50    1.88
   2   7   9  139.92    3.35
  -2  -7  -9  138.17    6.52
   2  -7   9  139.54    3.81
   2  -7   9  146.87    5.44
  -2  -7 -10   49.79    4.25
   2  -7  10   52.26    3.46
  -2  -7 -11   64.75    5.00
  -2  -7 -12   -0.65    2.36
  -2  -7 -13  107.54    6.61
  -2  -7 -14    7.32    2.61
  -2  -7 -15    4.27    2.37
  -2  -7 -16    6.14    2.77
  -2  -7 -17   32.81    4.70
  -2  -7 -18   11.14    3.33
  -2   7 -18    3.17    2.47
  -2  -7 -19    9.42    2.87
  -2   7 -19    8.21    3.02
  -2  -7 -20   -3.34    2.84
   2  -8 -20    0.10    2.38
   2  -8 -19   14.80    3.65
   2  -8 -18   -0.19    2.67
   2  -8 -17    2.28    2.57
   2  -8 -16   -2.70    2.97
   2  -8 -15   16.03    3.44
   2  -8 -14    0.55    2.34
   2  -8 -13  166.70    8.57
   2  -8 -12    0.28    2.08
   2  -8 -11  143.25    7.45
   2  -8 -10   21.10    3.08
   2  -8  -9  119.64    6.35
   2  -8  -8   -1.54    2.10
   2  -8  -7  311.77    9.46
   2  -8  -6  218.20    7.50
   2  -8  -5  208.00    6.94
   2  -8  -4   15.71    2.03
   2  -8  -3  410.46    9.20
   2  -8  -3  396.74    7.62
  -2   8   3  384.80    5.15
  -2   8   2  805.83   10.24
   2  -8  -2  794.16   11.88
   2  -8  -2  787.05   13.40
  -2  -8   1    5.88    1.03
   2  -8  -1    6.81    1.03
   2  -8  -1    6.99    1.17
  -2   8   1    8.60    0.87
   2  -8   0  168.76    4.72
   2  -8   0  166.88    4.62
   2  -8   1  379.66    7.71
   2  -8   1  381.85    7.19
   2  -8   2  204.37    4.67
   2  -8   2  209.67    5.60
  -2  -8  -3  450.27    8.37
   2  -8   3  434.80    9.10
  -2  -8  -4   88.76    3.37
  -2  -8  -5  932.41   13.89
   2  -8   5  935.78   11.56
  -2  -8  -5  911.30   17.27
   2  -8   5  968.56   13.67
  -2  -8  -6  194.43    5.31
  -2  -8  -6  195.59    7.36
   2  -8   6  198.20    5.29
   2  -8   6  195.39    3.84
  -2  -8  -7  196.06    7.63
   2  -8   7  197.61    4.04
  -2  -8  -7  201.39    5.58
   2  -8   7  200.34    5.62
   2  -8   8    0.43    1.01
   2  -8   8   -0.21    0.45
  -2  -8  -8   -0.74    1.75
   2  -8   9    4.50    1.27
  -2  -8  -9    1.93    1.99
   2  -8  10   80.50    4.23
  -2  -8 -10   87.16    5.76
   2  -8  11  351.44    9.60
  -2  -8 -11  363.44   11.85
   2  -8  12    5.15    1.81
  -2  -8 -12    4.52    2.06
   2  -8  13    9.47    2.17
  -2  -8 -13   14.11    3.01
   2  -8  14    2.39    1.95
  -2  -8 -14    0.54    2.17
   2  -8  15   61.89    4.84
  -2  -8 -15   62.69    5.62
  -2  -8 -16    3.19    2.20
   2  -8  16    7.55    2.56
  -2  -8 -17   26.26    4.19
  -2  -8 -18   -1.33    2.38
  -2   8 -19   -1.36    2.46
  -2  -8 -19   -3.55    2.93
  -2  -8 -20   -5.84    3.32
   2  -9 -19    5.52    3.37
   2  -9 -18   -1.81    2.67
   2  -9 -17   48.74    5.67
   2  -9 -16   -0.20    2.28
   2  -9 -15   74.27    6.30
   2  -9 -14    4.93    2.72
   2  -9 -13   19.87    3.53
   2  -9 -12    1.04    2.32
   2  -9 -11   49.10    4.71
   2  -9 -10   85.29    5.82
   2  -9  -9   85.43    5.50
   2  -9  -8    4.30    1.77
  -2  -9   7  314.66    4.66
   2  -9  -7  313.92    9.83
   2  -9  -6    1.54    1.72
   2  -9  -5  258.96    8.06
   2  -9  -4   13.19    1.94
  -2   9   3  114.94    2.52
   2  -9  -3  110.13    4.72
   2  -9  -3  113.33    4.01
  -2  -9   3  114.44    4.85
   2  -9  -2    1.09    1.08
   2  -9  -2    0.95    0.71
  -2  -9   2    3.05    1.25
   2  -9  -1   78.38    3.28
  -2   9   1   84.23    2.82
  -2  -9   1   79.30    3.62
   2  -9  -1   85.37    3.69
   2  -9   0    5.31    1.10
   2  -9   0    5.99    1.17
  -2  -9   0    4.33    1.01
   2  -9   1  124.10    4.06
   2  -9   1  123.45    4.33
   2  -9   2    9.98    1.47
   2  -9   2    9.92    1.18
   2  -9   3  154.98    4.04
   2  -9   3  163.42    5.47
  -2  -9  -4   -1.23    1.10
  -2  -9  -5   -0.24    0.87
  -2  -9  -5    5.72    2.15
   2  -9   6   58.74    2.78
  -2  -9  -6   56.95    4.31
  -2  -9  -6   54.95    2.76
   2  -9   6   55.06    2.00
  -2  -9  -7  819.20   13.05
  -2  -9  -7  817.48   17.17
   2  -9   7  819.31   13.03
   2  -9   7  791.70   10.78
  -2  -9  -8   29.21    3.50
   2  -9   8   28.05    2.22
  -2  -9  -8   27.29    2.19
  -2  -9  -9   13.09    1.71
  -2  -9  -9   12.51    2.58
   2  -9   9   16.48    1.91
  -2  -9 -10   -0.43    0.98
  -2  -9 -10   -0.48    2.34
   2  -9  10   -1.14    1.32
   2  -9  11    1.28    1.34
  -2  -9 -11    3.27    2.66
   2  -9  12   22.75    2.59
  -2  -9 -12   24.95    3.75
   2  -9  13   65.98    4.38
  -2  -9 -13   70.86    5.69
   2  -9  14    4.28    1.98
  -2  -9 -14    7.13    2.63
   2  -9  15    4.47    2.02
  -2  -9 -15    3.82    2.56
  -2  -9 -16    8.38    3.00
  -2  -9 -17    6.41    3.05
  -2  -9 -18    2.42    2.61
  -2   9 -19   17.74    3.68
  -2  -9 -19   22.19    4.36
   2 -10 -19   22.51    4.71
   2 -10 -18   -2.91    2.91
   2 -10 -17    0.63    2.38
   2 -10 -16    6.40    3.01
   2 -10 -15   12.48    3.83
   2 -10 -14    8.75    3.02
   2 -10 -13  130.95    7.83
   2 -10 -12    7.14    2.96
   2 -10 -11  362.62   12.43
   2 -10 -10   61.42    5.26
   2 -10  -9    9.14    2.78
  -2 -10   9    9.08    0.91
   2 -10  -8  112.66    6.32
  -2 -10   8  107.63    2.36
   2 -10  -7  230.79    8.57
  -2 -10   7  223.82    8.52
  -2 -10   6   24.02    2.88
   2 -10  -6   23.09    2.87
   2 -10  -5   12.58    2.00
  -2 -10   5   13.12    1.94
  -2 -10   5   11.45    2.19
   2 -10  -4  239.68    7.75
   2 -10  -4  237.20    6.40
  -2 -10   4  230.73    7.33
   2 -10  -3  129.46    5.40
  -2  10   3  126.90    2.94
  -2 -10   3  134.56    5.38
   2 -10  -3  136.62    4.66
   2 -10  -2   68.59    3.79
  -2 -10   2   74.31    3.82
   2 -10  -2   68.63    3.25
   2 -10  -1  343.75    7.79
   2 -10  -1  347.31    8.37
  -2 -10   1  352.39    8.40
   2 -10   0  206.14    5.99
   2 -10   0  204.64    5.91
  -2 -10   0  213.02    6.13
   2 -10   1   36.00    2.54
   2 -10   1   37.77    2.38
   2 -10   2    6.82    1.30
   2 -10   2    8.18    1.17
   2 -10   3   29.42    2.48
   2 -10   3   28.43    1.85
  -2 -10  -4  269.24    8.04
  -2 -10  -5  378.93    7.99
  -2 -10  -5  378.59   10.92
  -2 -10  -6   72.24    3.23
   2 -10   6   72.40    2.51
  -2 -10  -6   78.42    5.07
  -2 -10  -7    6.09    2.37
   2 -10   7    5.43    1.16
  -2 -10  -7    2.91    0.93
  -2 -10  -8   52.22    2.89
  -2 -10  -8   54.15    4.65
   2 -10   8   56.19    3.03
  -2 -10  -9   89.60    5.81
   2 -10   9   88.21    4.00
  -2 -10  -9   89.56    3.88
   2 -10  10    1.54    1.15
  -2 -10 -10    0.11    0.94
  -2 -10 -10    2.80    2.43
  -2 -10 -11  404.85    9.38
   2 -10  11  386.53    9.78
  -2 -10 -11  381.64   13.05
   2 -10  12   37.82    3.20
  -2 -10 -12   39.46    4.25
   2 -10  13    6.62    1.74
  -2 -10 -13    6.89    2.40
  -2 -10 -14   51.90    5.33
  -2 -10 -15   52.36    5.48
  -2 -10 -16    0.28    2.45
  -2 -10 -17    2.27    2.68
  -2 -10 -18   -0.70    2.69
  -2 -10 -19    4.12    3.14
   2 -11 -18   -0.76    2.83
   2 -11 -17   31.98    4.74
   2 -11 -16   29.98    4.75
   2 -11 -15   27.66    4.52
   2 -11 -14   12.03    3.58
   2 -11 -13   17.43    3.65
   2 -11 -12   81.95    6.49
   2 -11 -11  200.36    9.45
   2 -11 -10   55.43    5.12
   2 -11  -9  246.97    9.94
   2 -11  -8  229.64    9.27
   2 -11  -7  117.60    6.37
  -2 -11   7  112.97    6.23
   2 -11  -6    2.81    2.09
  -2 -11   6    4.87    1.70
  -2 -11   5   10.67    1.88
   2 -11  -5    9.49    2.00
  -2 -11   5   10.54    2.18
   2 -11  -5    9.79    1.58
  -2 -11   4  174.83    6.69
   2 -11  -4  181.38    6.98
  -2 -11   4  187.23    7.36
   2 -11  -4  196.14    6.08
  -2 -11   3    6.55    2.06
   2 -11  -3    2.77    1.47
  -2 -11   3    3.39    1.39
  -2  11   3    5.03    0.66
   2 -11  -3    2.76    1.01
  -2 -11   2    4.11    1.29
   2 -11  -2    5.72    1.33
   2 -11  -2    5.17    1.36
  -2 -11   2    4.04    1.57
  -2 -11   1   66.57    4.17
  -2 -11   1   71.64    3.83
   2 -11  -1   74.32    3.92
   2 -11  -1   70.05    3.57
  -2 -11   0   59.96    3.36
   2 -11   0   63.20    3.40
   2 -11   0   68.44    3.57
  -2 -11   0   61.32    3.92
   2 -11   1  375.13    8.39
  -2 -11  -1  366.39    9.66
   2 -11   1  368.51    8.86
  -2 -11  -1  377.22    8.64
   2 -11   2  163.57    5.79
   2 -11   2  166.93    5.15
  -2 -11  -2  161.17    6.19
   2 -11   3  248.45    7.47
  -2 -11  -3  246.73    7.83
   2 -11   3  245.26    6.09
   2 -11   4  193.92    6.82
  -2 -11  -4  196.24    7.08
  -2 -11  -5   12.88    2.63
  -2 -11  -5   11.40    2.07
  -2 -11  -6   58.45    4.52
  -2 -11  -7  105.20    6.36
  -2 -11  -7  106.72    4.15
  -2 -11  -8  271.50   10.29
  -2 -11  -8  275.15    6.95
  -2 -11  -9  112.18    4.37
   2 -11   9  110.86    4.42
  -2 -11  -9  107.07    6.74
   2 -11  10    4.33    1.29
  -2 -11 -10    1.86    0.96
  -2 -11 -10   -0.10    2.21
  -2 -11 -11    1.76    2.60
   2 -11  11    0.35    1.09
  -2 -11 -12   -2.17    3.06
  -2 -11 -13   24.21    4.02
  -2 -11 -14   15.66    3.60
  -2 -11 -15   -0.96    2.60
  -2 -11 -16    0.65    2.23
  -2 -11 -17   -1.90    2.30
  -2 -11 -18   10.44    3.76
   2 -12 -18   -0.40    3.37
   2 -12 -17   -5.36    3.56
   2 -12 -16    8.17    3.41
   2 -12 -15   30.86    4.61
   2 -12 -14   44.67    5.40
   2 -12 -13   55.44    5.71
   2 -12 -12  120.72    7.80
   2 -12 -11   87.27    6.53
   2 -12 -10    2.95    2.82
   2 -12  -9   18.93    3.39
   2 -12  -8  241.66    9.73
  -2 -12   7    4.70    2.15
   2 -12  -7   -0.34    2.02
   2 -12  -6   26.97    2.58
  -2 -12   6   23.45    3.08
   2 -12  -6   25.09    2.90
   2 -12  -5  136.29    5.41
   2 -12  -5  134.05    6.46
  -2 -12   5  138.58    6.64
   2 -12  -4   16.09    1.90
  -2 -12   4   17.86    2.53
  -2 -12   4   11.52    2.07
   2 -12  -4   12.91    2.16
   2 -12  -3  378.81   10.32
  -2 -12   3  389.58   10.88
  -2  12   3  366.97    6.45
  -2 -12   3  368.18    9.86
   2 -12  -3  373.34    8.94
   2 -12  -2  192.25    6.19
  -2 -12   2  186.00    6.67
   2 -12  -2  195.97    6.92
  -2 -12   2  184.49    7.20
  -2 -12   1  231.58    7.18
   2 -12  -1  214.38    6.70
   2 -12  -1  230.30    7.24
  -2 -12   1  226.74    7.83
  -2 -12   0  103.68    4.68
   2 -12   0  110.66    4.80
  -2 -12   0  107.83    5.35
   2 -12   0  105.81    4.63
  -2 -12  -1   29.33    2.46
   2 -12   1   30.93    2.52
  -2 -12  -1   28.38    2.94
   2 -12   1   30.07    2.66
   2 -12   2    9.59    1.49
   2 -12   2    9.66    1.72
  -2 -12  -2    8.79    1.82
  -2 -12  -2    9.13    1.39
   2 -12   3    8.32    1.81
  -2 -12  -3    7.83    1.89
   2 -12   3    7.50    1.27
   2 -12   4  325.74    9.28
   2 -12   4  308.90    7.12
  -2 -12  -4  320.21    9.56
  -2 -12  -5   56.73    4.66
  -2 -12  -5   48.63    3.83
  -2 -12  -6   14.43    2.70
  -2 -12  -7  100.66    6.31
  -2 -12  -8    0.86    2.34
  -2 -12  -8    0.57    1.01
  -2 -12  -9  198.15    5.93
  -2 -12  -9  203.13    9.41
  -2 -12 -10   30.15    4.07
  -2 -12 -11   40.52    4.62
  -2 -12 -12   18.21    3.49
  -2 -12 -13    5.03    2.41
  -2 -12 -14   -4.57    2.91
  -2 -12 -15   -4.61    3.19
  -2 -12 -16   -1.39    2.70
  -2 -12 -17   23.30    4.60
  -2 -12 -18   20.59    4.38
   2 -13 -17   16.09    4.29
   2 -13 -16    0.36    3.02
   2 -13 -15   11.20    4.03
   2 -13 -14   32.11    5.00
   2 -13 -13   11.04    3.53
   2 -13 -12   10.33    3.27
   2 -13 -11   12.75    3.17
   2 -13 -10  303.59   11.99
   2 -13  -9   15.01    3.01
   2 -13  -8   23.97    3.58
  -2 -13   7   -4.37    2.54
   2 -13  -7   -0.18    2.17
   2 -13  -7    0.77    1.45
  -2 -13   6    6.22    1.99
   2 -13  -6    2.55    2.36
   2 -13  -6    6.73    1.57
   2 -13  -5    0.66    1.35
   2 -13  -5    0.61    2.04
  -2 -13   5    0.95    1.69
   2 -13  -4   42.08    3.73
  -2 -13   4   51.19    4.29
  -2 -13   4   38.55    3.34
   2 -13  -4   43.70    3.16
  -2 -13   3   96.41    5.07
   2 -13  -3   99.48    4.65
  -2 -13   3  104.73    5.90
   2 -13  -3  107.08    5.61
  -2 -13   2  317.03    9.10
   2 -13  -2  316.83    8.68
  -2 -13   2  319.97    9.96
   2 -13  -2  314.05    9.35
  -2 -13   1    8.30    2.33
   2 -13  -1    4.89    1.70
  -2 -13   1    6.57    1.76
   2 -13  -1    6.16    1.54
  -2 -13   0  142.93    6.39
   2 -13   0  134.83    5.47
  -2 -13   0  145.28    5.62
   2 -13   0  139.08    5.66
  -2 -13  -1  129.47    5.19
   2 -13   1  128.02    5.22
  -2 -13  -1  124.68    6.00
  -2 -13  -2  695.94   13.10
   2 -13   2  689.36   12.92
  -2 -13  -2  702.16   15.05
   2 -13   2  681.86   14.29
  -2 -13  -3    9.90    2.15
  -2 -13  -3    7.32    1.24
   2 -13   3   11.37    1.50
   2 -13   3    9.64    1.62
   2 -13   4   39.18    2.55
  -2 -13  -4   43.06    4.15
  -2 -13  -4   41.69    3.67
   2 -13   4   42.67    3.56
  -2 -13  -5   14.19    2.56
  -2 -13  -5   12.80    2.51
   2 -13   5   13.91    1.53
  -2 -13  -6    4.33    1.86
  -2 -13  -6    2.82    2.39
  -2 -13  -7   55.86    5.01
  -2 -13  -8  146.71    8.10
  -2 -13  -9   24.80    3.84
  -2 -13 -10   42.27    4.77
  -2 -13 -11   27.65    4.30
  -2 -13 -12   -2.57    3.13
  -2 -13 -13    7.60    3.17
  -2 -13 -14   27.64    4.57
  -2 -13 -15    6.25    2.78
  -2 -13 -16    0.43    2.43
  -2 -13 -17    3.95    3.30
   2 -14 -17    2.45    3.05
   2 -14 -16    2.51    2.78
   2 -14 -15    2.25    2.74
   2 -14 -14   31.74    5.00
   2 -14 -13    4.25    3.27
   2 -14 -12   66.41    6.35
   2 -14 -11   21.56    4.13
   2 -14 -10    2.30    2.96
   2 -14  -9   37.60    4.63
   2 -14  -8   31.21    3.99
   2 -14  -8   35.83    3.44
   2 -14  -7   27.26    2.98
   2 -14  -7   23.25    3.49
  -2 -14   7   25.60    3.44
  -2 -14   6   54.69    4.64
   2 -14  -6   56.75    4.75
   2 -14  -6   50.57    3.73
   2 -14  -5   95.72    5.99
  -2 -14   5   85.74    5.65
   2 -14  -5   90.77    4.77
   2 -14  -4   91.93    5.59
   2 -14  -4   83.63    4.49
  -2 -14   4   93.10    5.80
   2 -14  -3   34.68    2.99
  -2 -14   3   29.60    3.20
   2 -14  -3   31.58    3.38
  -2 -14   2  221.15    8.47
   2 -14  -2  210.54    7.98
  -2 -14   2  214.96    7.65
   2 -14  -2  210.53    7.30
  -2 -14   1  306.82    9.94
   2 -14  -1  299.15    9.27
   2 -14  -1  300.22    8.75
  -2 -14   1  304.15    8.88
   2 -14   0   33.72    2.95
   2 -14   0   24.61    2.46
  -2 -14   0   31.11    2.85
  -2 -14   0   26.80    3.14
   2 -14   1   68.38    3.99
  -2 -14  -1   66.98    3.87
  -2 -14  -1   56.72    4.21
   2 -14   1   67.19    4.27
  -2 -14  -2    1.71    1.78
   2 -14   2    2.50    1.58
  -2 -14  -2    3.16    1.39
   2 -14   2    1.71    1.14
  -2 -14  -3   21.42    2.19
  -2 -14  -3   15.14    2.49
   2 -14   3   18.76    2.47
   2 -14   3   19.76    2.11
   2 -14   4  150.71    6.81
  -2 -14  -4  145.54    6.84
  -2 -14  -4  157.62    5.49
   2 -14   4  144.62    5.18
  -2 -14  -4  145.90    7.48
   2 -14   5   28.93    2.23
  -2 -14  -5   29.45    3.66
  -2 -14  -5   24.93    3.14
  -2 -14  -6  261.06    9.50
  -2 -14  -6  255.53   10.48
  -2 -14  -7    9.24    3.01
  -2 -14  -7   16.20    2.76
  -2 -14  -8    4.60    2.80
  -2 -14  -8    6.39    2.56
  -2 -14  -9   -0.13    2.58
  -2 -14 -10  136.37    8.47
  -2 -14 -11   39.36    5.13
  -2 -14 -12   -2.16    3.21
  -2 -14 -13   -6.24    3.58
  -2 -14 -14    3.77    2.63
  -2 -14 -15    5.57    3.29
  -2 -14 -16   28.62    5.20
   2 -15 -16   26.63    5.34
   2 -15 -15   16.51    4.53
   2 -15 -14   30.78    5.20
   2 -15 -13    9.36    3.65
   2 -15 -12   38.29    5.34
   2 -15 -11   -0.80    2.66
   2 -15 -10   86.78    6.80
   2 -15  -9    0.36    2.70
   2 -15  -9    4.14    1.82
   2 -15  -8  159.29    8.49
   2 -15  -8  143.69    6.75
   2 -15  -7    4.62    1.79
   2 -15  -7    5.79    2.36
  -2 -15   7    6.14    2.16
   2 -15  -6    7.42    1.97
   2 -15  -6    8.13    2.51
  -2 -15   6    9.87    2.67
  -2 -15   5   93.84    6.18
   2 -15  -5   92.76    6.00
   2 -15  -5   79.12    4.72
  -2 -15   4   24.34    3.35
   2 -15  -4   21.33    2.58
   2 -15  -4   21.40    3.08
  -2 -15   3    3.45    2.00
   2 -15  -3    2.56    1.39
   2 -15  -3    3.18    1.98
   2 -15  -2   83.71    5.19
  -2 -15   2   84.41    4.96
   2 -15  -2   94.38    4.97
  -2 -15   2   76.68    5.24
  -2 -15   1    5.88    1.89
   2 -15  -1    6.82    1.51
  -2 -15   1    7.50    1.70
  -2 -15   0  110.68    6.13
   2 -15   0  119.51    5.67
   2 -15   0  114.54    5.60
  -2 -15   0  121.16    5.48
   2 -15   1   23.44    2.78
  -2 -15  -1   27.75    2.63
  -2 -15  -1   20.48    3.04
   2 -15   1   22.99    2.60
  -2 -15  -2  358.38    9.30
  -2 -15  -2  351.17   11.02
   2 -15   2  353.15   10.38
   2 -15   2  333.95    9.22
  -2 -15  -3    0.07    2.04
   2 -15   3   -0.35    1.66
   2 -15   3    0.63    1.14
  -2 -15  -3   -0.40    1.18
   2 -15   4   11.83    2.20
  -2 -15  -4    7.82    2.47
  -2 -15  -4    6.23    2.17
   2 -15   4    9.85    1.70
  -2 -15  -4    9.02    1.61
  -2 -15  -5    2.13    1.00
  -2 -15  -5    2.12    2.09
  -2 -15  -5   -0.42    1.80
  -2 -15  -6   84.84    6.26
  -2 -15  -6   99.21    5.97
  -2 -15  -7    5.89    2.74
  -2 -15  -7    9.28    2.67
  -2 -15  -8  384.39   13.80
  -2 -15  -8  354.56   12.08
  -2 -15  -9    8.45    2.75
  -2 -15  -9    4.96    3.25
  -2 -15 -10   -1.17    2.74
  -2 -15 -11   -1.24    2.12
  -2 -15 -12    0.60    3.30
  -2 -15 -13   -5.02    3.31
  -2 -15 -14   23.78    4.31
  -2 -15 -15   10.93    3.87
  -2 -15 -16   10.20    3.75
   2 -16 -15    3.42    3.38
   2 -16 -14    9.34    3.47
   2 -16 -13    5.87    3.13
   2 -16 -12   41.13    5.30
   2 -16 -11   -3.12    2.88
   2 -16 -10    1.91    2.46
   2 -16 -10    2.78    1.56
   2 -16  -9   -2.01    3.03
   2 -16  -9    2.62    1.59
   2 -16  -8   99.54    5.77
   2 -16  -8   94.46    6.90
  -2 -16   7    0.97    2.07
   2 -16  -7    0.14    2.37
   2 -16  -7   -1.36    1.77
   2 -16  -6  106.45    5.67
   2 -16  -6  109.63    6.88
  -2 -16   6  107.89    6.95
  -2 -16   5    1.46    2.05
   2 -16  -5   -0.48    2.28
   2 -16  -5    3.46    1.51
  -2 -16   4    7.28    2.45
   2 -16  -4    7.83    2.52
   2 -16  -4    9.47    2.13
   2 -16  -3    1.63    1.64
  -2 -16   3    6.23    2.22
   2 -16  -3    1.58    1.43
   2 -16  -2   14.80    2.61
   2 -16  -2   17.11    2.56
  -2 -16   2    8.61    2.02
  -2 -16   2   15.62    2.78
  -2 -16   1   45.21    3.64
   2 -16  -1   48.94    4.00
   2 -16  -1   50.07    3.90
  -2 -16   1   49.25    4.41
   2 -16   0  132.93    6.27
  -2 -16   0  134.46    6.08
  -2 -16   0  127.83    6.81
   2 -16   0  129.22    6.18
  -2 -16  -1    5.61    2.22
   2 -16   1    7.26    1.81
  -2 -16  -1    6.87    1.64
   2 -16   1    6.50    1.78
  -2 -16  -2  139.63    5.79
   2 -16   2  133.63    6.53
  -2 -16  -2  135.82    7.03
   2 -16   2  120.40    5.63
   2 -16   3    4.71    1.83
  -2 -16  -3    4.11    2.22
   2 -16   3    3.76    1.37
  -2 -16  -3    4.78    1.36
  -2 -16  -3    2.70    2.46
   2 -16   4  204.74    6.82
  -2 -16  -4  216.64    6.90
  -2 -16  -4  183.37    9.00
   2 -16   4  206.78    8.43
  -2 -16  -4  196.51    8.53
  -2 -16  -5   14.63    3.02
  -2 -16  -5   10.89    2.63
  -2 -16  -6   43.83    4.35
  -2 -16  -6   46.71    4.86
  -2 -16  -7   -1.19    2.71
  -2 -16  -7   -2.37    2.43
  -2 -16  -8   10.89    3.42
  -2 -16  -8    9.82    2.54
  -2 -16  -9   12.17    3.07
  -2 -16  -9   15.10    3.34
  -2 -16 -10   34.18    4.31
  -2 -16 -10   23.50    4.24
  -2 -16 -11    0.53    2.92
  -2 -16 -12   16.68    3.85
  -2 -16 -13    1.32    2.90
  -2 -16 -14    7.99    3.25
  -2 -16 -15    2.96    3.52
   2 -17 -14   17.30    4.01
   2 -17 -13   10.61    3.68
   2 -17 -12   10.36    3.36
   2 -17 -12   12.33    2.85
   2 -17 -11    3.14    2.08
   2 -17 -11   -2.88    2.82
   2 -17 -10   31.91    3.79
   2 -17 -10   28.46    4.53
   2 -17  -9    1.12    1.64
   2 -17  -9    5.30    2.89
   2 -17  -8   63.23    5.98
   2 -17  -8   49.33    4.26
   2 -17  -7    8.83    2.16
   2 -17  -7    6.38    2.69
  -2 -17   7    8.31    2.60
   2 -17  -6   14.58    3.44
  -2 -17   6   12.61    2.93
   2 -17  -6    9.72    2.23
  -2 -17   5   41.67    4.54
   2 -17  -5   37.44    4.48
   2 -17  -5   37.01    3.62
   2 -17  -4  137.90    6.64
   2 -17  -4  149.99    7.80
  -2 -17   4  137.41    7.70
   2 -17  -3    4.03    1.73
  -2 -17   3    5.52    2.27
   2 -17  -3    0.15    2.07
   2 -17  -2    2.06    1.68
  -2 -17   2    6.99    2.58
   2 -17  -2    2.27    1.51
   2 -17  -1   70.08    4.69
   2 -17  -1   74.03    5.02
  -2 -17   1   77.11    4.85
  -2 -17   1   65.29    5.19
  -2 -17   0    5.02    2.17
   2 -17   0   10.50    2.18
  -2 -17   0    7.20    1.72
   2 -17   0   13.37    2.38
  -2 -17  -1   35.10    3.18
   2 -17   1   33.90    3.40
   2 -17   1   29.26    3.11
  -2 -17  -1   32.87    3.79
   2 -17   2   57.08    4.00
  -2 -17  -2   57.52    4.92
  -2 -17  -2   60.95    3.95
   2 -17   2   67.08    4.82
   2 -17   3    7.84    1.81
   2 -17   3    7.39    2.15
  -2 -17  -3    8.30    1.75
  -2 -17  -3   10.67    2.70
  -2 -17  -3    5.29    2.52
  -2 -17  -4    8.37    2.75
   2 -17   4   13.02    2.71
  -2 -17  -4   10.36    2.69
  -2 -17  -5   21.06    3.20
  -2 -17  -5   18.49    3.48
  -2 -17  -6   53.22    5.34
  -2 -17  -6   45.83    4.52
  -2 -17  -7   12.33    3.31
  -2 -17  -7    8.67    2.65
  -2 -17  -8   66.74    6.28
  -2 -17  -8   68.27    5.71
  -2 -17  -9   -1.35    2.70
  -2 -17  -9   -0.80    2.19
  -2 -17 -10    6.12    2.64
  -2 -17 -10    9.91    2.98
  -2 -17 -11   -0.17    2.15
  -2 -17 -11   -0.34    2.81
  -2 -17 -12   23.05    4.37
  -2 -17 -12   31.10    4.51
  -2 -17 -13    0.92    3.00
  -2 -17 -13    3.62    2.37
  -2 -17 -14   12.21    3.78
   2 -18 -14   19.48    4.26
   2 -18 -13   19.84    4.20
   2 -18 -13   20.69    3.59
   2 -18 -12    9.47    2.66
   2 -18 -12    9.17    3.49
   2 -18 -11    9.04    3.14
   2 -18 -11   11.43    2.70
   2 -18 -10   -4.45    3.10
   2 -18 -10    2.13    1.65
   2 -18  -9   11.65    3.37
   2 -18  -9   11.01    2.50
   2 -18  -8   15.92    2.76
   2 -18  -8   13.41    3.42
   2 -18  -7   14.69    3.36
   2 -18  -7   11.31    2.57
  -2 -18   7   11.03    3.02
   2 -18  -6  186.48    9.53
  -2 -18   6  195.38    9.77
   2 -18  -6  167.40    7.81
  -2 -18   5   11.65    3.04
   2 -18  -5   11.95    2.80
   2 -18  -5    4.10    2.31
   2 -18  -4    1.66    1.64
  -2 -18   4    1.20    2.06
   2 -18  -4    1.16    2.29
  -2 -18   3    1.50    2.14
   2 -18  -3    1.09    1.57
   2 -18  -3    3.20    2.15
  -2 -18   2   54.42    4.96
   2 -18  -2   47.86    4.15
   2 -18  -2   52.49    4.64
   2 -18  -1    1.95    1.58
   2 -18  -1    5.23    1.91
  -2 -18   1    2.66    1.98
   2 -18   0   27.31    3.27
   2 -18   0   25.85    3.23
  -2 -18   0   27.79    3.61
  -2 -18  -1   42.86    4.51
  -2 -18  -1   47.01    3.76
   2 -18   1   45.99    3.95
   2 -18   1   45.54    4.18
  -2 -18  -2   -0.41    1.20
   2 -18   2   -1.30    1.82
  -2 -18  -2   -0.83    2.29
   2 -18   2   -0.44    1.43
  -2 -18  -2   -4.07    2.81
   2 -18   3   19.99    3.05
  -2 -18  -3   19.04    3.51
  -2 -18  -3   20.72    3.25
  -2 -18  -4  103.13    6.62
  -2 -18  -4   97.92    7.02
   2 -18   4  100.42    6.41
  -2 -18  -5   13.08    3.36
  -2 -18  -5    9.84    2.93
  -2 -18  -6   76.72    6.59
  -2 -18  -6   74.37    5.80
  -2 -18  -7    3.00    2.40
  -2 -18  -7   -1.59    1.96
  -2 -18  -8    6.37    2.60
  -2 -18  -8    2.40    2.68
  -2 -18  -9    0.18    2.18
  -2 -18  -9    3.45    2.58
  -2 -18 -10   60.64    5.78
  -2 -18 -10   59.62    6.52
  -2 -18 -11    1.33    2.45
  -2 -18 -11   -0.65    2.31
  -2 -18 -12    7.29    2.84
  -2 -18 -12    3.12    3.13
  -2 -18 -13    2.55    3.01
  -2 -18 -13    3.78    2.67
  -2 -18 -14    1.38    2.23
   2 -19 -13    7.81    3.54
   2 -19 -12    9.71    3.87
   2 -19 -11    7.87    2.49
   2 -19 -11    6.65    3.54
   2 -19 -10   23.60    3.40
   2 -19 -10   30.06    4.84
   2 -19  -9   29.56    3.71
   2 -19  -9   27.95    4.31
   2 -19  -8    8.98    2.35
   2 -19  -8   10.38    3.21
  -2 -19   7   -0.07    2.52
   2 -19  -7    0.83    1.76
  -2 -19   6   23.11    3.81
   2 -19  -6   25.78    4.06
   2 -19  -6   23.03    3.18
   2 -19  -5    7.94    2.64
   2 -19  -5   11.20    2.68
  -2 -19   5    8.11    2.93
   2 -19  -4   41.07    3.96
   2 -19  -4   40.73    4.54
  -2 -19   4   35.30    4.39
  -2 -19   3    9.55    2.72
   2 -19  -3    5.07    1.65
   2 -19  -3    5.96    2.29
   2 -19  -2    7.39    2.48
  -2 -19   2   10.25    2.67
   2 -19  -2    1.76    1.64
  -2 -19   1   -4.72    2.79
   2 -19  -1    0.69    1.56
   2 -19  -1    0.59    1.89
   2 -19   0   26.90    3.38
   2 -19   0   26.85    3.52
  -2 -19   0   19.44    3.49
  -2 -19  -1   51.19    4.84
   2 -19   1   60.30    4.69
  -2 -19  -1   55.88    5.24
   2 -19   1   53.89    4.72
  -2 -19  -2   51.52    4.94
  -2 -19  -2   44.29    4.77
   2 -19   2   54.56    4.81
   2 -19   3   25.84    3.52
  -2 -19  -3   30.60    4.24
  -2 -19  -3   22.02    3.56
   2 -19   4   16.16    2.89
  -2 -19  -4   13.29    3.13
  -2 -19  -4   16.44    3.10
  -2 -19  -5    9.63    3.29
  -2 -19  -5   12.13    3.05
  -2 -19  -6   13.73    3.00
  -2 -19  -6   16.36    3.74
  -2 -19  -7    1.12    2.28
  -2 -19  -7   -0.41    2.26
  -2 -19  -8   23.61    4.48
  -2 -19  -8   24.76    3.90
  -2 -19  -9    4.87    2.24
  -2 -19  -9   -0.04    2.81
  -2 -19 -10    8.27    2.85
  -2 -19 -10    5.83    3.02
  -2 -19 -11    4.26    2.75
  -2 -19 -11    0.70    3.14
  -2 -19 -12    5.21    2.91
  -2 -19 -12    7.04    2.91
  -2 -19 -13    3.56    2.82
   2 -20 -12   37.11    5.60
   2 -20 -11    0.27    2.82
   2 -20 -10   -1.17    2.64
   2 -20  -9    0.30    2.74
   2 -20  -8    8.29    3.39
   2 -20  -8    1.85    1.88
   2 -20  -7   16.83    3.74
   2 -20  -7   13.08    2.76
  -2 -20   7   15.94    3.36
   2 -20  -6   27.32    3.54
  -2 -20   6   24.47    4.26
   2 -20  -6   25.40    4.32
  -2 -20   5   14.98    3.35
   2 -20  -5   11.82    3.04
   2 -20  -5   14.84    2.65
   2 -20  -4    1.43    1.70
   2 -20  -4   -1.70    2.69
  -2 -20   4    1.70    2.49
   2 -20  -3   11.74    2.45
  -2 -20   3   10.87    2.95
   2 -20  -3    8.01    2.49
   2 -20  -2   25.63    3.68
  -2 -20   2   23.81    3.84
   2 -20  -2   26.63    3.40
  -2 -20   1   17.53    3.49
   2 -20  -1   15.66    2.91
   2 -20  -1   14.50    2.75
   2 -20   0   19.37    3.13
  -2 -20   0   19.77    3.52
   2 -20   0   19.15    2.98
  -2 -20   0   15.16    2.93
   2 -20   1   -0.92    1.90
  -2 -20  -1   -4.22    2.51
  -2 -20  -1   -1.98    2.40
  -2 -20  -2    2.39    2.19
   2 -20   2    5.53    2.14
  -2 -20  -2    2.53    2.21
  -2 -20  -3   -1.24    2.24
   2 -20   3   -2.69    2.10
  -2 -20  -3   -0.69    2.07
  -2 -20  -4   33.03    4.71
  -2 -20  -4   28.60    4.10
   2 -20   4   30.04    3.97
  -2 -20  -5   98.05    7.53
  -2 -20  -5   89.25    6.73
  -2 -20  -6   10.99    3.05
  -2 -20  -6   11.75    3.30
  -2 -20  -7   -1.07    2.02
  -2 -20  -7   -3.91    2.98
  -2 -20  -8    2.01    2.67
  -2 -20  -8   -0.03    2.16
  -2 -20  -9    3.40    2.40
  -2 -20  -9    4.71    3.18
  -2 -20 -10   11.26    3.28
  -2 -20 -10    9.08    3.83
  -2 -20 -11    4.14    2.77
  -2 -20 -11    2.30    2.30
  -2 -20 -12    7.28    3.27
   2 -21 -11   11.00    3.84
   2 -21 -10   -0.95    2.82
   2 -21  -9    4.57    2.79
   2 -21  -8   15.54    3.94
   2 -21  -7    0.75    2.32
  -2 -21   7    1.63    2.48
   2 -21  -6    2.06    2.47
  -2 -21   6    0.89    2.52
  -2 -21   5   10.57    2.97
   2 -21  -5   11.44    3.06
  -2 -21   4   19.39    3.85
   2 -21  -4   12.49    3.01
   2 -21  -4   16.40    2.84
   2 -21  -3   12.10    2.80
   2 -21  -3   12.88    2.76
  -2 -21   3   10.26    2.85
  -2 -21   2    1.46    2.36
   2 -21  -2    0.82    1.66
   2 -21  -2   -1.85    2.08
  -2 -21   1    1.92    2.31
   2 -21  -1    1.85    1.63
  -2 -21   1    0.83    2.13
   2 -21  -1    0.66    1.93
  -2 -21   0    7.61    2.65
   2 -21   0   12.87    2.73
  -2 -21   0   13.98    3.50
  -2 -21  -1   17.35    3.63
  -2 -21  -1    9.16    2.85
   2 -21   1   18.04    3.08
  -2 -21  -2   -0.81    2.39
  -2 -21  -2    1.05    2.32
   2 -21   2    0.71    1.92
  -2 -21  -3   13.62    3.27
   2 -21   3    9.65    2.64
  -2 -21  -3   12.14    3.42
   2 -21   4    4.55    2.09
  -2 -21  -4    6.38    3.21
  -2 -21  -4    5.96    2.63
  -2 -21  -5    4.56    2.74
  -2 -21  -5    0.88    2.51
  -2 -21  -6    6.85    2.60
  -2 -21  -6    9.27    3.21
  -2 -21  -7   11.63    3.08
  -2 -21  -7   11.62    3.37
  -2 -21  -8   -0.36    2.35
  -2 -21  -8   -1.28    3.02
  -2 -21  -9   12.85    3.29
  -2 -21  -9    9.11    3.65
  -2 -21 -10   -2.38    2.56
  -2 -21 -10   -2.30    3.36
  -2 -21 -11   -0.83    2.43
   2 -22  -9    2.66    3.05
   2 -22  -8    5.67    2.64
  -2 -22   7   -1.67    3.22
   2 -22  -7    7.43    3.19
  -2 -22   6   -0.25    2.16
   2 -22  -6    0.50    2.35
  -2 -22   5    1.27    2.23
   2 -22  -5   -7.27    2.95
   2 -22  -4    2.53    2.33
  -2 -22   4    5.49    2.83
   2 -22  -3   -3.73    2.68
  -2 -22   3    1.20    2.33
  -2 -22   2   19.44    3.73
   2 -22  -2   16.90    3.40
  -2 -22   2   12.17    3.17
  -2 -22   1   35.99    4.47
  -2 -22   1   43.20    5.22
  -2 -22   0   25.62    4.19
  -2 -22   0   27.94    4.32
  -2 -22  -1    7.89    3.09
  -2 -22  -1    6.69    2.85
  -2 -22  -2    1.94    2.42
  -2 -22  -2    5.98    2.79
  -2 -22  -3   35.30    4.58
  -2 -22  -3   33.22    4.77
  -2 -22  -4    2.21    2.23
  -2 -22  -4    1.40    2.41
  -2 -22  -5   19.18    3.94
  -2 -22  -5   13.93    3.26
  -2 -22  -6    1.27    2.28
  -2 -22  -6    0.95    2.58
  -2 -22  -7    6.56    2.75
  -2 -22  -7    5.45    2.95
  -2 -22  -8    6.34    3.33
  -2 -22  -8   11.75    3.33
  -2 -22  -9    6.52    3.03
   2 -23  -8    3.60    2.78
   2 -23  -7    2.75    2.87
  -2 -23   6    0.40    2.09
   2 -23  -6   -0.56    2.32
  -2 -23   5   42.84    5.54
   2 -23  -5   42.49    5.27
  -2 -23   4    1.04    2.59
   2 -23  -4   -0.46    2.40
  -2 -23   3   10.75    3.29
  -2 -23   2    0.38    2.46
  -2 -23   2   -4.26    2.52
  -2 -23   1    7.58    2.81
  -2 -23   1    8.24    3.10
  -2 -23   0    0.31    2.43
  -2 -23   0    1.80    2.17
  -2 -23  -1   17.36    3.59
  -2 -23  -1   17.84    3.72
  -2 -23  -2   -2.13    2.23
  -2 -23  -2    0.53    2.43
  -2 -23  -3    5.90    2.69
  -2 -23  -3    8.37    2.98
  -2 -23  -4   -2.27    2.99
  -2 -23  -4    2.28    2.63
  -2 -23  -5    1.95    2.02
  -2 -23  -5   -1.30    2.73
  -2 -23  -6   -4.98    2.97
  -2 -23  -6    2.16    3.15
  -2 -23  -7   41.55    5.33
  -2 -23  -7   38.44    5.77
  -2 -23  -8   -1.01    2.30
   2 -24  -7    5.00    3.16
   2 -24  -6    1.32    2.38
  -2 -24   6   -2.35    2.44
  -2 -24   5    0.08    2.42
   2 -24  -5    6.60    2.96
  -2 -24   4    1.71    2.35
  -2 -24   3    8.70    3.01
  -2 -24   2    4.57    2.70
  -2 -24   1    9.61    3.15
  -2 -24   0    1.90    2.62
  -2 -24   0    3.10    2.53
  -2 -24  -1   -0.43    2.40
  -2 -24  -1   -0.23    2.45
  -2 -24  -2    2.59    2.68
  -2 -24  -2    0.73    1.94
  -2 -24  -3    4.88    3.20
  -2 -24  -3    7.72    3.04
  -2 -24  -4   -1.78    2.58
  -2 -24  -4    0.86    2.47
  -2 -24  -5   13.19    3.81
  -2 -24  -5   13.03    3.44
  -2 -24  -6    0.12    2.04
  -2 -25   2    0.38    2.37
  -2 -25   1    3.84    2.75
  -2 -25   0    0.78    2.46
  -2 -25  -1   22.89    4.11
  -2 -25  -1   34.55    5.12
  -2 -25  -2    0.62    1.99
  -2 -25  -2    1.74    2.73
  -2 -25  -3    4.05    2.59
   3   0 -21    3.73    2.58
   3   0 -20    0.36    2.23
   3   0 -20   -2.99    2.49
   3   0 -19    5.21    2.45
   3   0 -19   14.16    3.45
   3   0 -18    0.78    2.35
   3   0 -18   -4.89    2.81
   3   0 -17  145.89    8.38
   3   0 -17  147.95    8.16
   3   0 -16   -3.95    2.65
   3   0 -16    1.10    2.09
   3   0 -15   34.99    3.08
   3   0 -15   38.64    4.09
   3   0 -14   -0.92    1.43
   3   0 -14    1.08    1.83
   3   0 -13   62.18    4.67
   3   0 -13   58.19    3.78
   3   0 -12   -0.98    1.29
   3   0 -12    0.87    1.91
   3   0 -11  132.27    5.18
   3   0 -11  124.87    5.95
   3   0 -10    0.48    1.56
   3   0 -10   -0.92    1.16
   3   0  -9   57.27    3.31
   3   0  -9   58.08    3.71
   3   0  -8   -0.17    1.37
   3   0  -8   -0.15    1.03
   3   0  -7 1623.15   22.86
   3   0  -6   -0.63    1.10
  -3   0   6    0.56    0.72
  -3   0   5  223.11    5.24
   3   0  -5  236.22    6.10
   3   0  -4   -0.71    0.60
   3   0  -4    0.60    0.89
   3   0  -3    3.07    0.82
   3   0  -3    2.48    0.53
   3   0  -3    3.98    0.69
   3   0  -2    2.06    0.44
   3   0  -2    1.32    0.53
  -3   0   2    1.37    0.47
  -3   0   2    0.10    0.68
   3   0  -1  258.03    4.13
  -3   0   1  246.62    4.09
   3   0  -1  260.91    5.21
  -3   0   0    0.68    0.33
   3   0   0   -0.38    0.62
   3   0   0    1.22    0.67
   3   0   1 2080.59   22.48
   3   0   1 2014.42   23.70
   3   0   1 2075.61   22.99
   3   0   2    0.41    0.43
   3   0   2    0.57    0.42
  -3   0  -2   -0.22    0.35
   3   0   2    0.45    0.72
   3   0   3 4756.08   50.36
  -3   0  -3 4754.11   50.20
  -3   0  -3 4789.75   48.39
   3   0   3 4728.94   51.30
  -3   0  -4    1.02    0.35
  -3   0  -4   -0.20    0.76
  -3   0  -5   88.49    2.02
  -3   0  -5   91.41    3.67
  -3   0  -5   93.34    3.06
  -3   0  -6    0.03    0.95
  -3   0  -6    0.48    0.74
  -3   0  -6    0.51    0.23
  -3   0  -7   33.70    2.68
  -3   0  -7   34.16    2.15
  -3   0  -8   -0.97    1.59
  -3   0  -8   -1.43    1.02
  -3   0  -9   15.93    2.38
  -3   0  -9   16.15    1.79
  -3   0 -10   -0.36    1.07
  -3   0 -10    4.03    1.79
  -3   0 -11  179.24    7.61
  -3   0 -11  180.21    6.31
  -3   0 -12   -1.35    1.39
  -3   0 -12   -2.62    2.37
  -3   0 -13   53.71    3.77
  -3   0 -13   45.14    4.36
  -3   0 -14   -1.23    1.39
  -3   0 -14   -2.92    2.56
  -3   0 -15   48.34    3.96
  -3   0 -15   45.79    4.89
  -3   0 -16   -4.79    3.00
  -3   0 -16    0.97    1.42
  -3   0 -17   41.47    4.96
  -3   0 -18    4.11    3.01
  -3   0 -19   31.86    4.73
  -3   0 -20    9.67    3.95
   3  -1 -21    5.04    2.61
   3  -1 -21    6.54    2.98
   3  -1 -20   -5.53    3.30
   3  -1 -20   -1.26    2.37
   3   1 -20   -5.46    3.18
   3  -1 -19   33.10    4.78
   3  -1 -19   39.68    4.73
   3   1 -19   46.53    5.40
   3  -1 -18   -1.87    2.56
   3   1 -18    0.79    1.97
   3  -1 -18    3.50    2.59
   3   1 -18   -0.79    2.54
   3  -1 -17   13.47    3.07
   3   1 -17    6.14    2.74
   3   1 -17    8.88    2.57
   3  -1 -17    8.35    2.50
   3   1 -16    4.00    2.18
   3  -1 -16    2.08    2.22
   3  -1 -16    2.88    2.10
   3  -1 -15   57.24    4.95
   3   1 -15   67.96    4.24
   3   1 -15   76.22    5.42
   3  -1 -15   64.92    4.12
   3  -1 -15   69.83    5.40
   3  -1 -14    7.62    1.73
   3   1 -14    9.37    1.88
   3   1 -14    7.25    2.13
   3  -1 -14    8.12    2.25
   3  -1 -14    6.88    2.32
   3  -1 -13  400.18   10.00
   3  -1 -13  386.18   11.81
   3   1 -13  392.60   11.60
   3   1 -13  385.77   10.01
   3  -1 -12  169.86    6.17
   3   1 -12  159.14    6.02
   3  -1 -12  152.00    6.98
   3   1 -12  178.11    7.32
   3   1 -11  370.79   10.48
   3  -1 -11  377.25    9.26
   3  -1 -11  363.43   10.57
   3  -1 -10   83.03    4.12
   3  -1 -10   79.13    4.69
   3   1 -10   78.17    4.51
   3   1  -9  445.19   10.69
   3  -1  -9  470.14   10.01
   3  -1  -9  448.62   10.99
   3  -1  -8   15.99    1.85
   3   1  -8   18.47    2.16
   3  -1  -8   20.90    2.40
  -3  -1   7  189.33    5.58
   3   1  -7  186.35    6.04
   3  -1  -7  189.16    6.18
   3  -1  -7  196.02    5.65
  -3  -1   6  218.16    5.75
   3  -1  -6  236.10    6.49
   3  -1  -6  227.41    5.97
   3   1  -6  247.33    6.54
  -3   1   6  225.20    5.28
   3  -1  -5    8.43    1.17
  -3   1   5   12.71    1.15
  -3  -1   5   12.40    1.39
   3   1  -5   13.86    1.66
   3  -1  -5   12.48    1.60
   3  -1  -4   80.06    3.30
   3  -1  -4   80.40    3.21
   3  -1  -4   84.70    2.65
  -3  -1   3 1517.54   18.78
   3  -1  -3 1581.74   17.98
   3  -1  -3 1544.60   19.77
   3  -1  -3 1557.18   18.21
   3  -1  -3 1540.62   19.67
   3  -1  -2  963.70   11.08
  -3   1   2  912.62   11.95
   3   1  -2  962.79   12.81
   3  -1  -2  934.39   12.92
   3  -1  -2  959.01   11.98
  -3  -1   2  942.06   12.17
   3   1  -2  948.11   12.22
   3  -1  -2  930.60   13.14
  -3   1   1 9625.87   96.07
  -3   1   1 9954.92   98.10
   3   1  -1 9738.83   98.83
  -3  -1   1 9634.39   97.74
   3  -1  -1 9999.00   96.08
   3   1  -1 9793.62   97.76
  -3  -1   0  882.80   11.03
   3  -1   0  902.82   12.02
   3   1   0  864.75   11.70
   3  -1   1  750.18   10.19
   3  -1   1  723.63   10.60
   3   1   1  727.66   10.52
   3  -1   1  733.69    9.09
   3   1   2  136.98    3.57
   3   1   2  133.76    3.84
  -3   1  -2  139.87    3.35
  -3   1  -2  130.41    3.16
   3   1   2  137.42    3.03
   3  -1   2  135.83    3.89
   3   1   3  624.82    8.01
   3  -1   3  631.60   10.22
  -3   1  -3  609.99    9.35
  -3   1  -3  625.72    8.65
  -3  -1  -4  119.39    3.99
  -3   1  -4  123.50    2.94
  -3   1  -4  126.48    3.02
  -3   1  -4  122.45    3.91
  -3  -1  -5   10.08    1.24
  -3  -1  -5   11.16    1.56
  -3   1  -5   10.75    0.84
  -3   1  -5   10.42    1.01
  -3   1  -5   10.80    1.41
  -3  -1  -6  108.03    3.84
  -3  -1  -6  108.24    4.41
  -3   1  -6  113.04    3.41
  -3   1  -6  110.04    4.33
  -3   1  -7   35.86    2.75
  -3  -1  -7   36.22    2.80
  -3   1  -7   36.73    2.11
  -3  -1  -7   37.12    2.42
  -3  -1  -8   34.10    2.95
  -3   1  -8   33.18    2.85
  -3  -1  -8   32.98    2.43
  -3   1  -8   36.25    2.28
  -3   1  -9  129.39    5.79
  -3  -1  -9  131.09    5.04
  -3   1  -9  129.61    4.57
  -3  -1 -10   43.75    3.78
  -3   1 -10   42.98    3.59
  -3  -1 -10   44.69    3.19
  -3   1 -10   46.36    2.90
  -3  -1 -11   34.49    3.67
  -3   1 -11   30.99    3.29
  -3  -1 -11   31.30    2.83
  -3   1 -11   34.18    2.69
  -3   1 -12   16.72    2.85
  -3   1 -12   23.15    2.31
  -3  -1 -12   24.87    3.32
  -3  -1 -12   21.69    2.63
  -3   1 -13   50.17    4.49
  -3   1 -13   52.78    3.65
  -3  -1 -13   60.10    4.88
  -3  -1 -13   54.42    3.97
  -3   1 -14    0.59    2.25
  -3  -1 -14    2.16    1.72
  -3   1 -14    0.56    1.19
  -3  -1 -14   -0.30    2.21
  -3   1 -15   51.62    4.91
  -3  -1 -15   49.62    4.91
  -3   1 -15   49.69    3.88
  -3  -1 -15   47.89    4.07
  -3  -1 -16    0.32    1.58
  -3  -1 -16    3.71    2.35
  -3   1 -16   -1.97    2.53
  -3  -1 -17   52.39    5.41
  -3   1 -17   45.47    5.39
  -3  -1 -18    3.23    2.57
  -3   1 -18    4.69    2.92
  -3  -1 -19    4.57    2.88
  -3   1 -19    0.66    2.28
  -3   1 -20   -0.95    2.74
   3  -2 -21   13.36    3.65
   3  -2 -21   12.00    3.66
   3   2 -20    3.67    2.79
   3  -2 -20    3.31    2.64
   3  -2 -20    3.51    2.67
   3   2 -19    5.55    2.75
   3  -2 -19    3.64    2.18
   3  -2 -19    6.64    2.97
   3  -2 -18   12.71    3.33
   3   2 -18   12.79    3.07
   3  -2 -18   13.52    3.20
   3  -2 -17   40.64    4.58
   3  -2 -17   46.30    4.88
   3  -2 -16   55.22    5.00
   3  -2 -16   56.04    5.13
   3   2 -15   90.56    4.95
   3  -2 -15   87.64    6.11
   3  -2 -15   99.88    6.42
   3  -2 -15   90.46    4.80
   3   2 -15   96.35    5.96
   3  -2 -14    4.00    1.40
   3   2 -14    4.53    1.57
   3   2 -14    2.18    1.90
   3  -2 -14    4.53    1.95
   3  -2 -14    2.45    2.01
   3  -2 -13   35.45    3.72
   3  -2 -13   33.65    2.82
   3   2 -13   34.66    3.49
   3  -2 -13   34.91    3.68
   3   2 -12    3.52    1.80
   3  -2 -12    1.04    1.39
   3  -2 -12    2.53    2.04
   3  -2 -12   -0.78    2.20
   3  -2 -11  193.27    6.42
   3   2 -11  189.49    7.20
   3  -2 -11  205.18    7.83
   3   2 -10   -3.33    2.02
   3  -2 -10    2.46    1.75
   3  -2 -10   -0.60    1.24
   3  -2  -9   -1.16    1.56
   3  -2  -9   -0.28    1.08
   3   2  -9   -0.65    1.54
   3  -2  -8  245.95    7.54
   3  -2  -8  238.04    6.53
   3   2  -8  246.24    7.20
   3  -2  -7  208.51    6.60
   3  -2  -7  207.00    5.89
  -3  -2   7  204.56    6.12
  -3  -2   6   11.34    1.46
   3  -2  -6   13.13    1.58
   3  -2  -6   11.34    1.91
  -3   2   6   10.85    1.07
   3  -2  -5 1702.90   21.73
  -3  -2   5 1621.95   21.51
  -3   2   5 1677.35   19.49
   3  -2  -5 1660.68   22.31
  -3  -2   4  197.12    5.14
   3  -2  -4  199.71    5.45
   3  -2  -4  198.19    5.26
   3  -2  -4  208.52    4.10
   3  -2  -3  657.05   10.57
  -3  -2   3  634.00   10.04
   3  -2  -3  655.57    8.73
   3  -2  -3  645.85   10.43
  -3   2   2   99.21    2.55
   3  -2  -2  100.47    2.01
  -3  -2   2   94.41    3.01
   3  -2  -2   91.61    3.09
   3   2  -2  102.49    3.09
   3  -2  -2   96.11    3.32
   3  -2  -1 1581.87   19.13
  -3  -2   1 1634.27   18.84
   3  -2  -1 1654.02   20.08
  -3   2   1 1692.89   19.25
   3   2  -1 1617.52   19.23
  -3  -2   1 1611.70   19.20
  -3   2   0 3509.71   37.00
   3   2   0 3488.48   37.67
  -3  -2   0 3632.63   37.85
   3  -2   0 3584.04   38.48
  -3  -2   0 3557.19   37.66
  -3   2  -1 8731.39   86.64
  -3   2  -1 8786.83   87.02
   3  -2   1 8980.85   89.34
   3   2   1 8882.27   89.02
   3  -2   2  101.32    3.32
  -3   2  -2   98.76    2.98
  -3   2  -2   99.23    2.63
   3  -2   3    2.36    0.87
  -3   2  -3    0.91    0.58
   3   2   4   91.37    1.97
  -3   2  -4   93.27    2.17
   3  -2   4   93.55    3.60
  -3   2  -4   90.17    3.31
  -3   2  -5   83.76    2.32
  -3  -2  -5   86.28    3.42
  -3   2  -5   84.79    3.47
  -3  -2  -6  246.09    6.40
  -3   2  -6  241.38    6.55
  -3   2  -6  241.43    4.82
  -3  -2  -7   66.28    3.41
  -3   2  -7   60.27    3.47
  -3   2  -7   63.92    2.54
  -3  -2  -8    0.28    1.48
  -3  -2  -8    1.64    1.09
  -3   2  -8    1.87    1.41
  -3   2  -8    3.45    0.83
  -3  -2  -9    3.26    1.21
  -3   2  -9    1.86    1.69
  -3  -2  -9    5.58    1.62
  -3   2  -9    6.15    1.07
  -3  -2 -10   22.11    2.48
  -3  -2 -10   22.69    2.96
  -3   2 -10   23.90    2.95
  -3   2 -10   24.38    2.02
  -3   2 -11  154.96    5.32
  -3   2 -11  148.61    6.88
  -3  -2 -11  165.95    7.43
  -3  -2 -11  149.63    6.31
  -3  -2 -12    6.28    2.52
  -3  -2 -12    0.65    1.42
  -3   2 -12    3.78    1.20
  -3   2 -12   -1.35    2.36
  -3   2 -13   82.64    5.73
  -3  -2 -13   86.62    5.99
  -3   2 -13   79.76    4.26
  -3  -2 -13   82.18    5.03
  -3  -2 -14   76.74    6.04
  -3  -2 -14   73.69    5.06
  -3   2 -14   74.82    4.24
  -3   2 -14   74.10    5.62
  -3  -2 -15   -1.46    1.92
  -3   2 -15   -2.77    2.70
  -3  -2 -15    1.97    2.50
  -3  -2 -16   -0.61    1.66
  -3   2 -16   -1.01    2.18
  -3  -2 -16    1.70    2.55
  -3   2 -17   10.35    3.22
  -3  -2 -17   11.82    2.62
  -3  -2 -17   19.00    4.00
  -3  -2 -18   28.58    4.66
  -3   2 -18   15.46    3.72
  -3  -2 -19   23.05    4.68
  -3   2 -19   22.98    4.20
  -3   2 -20    6.09    3.26
   3  -3 -21    0.28    2.16
   3  -3 -21    3.45    2.81
   3   3 -20    9.33    3.27
   3  -3 -20    9.15    3.05
   3  -3 -20    8.96    3.04
   3  -3 -19   53.88    5.76
   3  -3 -19   49.30    5.52
   3   3 -19   38.42    4.89
   3  -3 -18   18.29    3.82
   3  -3 -18   12.25    3.37
   3  -3 -17   30.77    4.14
   3  -3 -17   31.00    4.14
   3  -3 -16   -1.80    2.52
   3   3 -16    1.53    1.42
   3  -3 -16    3.50    2.48
   3  -3 -15   73.69    5.55
   3  -3 -15   75.37    5.71
   3  -3 -14   24.36    3.31
   3  -3 -14   25.30    2.63
   3  -3 -14   24.37    3.33
   3  -3 -13   56.12    4.49
   3  -3 -13   58.98    3.71
   3  -3 -13   51.17    4.42
   3  -3 -12   22.25    2.29
   3  -3 -12   17.56    2.73
   3  -3 -12   15.80    2.44
   3  -3 -11  298.89    9.70
   3  -3 -11  299.40    9.32
   3  -3 -11  297.14    8.24
   3  -3 -10    8.89    1.97
   3  -3 -10    4.07    1.65
   3  -3 -10    6.27    1.45
   3  -3  -9   17.76    2.34
   3  -3  -9   17.73    1.95
   3  -3  -8   16.38    2.27
   3  -3  -8   13.42    1.74
   3  -3  -8   17.13    1.89
   3  -3  -7  324.28    7.66
   3  -3  -7  319.44    8.58
  -3  -3   7  316.00    8.05
   3  -3  -7  320.84    7.53
   3  -3  -6   -1.73    1.57
  -3  -3   6    0.36    1.07
   3  -3  -6   -0.95    0.98
   3  -3  -6   -0.75    1.01
   3  -3  -5   97.54    3.25
   3  -3  -5   97.32    3.77
   3  -3  -5   96.52    4.02
   3  -3  -5  100.80    2.60
  -3   3   5  100.33    2.64
   3  -3  -4  418.96    6.86
   3  -3  -4  415.94    6.04
   3  -3  -4  423.31    8.27
  -3  -3   4  413.81    8.30
   3  -3  -4  401.91    8.39
   3  -3  -3  431.33    8.24
   3  -3  -3  434.32    6.32
   3  -3  -3  436.46    8.34
  -3   3   3  445.78    6.26
   3  -3  -2 1175.22   12.54
  -3  -3   2 1167.86   14.04
   3  -3  -2 1143.05   15.36
   3  -3  -2 1161.74   15.94
  -3   3   2 1187.67   13.62
  -3  -3   1 1097.05   13.38
   3  -3  -1 1065.59   13.86
  -3   3   1 1106.82   14.04
   3   3   0   92.16    2.75
   3  -3   0   90.64    2.52
  -3   3   0   96.34    2.59
  -3   3  -1 3330.17   34.02
   3   3   1 3292.20   36.01
  -3   3  -2  171.25    2.65
   3  -3   2  183.88    4.59
   3  -3   3   98.57    3.46
   3  -3   4  160.42    4.72
   3   3   5  241.12    3.42
   3  -3   5  257.87    6.41
  -3   3  -5  247.49    3.82
  -3   3  -6    2.03    0.44
  -3  -3  -6   -0.30    1.24
  -3  -3  -7   23.64    2.22
  -3   3  -7   25.51    1.43
  -3  -3  -8  158.26    5.77
  -3   3  -8  153.84    4.02
  -3  -3  -8  161.01    6.35
  -3   3  -9   99.87    3.47
  -3  -3  -9  106.62    5.39
  -3  -3  -9  101.78    4.84
  -3  -3 -10   48.18    3.94
  -3  -3 -10   40.83    3.26
  -3   3 -10   45.68    2.54
  -3   3 -11   -5.53    2.65
  -3  -3 -11   -0.99    1.86
  -3  -3 -11   -2.37    2.10
  -3   3 -11    0.22    0.87
  -3   3 -12   11.24    1.61
  -3  -3 -12    8.59    2.65
  -3   3 -12    9.64    2.32
  -3  -3 -12    6.64    1.84
  -3   3 -13   86.35    5.83
  -3   3 -13   84.83    4.11
  -3  -3 -13   84.36    5.95
  -3  -3 -13   84.25    5.29
  -3  -3 -14   15.68    2.74
  -3  -3 -14   17.45    3.15
  -3   3 -14   19.10    3.29
  -3   3 -14   19.07    2.18
  -3  -3 -15   98.30    6.92
  -3   3 -15   77.40    6.00
  -3  -3 -15   85.04    5.71
  -3  -3 -16   58.09    5.67
  -3   3 -16   49.31    5.26
  -3  -3 -16   64.03    5.24
  -3   3 -17   34.96    4.48
  -3  -3 -17   44.98    5.43
  -3  -3 -17   38.80    4.31
  -3  -3 -18    0.94    1.92
  -3  -3 -18    0.57    2.96
  -3   3 -19   -0.53    2.31
  -3  -3 -19    6.79    3.57
   3  -4 -21   29.08    4.79
   3   4 -20   -3.67    2.96
   3  -4 -20   -0.99    2.01
   3  -4 -20    2.10    2.47
   3  -4 -19    4.23    2.77
   3  -4 -19    2.75    2.72
   3  -4 -18   -0.68    2.44
   3  -4 -18   -0.85    2.62
   3  -4 -17   35.08    4.50
   3  -4 -17   41.40    4.92
   3  -4 -16   64.24    5.58
   3  -4 -16   58.21    5.30
   3  -4 -15   32.29    4.10
   3  -4 -15   32.00    4.21
   3  -4 -14   75.37    5.43
   3  -4 -14   71.04    5.50
   3  -4 -13    1.43    1.82
   3  -4 -13    0.61    2.09
   3  -4 -12   29.37    3.22
   3  -4 -12   27.46    2.55
   3  -4 -12   24.98    3.13
   3  -4 -11   36.30    3.18
   3  -4 -11   31.30    3.37
   3  -4 -11   35.43    2.75
   3  -4 -10  119.77    5.50
   3  -4 -10  114.45    5.85
   3  -4 -10  123.12    5.02
   3  -4  -9    3.53    1.59
   3  -4  -9    6.33    1.40
   3  -4  -9    6.70    1.69
   3  -4  -8    1.80    1.14
   3  -4  -8    0.73    1.46
   3  -4  -8    1.49    1.18
   3  -4  -7  115.61    4.55
   3  -4  -7  111.40    5.04
   3  -4  -7  117.86    4.35
  -3  -4   7  120.40    4.98
   3  -4  -6  310.22    6.83
   3  -4  -6  295.05    8.01
   3  -4  -6  312.78    5.03
   3  -4  -6  306.65    7.49
   3  -4  -5  163.77    3.02
   3  -4  -5  163.24    4.31
   3  -4  -5  168.55    5.50
  -3   4   5  161.78    3.06
   3  -4  -5  161.73    5.05
   3  -4  -4 1023.59   15.62
   3  -4  -4 1024.39   13.18
   3  -4  -3  499.13    9.15
  -3   4   3  494.07    6.47
   3  -4  -2    5.07    0.89
  -3  -4   2    8.51    0.73
  -3   4   1  507.75    8.09
   3  -4  -1  486.63    8.01
   3   4  -1  483.06    7.13
  -3  -4   1  500.70    7.29
   3  -4   0  751.74   10.27
   3   4   0  778.93   10.55
  -3   4   0  798.32   10.36
  -3   4   0  785.36    8.65
  -3   4  -1  365.12    5.25
  -3   4  -1  348.60    5.19
   3  -4   1  351.03    5.22
  -3   4  -2  793.69   10.53
   3  -4   2  818.17   11.92
   3  -4   3   63.52    2.79
   3  -4   4   24.59    1.88
   3  -4   5    4.54    1.25
   3  -4   6   34.01    2.50
  -3   4  -6   32.77    1.10
  -3  -4  -6   30.43    2.52
  -3   4  -7    0.83    0.37
  -3  -4  -7    0.14    1.10
  -3  -4  -8  138.72    5.72
  -3   4  -8  137.03    3.39
  -3   4  -9  114.06    3.40
  -3  -4  -9   99.39    5.05
  -3  -4  -9  116.90    5.70
  -3  -4 -10    1.16    1.75
  -3  -4 -10   -2.01    1.97
  -3   4 -10    1.29    0.64
  -3  -4 -11    0.45    2.15
  -3  -4 -11   -0.10    1.92
  -3   4 -11    5.56    1.11
  -3  -4 -12  146.31    6.79
  -3   4 -12  140.16    4.79
  -3  -4 -12  152.55    7.51
  -3   4 -13   61.72    5.04
  -3  -4 -13   72.65    5.51
  -3   4 -13   66.10    3.43
  -3  -4 -13   64.13    4.89
  -3   4 -14    2.91    1.90
  -3  -4 -14    6.41    2.53
  -3  -4 -14    6.11    2.26
  -3   4 -15   -0.12    2.30
  -3  -4 -15    2.40    1.87
  -3  -4 -15    5.08    2.72
  -3  -4 -16   14.94    2.78
  -3   4 -16   13.49    3.18
  -3  -4 -16   23.35    4.24
  -3  -4 -17    7.76    2.57
  -3  -4 -17    9.05    3.66
  -3   4 -17   10.76    3.05
  -3  -4 -18    3.66    2.17
  -3   4 -18    3.77    2.68
  -3  -4 -18    9.83    3.18
  -3   4 -19   11.93    3.40
  -3  -4 -19   12.86    3.60
   3  -5 -20   41.21    5.32
   3  -5 -20   32.28    4.94
   3  -5 -19   10.14    3.27
   3  -5 -19   10.24    3.42
   3  -5 -18   49.98    5.51
   3  -5 -18   39.94    4.88
   3  -5 -17   42.47    5.03
   3  -5 -17   43.62    4.98
   3  -5 -16    3.83    2.42
   3  -5 -16    5.64    2.63
   3  -5 -15   -0.59    2.08
   3  -5 -15    1.69    2.37
   3  -5 -14  132.45    7.10
   3  -5 -14  141.85    7.65
   3  -5 -13  135.02    6.92
   3  -5 -13  121.69    6.96
   3  -5 -12    7.13    2.08
   3  -5 -12    6.94    2.15
   3  -5 -11   50.27    4.21
   3  -5 -11   63.78    4.34
   3  -5 -10    7.17    2.28
   3  -5 -10   12.09    1.96
   3  -5  -9  135.04    5.45
   3  -5  -9  123.94    6.01
   3  -5  -8  309.37    9.18
   3  -5  -8  299.41    7.87
   3  -5  -7   82.51    3.73
   3  -5  -7   85.89    2.21
  -3  -5   7   86.20    4.37
   3  -5  -7   86.88    4.69
   3  -5  -6  557.03    6.88
   3  -5  -6  570.63   10.00
   3  -5  -6  593.77   12.04
   3  -5  -5   94.47    4.32
   3  -5  -5   97.16    3.30
   3  -5  -4  418.11    8.97
  -3  -5   3  197.63    3.69
   3  -5  -3  213.66    5.71
  -3   5   3  211.05    3.26
  -3   5   3  205.12    4.06
  -3   5   2  270.70    4.38
   3  -5  -2  279.27    6.26
   3  -5  -2  283.79    4.37
  -3  -5   2  283.34    4.63
  -3   5   1  181.08    4.41
   3  -5  -1  170.06    3.02
   3   5  -1  174.28    3.55
   3  -5  -1  167.84    4.33
  -3   5   0   41.61    1.81
   3  -5   0   43.16    1.45
   3   5   0   41.66    1.81
   3  -5   0   46.52    1.98
  -3   5   0   41.98    1.34
  -3   5  -1  248.07    4.38
  -3   5  -1  247.12    4.31
   3  -5   1  249.89    4.33
  -3   5  -2 1107.00   13.78
   3  -5   2 1085.49   11.90
  -3  -5  -3  303.96    6.70
   3  -5   3  308.74    6.54
   3  -5   4  338.34    7.20
   3  -5   5   28.63    2.12
  -3  -5  -6    7.58    1.82
   3  -5   6    9.86    1.42
   3   5   7   29.87    0.96
   3  -5   7   29.82    2.35
   3  -5   8    6.19    1.46
  -3  -5  -8    6.99    1.63
  -3  -5  -9   37.40    3.46
  -3  -5 -10    0.44    1.74
  -3  -5 -11   -1.26    2.04
  -3  -5 -12    0.27    1.74
  -3  -5 -13   34.08    4.11
  -3  -5 -13   25.24    3.34
  -3  -5 -14  116.92    6.84
  -3   5 -14  115.65    6.99
  -3  -5 -14  126.53    7.66
  -3   5 -15   14.18    3.15
  -3  -5 -15   12.91    2.78
  -3   5 -16   75.17    6.19
  -3  -5 -16   94.31    6.56
  -3   5 -17    9.83    2.96
  -3  -5 -17   16.39    3.41
  -3  -5 -18    4.17    2.17
  -3   5 -18   -2.13    2.71
  -3  -5 -19   -2.07    2.60
  -3   5 -19   -3.72    3.10
   3  -6 -20    7.01    3.34
   3  -6 -20    6.45    3.58
   3  -6 -19   -2.72    2.86
   3  -6 -19    0.43    2.70
   3  -6 -18    9.08    3.27
   3  -6 -18    7.14    2.92
   3  -6 -17    4.47    2.79
   3  -6 -17    3.96    2.59
   3  -6 -16  159.74    8.49
   3  -6 -16  149.93    8.60
   3  -6 -15   24.66    3.89
   3  -6 -15   29.30    3.83
   3  -6 -14   30.11    3.76
   3  -6 -14   23.40    3.75
   3  -6 -13    2.38    2.27
   3  -6 -13    0.82    1.69
   3  -6 -12  109.86    5.96
   3  -6 -12  109.47    6.57
   3  -6 -11   32.33    3.23
   3  -6 -11   27.12    3.42
   3  -6 -10  169.48    7.52
   3  -6 -10  174.07    6.59
   3  -6  -9  123.40    5.25
   3  -6  -9  123.71    6.14
   3  -6  -8    6.76    2.01
   3  -6  -8    6.38    0.56
   3  -6  -8    6.02    1.33
   3  -6  -7    5.51    1.14
   3  -6  -7    6.42    1.93
   3  -6  -6  989.54   17.23
   3  -6  -5 1150.49   18.45
  -3   6   4  107.47    3.25
  -3  -6   4  108.47    2.42
   3  -6  -4  107.46    4.44
  -3  -6   3   39.06    1.33
  -3   6   3   40.33    1.76
   3  -6  -3   36.64    2.51
   3  -6  -2  316.71    6.98
  -3   6   2  317.61    5.17
   3  -6  -2  316.63    5.22
   3  -6  -1    0.45    0.41
   3   6  -1    1.76    0.48
   3  -6  -1    1.06    0.73
   3  -6   0  440.99    7.52
  -3   6   0  460.03    7.55
   3   6   0  449.16    7.20
   3  -6   0  441.10    6.79
  -3   6   0  460.19    6.61
  -3   6  -1   82.15    2.47
   3  -6   1   79.68    2.40
  -3   6  -2 2427.03   27.23
  -3  -6  -2 2475.44   29.06
   3  -6   2 2402.06   25.41
  -3  -6  -3    8.12    1.29
  -3  -6  -4   88.80    3.64
   3  -6   4   93.38    3.55
   3  -6   5    3.15    1.18
  -3  -6  -6  644.23   13.29
   3  -6   6  615.32   11.34
   3  -6   7  127.76    4.79
  -3  -6  -7  128.16    5.65
   3  -6   8   14.76    1.84
   3   6   8   14.88    0.74
  -3  -6  -8   12.75    2.10
   3  -6   9    0.70    1.26
  -3  -6  -9    0.03    1.76
  -3  -6 -10    2.48    1.63
   3  -6  10    2.68    1.42
  -3  -6 -11   10.87    2.39
   3  -6  11   11.37    2.04
  -3  -6 -12   12.82    2.45
  -3  -6 -13   21.25    3.13
  -3  -6 -14   96.47    6.45
  -3   6 -15   -0.26    2.43
  -3  -6 -15    7.69    2.65
  -3  -6 -16   23.49    3.56
  -3   6 -16   20.46    3.58
  -3   6 -17    5.91    2.52
  -3  -6 -17   10.73    2.89
   3  -6  18   42.50    5.14
  -3  -6 -18   37.71    4.88
  -3   6 -18   30.85    4.59
  -3  -6 -19   -0.73    2.23
  -3   6 -19   -4.22    2.62
   3  -6  19    2.24    2.48
   3  -7 -20   52.05    5.97
   3  -7 -20   47.74    5.88
   3  -7 -19   -0.01    2.45
   3  -7 -19   -0.22    2.48
   3  -7 -18   12.56    3.40
   3  -7 -18    5.77    2.78
   3  -7 -17    3.51    2.60
   3  -7 -17    0.04    2.06
   3  -7 -16   27.41    4.01
   3  -7 -16   26.82    4.26
   3  -7 -15   -0.28    2.50
   3  -7 -15    2.72    2.37
   3  -7 -14  235.80    9.58
   3  -7 -14  237.39   10.38
   3  -7 -13   21.23    3.25
   3  -7 -13   16.67    3.21
   3  -7 -12  103.96    5.80
   3  -7 -12   86.27    6.03
   3  -7 -11    3.89    2.30
   3  -7 -11    4.39    1.87
   3  -7 -10   32.95    3.73
   3  -7 -10   32.80    2.96
   3  -7  -9   10.13    2.49
   3  -7  -9   11.00    1.90
   3  -7  -9    7.97    0.51
   3  -7  -8  197.59    7.59
   3  -7  -7    3.92    1.54
   3  -7  -6  168.68    6.49
   3  -7  -5   43.14    3.25
   3  -7  -4   95.84    4.33
  -3  -7   4   89.05    1.86
   3  -7  -3   56.85    3.19
  -3   7   3   55.87    1.46
  -3   7   3   56.60    2.24
   3  -7  -2 1053.34   15.52
   3  -7  -2 1009.96   13.10
   3  -7  -1   32.95    2.11
   3   7  -1   33.17    1.41
   3  -7  -1   31.79    1.61
   3  -7   0    2.95    0.88
  -3   7   0    2.18    0.53
   3  -7   0    1.64    0.56
   3  -7   1  363.95    6.66
   3  -7   1  350.12    6.27
  -3   7  -1  358.85    6.37
   3  -7   2   78.64    2.25
  -3  -7  -2   76.19    3.39
   3  -7   3    1.39    0.30
  -3  -7  -3    1.04    0.92
  -3  -7  -4 1182.39   17.16
   3  -7   4 1212.43   16.89
  -3  -7  -5   28.13    2.25
   3  -7   5   29.46    2.18
  -3  -7  -6  111.57    5.46
   3  -7   6  119.42    4.36
  -3  -7  -6  110.05    4.25
   3  -7   7    3.41    1.14
  -3  -7  -7    3.15    1.64
  -3  -7  -8   27.84    3.04
   3  -7   8   31.08    2.52
  -3  -7  -9    0.03    1.79
   3  -7   9    0.06    1.19
  -3  -7 -10   10.39    2.53
   3  -7  10   11.24    2.00
  -3  -7 -11   78.38    5.37
   3  -7  11   78.48    4.58
  -3  -7 -12    0.22    1.86
   3  -7  12   -3.99    2.15
  -3  -7 -13   -0.05    2.00
   3  -7  13   -2.53    1.98
  -3  -7 -14  167.20    8.59
   3  -7  14  174.88    8.09
   3  -7  15    0.37    1.89
  -3  -7 -15    2.44    2.01
   3  -7  16   72.96    5.81
  -3  -7 -16   67.60    5.97
  -3   7 -16   69.30    6.00
  -3  -7 -17    1.67    2.55
  -3   7 -17    0.10    2.41
   3  -7  17    1.39    2.05
  -3  -7 -18    4.16    3.04
   3  -7  18   -1.11    2.41
  -3   7 -18   -3.23    3.17
  -3  -7 -19    5.19    2.63
  -3   7 -19    1.20    2.76
  -3  -7 -20   -6.36    3.23
   3  -8 -19   -2.46    2.76
   3  -8 -18   16.87    4.02
   3  -8 -17   25.50    4.43
   3  -8 -16   85.71    6.39
   3  -8 -16   74.84    6.44
   3  -8 -15    3.38    2.54
   3  -8 -15   -0.65    2.78
   3  -8 -14  101.07    6.37
   3  -8 -14   90.88    6.65
   3  -8 -13   -0.22    1.90
   3  -8 -13   -0.73    2.57
   3  -8 -12   70.16    5.53
   3  -8 -11    5.60    2.63
   3  -8 -10   86.12    5.66
   3  -8  -9   24.96    3.27
   3  -8  -8   16.61    2.72
   3  -8  -7    1.38    1.48
  -3  -8   7   -3.52    2.17
   3  -8  -6  367.37   10.00
   3  -8  -5   30.01    2.76
   3  -8  -4  210.81    6.76
   3  -8  -3  149.36    5.29
  -3   8   3  143.28    2.68
   3  -8  -3  144.05    4.01
  -3   8   2   43.39    1.68
   3  -8  -2   40.20    2.01
   3  -8  -2   44.89    2.72
   3   8  -1   59.22    1.93
   3  -8  -1   58.68    2.93
   3  -8  -1   56.58    2.39
   3  -8   0  408.45    7.48
  -3   8   0  431.28    7.26
   3  -8   0  407.38    7.93
   3  -8   1  187.14    4.57
   3  -8   1  185.20    4.80
   3  -8   2 1094.89   13.77
  -3  -8  -2 1099.81   16.30
   3  -8   3    3.07    0.52
  -3  -8  -3    0.12    1.12
  -3  -8  -4   45.35    2.71
  -3  -8  -5   73.95    3.44
   3  -8   5   80.06    3.49
   3  -8   6  210.10    6.05
  -3  -8  -6  199.72    7.64
  -3  -8  -6  216.90    6.11
  -3  -8  -7   48.61    3.98
   3  -8   7   50.92    3.06
  -3  -8  -7   48.72    3.00
  -3  -8  -8   73.18    4.86
   3  -8   8   76.94    3.83
  -3  -8  -9  124.56    6.50
   3  -8   9  121.30    5.18
  -3  -8 -10  112.12    6.51
   3  -8  10  106.22    5.05
   3  -8  11   10.20    1.96
  -3  -8 -11    9.22    2.57
  -3  -8 -12   82.56    5.76
   3  -8  12   72.08    4.64
   3  -8  13    4.75    1.88
  -3  -8 -13    2.55    1.93
  -3  -8 -14   30.72    4.18
   3  -8  14   28.54    3.49
  -3  -8 -15    3.80    2.54
   3  -8  15   -0.32    1.68
  -3  -8 -16   11.94    3.14
   3  -8  16   14.75    3.05
  -3  -8 -17    3.34    2.37
   3  -8  17    1.68    2.06
  -3   8 -18    6.37    2.51
  -3  -8 -18   14.28    3.39
  -3  -8 -19    2.47    2.33
  -3   8 -19   -2.01    2.44
  -3  -8 -20   11.56    3.18
   3  -9 -19   -1.66    2.52
   3  -9 -18   65.22    6.64
   3  -9 -17    0.25    2.52
   3  -9 -16   -1.89    2.89
   3  -9 -15   -2.31    2.82
   3  -9 -14   99.92    7.18
   3  -9 -13    2.04    2.46
   3  -9 -12   52.38    5.00
   3  -9 -11    1.29    2.17
   3  -9 -10   49.79    4.47
   3  -9  -9    0.41    2.24
   3  -9  -8  283.51    9.71
  -3  -9   7   15.69    2.44
  -3  -9   7   13.10    2.47
   3  -9  -7   16.30    2.67
   3  -9  -6   63.48    4.27
  -3  -9   6   61.84    4.27
  -3  -9   6   59.76    4.07
   3  -9  -5    5.15    1.76
   3  -9  -4  974.95   14.43
   3  -9  -4 1001.56   17.30
   3  -9  -3   58.32    3.53
  -3  -9   3   63.30    3.77
   3  -9  -3   58.94    2.66
  -3  -9   2  694.51   13.19
   3  -9  -2  688.15   10.90
  -3   9   2  708.07    9.66
   3  -9  -2  682.46   12.67
   3  -9  -1   22.22    2.04
   3  -9  -1   21.41    1.65
   3   9  -1   23.04    1.20
   3  -9   0  243.87    5.85
   3  -9   0  246.48    6.12
   3  -9   1   16.03    1.48
   3  -9   1   15.03    1.52
   3  -9   2    0.59    0.84
   3  -9   2    1.53    0.71
  -3  -9  -3   60.67    3.21
   3  -9   3   63.16    2.21
  -3  -9  -4 1037.16   15.75
   3  -9   4  992.16   11.88
  -3  -9  -5  210.12    6.06
  -3  -9  -6   24.06    2.11
   3  -9   6   28.48    2.29
  -3  -9  -6   28.10    3.24
  -3  -9  -7   82.02    3.92
  -3  -9  -7   84.80    5.45
   3  -9   7   91.29    4.08
   3  -9   8  187.31    6.10
  -3  -9  -8  182.67    8.07
  -3  -9  -8  188.85    6.10
   3  -9   9   20.42    2.32
  -3  -9  -9   21.46    2.31
  -3  -9  -9   19.14    3.19
  -3  -9 -10  122.50    5.12
   3  -9  10  109.38    5.05
  -3  -9 -10  109.28    6.57
   3  -9  11    6.05    1.83
  -3  -9 -11   12.70    3.13
   3  -9  12    5.74    1.54
  -3  -9 -12    4.84    2.31
   3  -9  13   20.97    2.92
  -3  -9 -13   21.39    3.45
   3  -9  14   66.30    4.79
  -3  -9 -14   65.70    6.01
  -3  -9 -15    0.35    2.33
   3  -9  15    3.05    1.87
  -3  -9 -16   50.14    5.55
  -3  -9 -17    5.38    3.04
  -3   9 -18   -6.91    3.32
  -3  -9 -18   -3.03    2.78
  -3  -9 -19   -2.17    2.59
   3 -10 -19    1.12    2.50
   3 -10 -18   22.18    4.33
   3 -10 -17   26.00    4.30
   3 -10 -16   32.37    4.64
   3 -10 -15   21.89    4.02
   3 -10 -14   44.97    5.31
   3 -10 -13   -0.64    2.52
   3 -10 -12   62.60    5.63
   3 -10 -11  101.85    6.77
   3 -10 -10   18.94    3.18
   3 -10  -9    9.34    2.53
   3 -10  -8   41.83    4.04
  -3 -10   7   -0.33    2.16
  -3 -10   7    0.03    1.72
   3 -10  -7    1.83    2.00
  -3 -10   6  213.67    8.23
  -3 -10   6  207.02    7.75
   3 -10  -6  200.06    7.81
   3 -10  -5   -2.70    1.95
  -3 -10   5    0.89    1.48
  -3 -10   5   -0.22    1.53
  -3 -10   4  237.73    7.85
   3 -10  -4  247.16    7.89
   3 -10  -4  227.26    6.09
  -3 -10   3   50.81    3.56
   3 -10  -3   48.41    2.62
   3 -10  -3   52.99    3.48
   3 -10  -2  157.16    5.60
  -3 -10   2  155.22    5.88
  -3  10   2  154.11    3.75
   3 -10  -2  150.33    4.67
   3 -10  -1  232.70    5.96
  -3 -10   1  248.48    7.27
   3  10  -1  242.83    4.33
   3 -10  -1  239.67    6.69
   3 -10   0  602.47   10.76
   3 -10   0  621.06   11.22
   3 -10   1  587.16   10.86
   3 -10   1  606.98   10.49
   3 -10   2  808.54   12.24
   3 -10   2  829.15   13.89
   3 -10   3   21.75    1.52
  -3 -10  -4   47.03    3.51
   3 -10   4   47.47    1.88
  -3 -10  -4   46.39    2.86
  -3 -10  -5   38.50    2.65
   3 -10   5   35.44    1.36
  -3 -10  -6   34.62    2.54
  -3 -10  -6   32.85    3.52
  -3 -10  -7    2.56    1.21
  -3 -10  -7    1.05    2.03
   3 -10   8  159.16    5.56
  -3 -10  -8  156.01    7.64
  -3 -10  -8  154.57    5.54
  -3 -10  -9   39.16    2.91
   3 -10   9   36.68    2.83
  -3 -10  -9   35.99    4.13
  -3 -10 -10   27.62    3.74
  -3 -10 -10   32.54    2.84
   3 -10  10   27.04    2.63
  -3 -10 -11  114.79    7.23
  -3 -10 -11  131.25    5.49
   3 -10  11  115.86    5.47
  -3 -10 -12   64.87    5.62
   3 -10  12   64.30    4.26
  -3 -10 -12   79.30    4.42
   3 -10  13   33.45    3.42
  -3 -10 -13   31.96    4.43
  -3 -10 -14   16.94    3.68
   3 -10  14   16.62    2.58
  -3 -10 -15   -0.32    2.53
  -3 -10 -16   10.86    3.30
  -3 -10 -17    3.80    2.95
  -3  10 -18   -1.25    2.50
  -3 -10 -18    4.66    3.16
  -3 -10 -19    5.39    3.20
   3 -11 -18   10.03    3.13
   3 -11 -17    5.51    2.89
   3 -11 -16   -0.85    2.52
   3 -11 -15   31.20    4.77
   3 -11 -14   88.31    7.27
   3 -11 -13   40.03    5.00
   3 -11 -12  161.26    8.84
   3 -11 -11    4.21    2.87
   3 -11 -10   12.15    3.03
   3 -11  -9   30.86    3.84
   3 -11  -8  108.02    6.38
   3 -11  -7  397.00   11.89
  -3 -11   7  402.86   12.07
   3 -11  -6   48.09    4.03
  -3 -11   6   51.36    4.30
  -3 -11   6   47.39    3.96
  -3 -11   5  136.73    6.51
  -3 -11   5  132.98    6.16
   3 -11  -5  117.55    5.85
   3 -11  -5  121.97    4.67
   3 -11  -4    7.34    1.85
   3 -11  -4    9.30    1.45
  -3 -11   4    7.49    2.11
  -3 -11   4    6.49    1.79
   3 -11  -3  349.28    9.37
  -3 -11   3  355.73   10.17
  -3 -11   3  339.49    9.51
   3 -11  -3  335.98    7.76
  -3 -11   2 1004.71   18.27
   3 -11  -2  958.07   15.20
  -3 -11   2  986.20   17.25
   3 -11  -2  956.94   16.83
  -3  11   2  970.90   13.13
   3 -11  -1  207.26    5.96
   3 -11  -1  219.90    6.68
  -3 -11   1  219.68    7.66
  -3 -11   1  221.73    7.07
   3  11  -1  216.01    4.04
   3 -11   0   34.82    2.50
  -3 -11   0   30.83    2.97
   3 -11   0   29.61    2.47
  -3 -11  -1   12.26    1.85
   3 -11   1   13.01    1.56
   3 -11   1   17.02    1.79
  -3 -11  -2    3.03    1.66
   3 -11   2    7.30    1.47
   3 -11   2    3.90    1.01
   3 -11   3  456.76    8.24
  -3 -11  -3  491.25   11.76
   3 -11   4    3.28    0.83
  -3 -11  -4    0.13    1.54
   3 -11   5   40.17    1.70
  -3 -11  -5   40.41    3.54
  -3 -11  -6   39.23    2.71
   3 -11   6   35.77    1.31
  -3 -11  -6   40.08    3.96
  -3 -11  -7    0.50    1.13
  -3 -11  -7   -3.71    2.71
  -3 -11  -8   43.59    2.97
  -3 -11  -8   37.80    4.18
   3 -11   9   23.54    2.29
  -3 -11  -9   23.57    2.28
  -3 -11  -9   19.91    3.39
  -3 -11 -10  131.45    7.69
   3 -11  10  127.47    5.37
  -3 -11 -10  144.20    5.61
  -3 -11 -11    9.25    3.04
  -3 -11 -11   11.92    2.02
   3 -11  11    5.54    1.53
  -3 -11 -12   -3.48    3.04
   3 -11  12   -1.08    1.47
  -3 -11 -13   -6.50    3.38
  -3 -11 -14   19.95    3.69
  -3 -11 -15   48.06    5.55
  -3 -11 -16    1.97    2.59
  -3 -11 -17   -2.01    2.66
  -3 -11 -18   22.27    4.52
   3 -12 -18   10.82    3.47
   3 -12 -17   24.46    4.39
   3 -12 -16   21.52    4.13
   3 -12 -15   46.25    5.63
   3 -12 -14    6.46    3.38
   3 -12 -13    2.45    3.01
   3 -12 -12    9.51    3.22
   3 -12 -11   76.90    6.40
   3 -12 -10   67.98    5.68
   3 -12  -9  135.32    7.57
   3 -12  -8   17.47    3.17
   3 -12  -7  193.56    8.35
  -3 -12   7  183.19    8.26
  -3 -12   6  138.26    6.91
  -3 -12   6  131.61    6.62
   3 -12  -6  144.91    5.58
   3 -12  -6  139.06    6.84
   3 -12  -5   52.24    4.16
  -3 -12   5   50.99    4.04
  -3 -12   5   50.16    4.12
   3 -12  -5   55.14    3.27
   3 -12  -4  155.94    6.68
   3 -12  -4  152.50    5.35
  -3 -12   4  159.56    6.69
  -3 -12   4  145.87    6.87
   3 -12  -3   55.71    3.19
   3 -12  -3   62.12    4.14
  -3 -12   3   60.87    4.16
  -3 -12   3   64.37    4.56
  -3 -12   2  182.33    6.78
  -3 -12   2  196.56    7.67
   3 -12  -2  177.96    5.80
   3 -12  -2  192.20    6.86
  -3 -12   1   23.67    2.88
   3 -12  -1   20.69    2.03
   3  12  -1   22.46    1.16
  -3 -12   1   19.44    2.33
   3 -12  -1   25.07    2.56
   3 -12   0   99.57    4.33
  -3 -12   0   94.69    4.59
   3 -12   0   98.27    4.50
  -3 -12   0  105.07    5.44
   3 -12   1  278.31    7.27
   3 -12   1  266.58    7.48
  -3 -12  -1  269.62    8.69
   3 -12   2  113.10    4.23
   3 -12   2  114.21    4.88
  -3 -12  -2  115.34    5.72
   3 -12   3  122.93    5.28
   3 -12   3  129.76    4.23
  -3 -12  -3  123.89    6.04
   3 -12   4   78.42    2.99
  -3 -12  -4   75.87    4.75
   3 -12   5    8.58    0.99
  -3 -12  -5    8.02    2.08
  -3 -12  -6  219.32    8.38
  -3 -12  -6  208.80    9.00
  -3 -12  -7   44.26    4.49
  -3 -12  -7   49.50    3.15
  -3 -12  -8   19.70    3.40
  -3 -12  -8   18.23    2.11
  -3 -12  -9   -1.07    2.64
  -3 -12  -9   -0.36    1.39
  -3 -12 -10   13.40    3.09
  -3 -12 -11   32.75    4.28
  -3 -12 -12   13.39    3.26
  -3 -12 -13    3.72    2.50
  -3 -12 -14    3.60    2.77
  -3 -12 -15    0.32    2.50
  -3 -12 -16   -3.01    2.96
  -3 -12 -17    4.60    2.87
   3 -13 -17   -5.45    3.70
   3 -13 -16   -4.09    3.73
   3 -13 -15   11.14    3.73
   3 -13 -14    7.31    3.40
   3 -13 -13  101.94    7.75
   3 -13 -12   12.03    3.11
   3 -13 -11    2.29    2.31
   3 -13 -10    6.65    2.95
   3 -13  -9  128.51    7.66
   3 -13  -8   33.01    4.07
  -3 -13   8   30.47    3.94
   3 -13  -7    0.36    1.93
  -3 -13   7   -0.62    2.40
   3 -13  -7    2.60    1.45
   3 -13  -6   21.23    2.36
  -3 -13   6   19.04    2.76
   3 -13  -6   22.12    3.21
  -3 -13   6   16.27    2.67
  -3 -13   5    6.82    1.99
   3 -13  -5    8.40    2.34
  -3 -13   5    3.53    1.96
   3 -13  -5    7.87    1.58
   3 -13  -4   -3.01    1.67
  -3 -13   4    2.16    2.23
   3 -13  -4    1.03    1.60
  -3 -13   4   -1.77    1.96
  -3 -13   3  244.12    9.03
  -3 -13   3  230.91    8.16
   3 -13  -3  246.10    8.33
   3 -13  -3  226.33    6.86
  -3 -13   2  613.34   13.87
  -3 -13   2  645.83   15.04
   3 -13  -2  630.55   12.48
  -3 -13   1  609.79   14.34
   3 -13  -1  586.20   11.98
  -3 -13   1  607.61   13.17
   3 -13  -1  605.06   12.96
   3  13  -1  578.44    7.79
  -3 -13   0   42.91    3.65
   3 -13   0   42.81    3.08
  -3 -13   0   50.82    3.51
   3 -13   0   49.00    3.23
  -3 -13  -1   39.80    3.10
   3 -13   1   37.21    2.77
   3 -13   1   39.98    3.07
  -3 -13  -1   39.50    3.72
   3 -13   2   37.31    3.03
   3 -13   2   40.63    2.70
  -3 -13  -2   34.01    3.30
   3 -13   3  148.93    4.85
   3 -13   3  143.24    5.99
  -3 -13  -3  147.77    6.79
   3 -13   4   42.29    2.38
  -3 -13  -4   39.92    3.82
  -3 -13  -5    2.49    1.81
   3 -13   5    3.84    0.80
  -3 -13  -6    1.95    2.06
  -3 -13  -6    0.15    2.48
  -3 -13  -7   36.51    3.89
  -3 -13  -7   28.16    3.87
  -3 -13  -8   18.94    3.48
  -3 -13  -9   55.52    5.30
  -3 -13 -10   26.75    3.97
  -3 -13 -11   35.09    4.54
  -3 -13 -12    0.39    2.15
  -3 -13 -13    0.97    2.57
  -3 -13 -14    8.47    3.11
  -3 -13 -15   25.31    4.55
  -3 -13 -16    4.05    3.10
  -3 -13 -17   22.77    4.80
   3 -14 -16   -7.90    3.56
   3 -14 -15   43.15    5.61
   3 -14 -14   13.41    3.70
   3 -14 -13    5.74    3.55
   3 -14 -12    9.70    3.40
   3 -14 -11   20.76    3.90
   3 -14 -10   53.31    5.36
   3 -14  -9  156.30    8.57
   3 -14  -8   33.15    4.19
  -3 -14   8   24.39    3.57
   3 -14  -8   35.17    3.25
   3 -14  -7   29.36    3.89
  -3 -14   7   34.76    4.01
   3 -14  -7   30.69    2.93
  -3 -14   6    6.56    2.13
   3 -14  -6    7.88    1.76
   3 -14  -6    5.69    2.20
  -3 -14   5  144.15    7.48
  -3 -14   5  148.21    7.18
   3 -14  -5  159.09    7.46
   3 -14  -5  163.31    6.19
   3 -14  -4   29.55    3.37
  -3 -14   4   27.09    3.12
   3 -14  -4   26.73    2.63
  -3 -14   4   32.88    3.92
  -3 -14   3  201.40    8.56
   3 -14  -3  192.10    7.77
  -3 -14   3  209.62    7.98
   3 -14  -3  197.54    6.83
   3 -14  -2  140.31    5.66
   3 -14  -2  140.83    6.34
  -3 -14   2  142.97    6.45
  -3 -14   2  130.33    6.73
   3 -14  -1  139.36    5.70
  -3 -14   1  148.55    6.35
   3 -14  -1  145.74    6.24
  -3 -14   1  146.83    7.06
   3 -14   0   41.85    3.25
   3 -14   0   41.25    3.21
  -3 -14   0   35.34    3.61
  -3 -14   0   41.37    3.37
   3 -14   1  445.94   10.39
  -3 -14  -1  431.46   10.77
   3 -14   1  446.42   10.97
  -3 -14  -1  448.83   12.39
  -3 -14  -2    3.62    1.41
   3 -14   2    8.03    1.51
   3 -14   2    7.03    1.64
   3 -14   3  131.29    5.89
   3 -14   3  129.21    4.77
  -3 -14  -3  121.81    6.40
  -3 -14  -4   10.74    2.32
   3 -14   4   17.77    1.72
  -3 -14  -5   83.65    5.98
  -3 -14  -5   85.54    5.58
  -3 -14  -6    0.22    2.46
  -3 -14  -6    0.83    1.98
  -3 -14  -7  176.17    9.02
  -3 -14  -7  194.10    8.57
  -3 -14  -8   51.43    5.29
  -3 -14  -8   52.05    4.76
  -3 -14  -9    4.01    2.43
  -3 -14 -10   15.21    3.60
  -3 -14 -11   14.71    3.50
  -3 -14 -12    1.11    2.37
  -3 -14 -13   13.92    3.57
  -3 -14 -14   -1.32    2.74
  -3 -14 -15    4.76    3.37
  -3 -14 -16    1.88    2.90
   3 -15 -16   11.36    3.92
   3 -15 -15   -0.04    3.00
   3 -15 -14    5.45    3.28
   3 -15 -13   50.15    6.00
   3 -15 -12    7.80    3.18
   3 -15 -11   15.65    3.79
   3 -15 -10   -4.00    3.22
   3 -15  -9   39.79    4.61
   3 -15  -9   39.26    3.63
   3 -15  -8   37.89    4.46
  -3 -15   8   41.11    4.56
   3 -15  -8   40.97    3.57
  -3 -15   7  162.14    8.48
   3 -15  -7  177.42    8.65
   3 -15  -7  172.68    6.92
  -3 -15   6   20.52    3.26
   3 -15  -6   26.86    2.76
   3 -15  -6   24.74    3.40
  -3 -15   5   23.51    3.56
   3 -15  -5   24.60    3.53
  -3 -15   5   21.46    2.98
   3 -15  -5   24.16    2.55
  -3 -15   4   12.41    2.47
   3 -15  -4   12.97    2.03
  -3 -15   4   14.07    2.89
   3 -15  -4   15.10    2.78
   3 -15  -3  104.57    5.13
   3 -15  -3  100.32    5.81
  -3 -15   3  106.71    6.44
  -3 -15   3  102.75    5.84
   3 -15  -2   14.74    2.58
  -3 -15   2   13.48    2.39
   3 -15  -2    8.71    1.72
  -3 -15   2   11.80    2.52
  -3 -15   1  137.30    7.04
   3 -15  -1  141.41    6.33
   3 -15  -1  132.00    5.78
  -3 -15   1  134.73    6.31
   3 -15   0   23.02    2.82
   3 -15   0   26.09    2.76
  -3 -15   0   22.09    3.09
  -3 -15   0   28.25    2.97
  -3 -15  -1   12.11    2.59
   3 -15   1   13.35    2.31
   3 -15   1   14.03    2.15
  -3 -15  -1   14.47    2.32
  -3 -15  -2    0.88    1.26
   3 -15   2    0.76    1.27
  -3 -15  -2   -0.41    1.67
   3 -15   2    2.87    1.40
  -3 -15  -3  225.79    7.42
   3 -15   3  222.05    6.67
   3 -15   3  215.86    8.10
  -3 -15  -3  211.32    8.73
  -3 -15  -4   20.83    3.13
  -3 -15  -4   22.30    2.39
  -3 -15  -5  103.10    6.92
  -3 -15  -5  105.13    6.35
  -3 -15  -6   12.65    2.59
  -3 -15  -6    8.22    2.63
  -3 -15  -7   27.91    3.75
  -3 -15  -7   23.25    3.74
  -3 -15  -8   28.81    4.30
  -3 -15  -8   25.06    3.73
  -3 -15  -9  147.36    8.09
  -3 -15  -9  149.20    8.99
  -3 -15 -10   -2.70    2.90
  -3 -15 -11    8.40    3.02
  -3 -15 -12    0.31    2.50
  -3 -15 -13    4.14    2.59
  -3 -15 -14   -2.06    2.92
  -3 -15 -15   39.29    5.77
   3 -16 -15   20.78    4.88
   3 -16 -14    7.54    3.70
   3 -16 -13    4.13    3.06
   3 -16 -12   -0.19    2.55
   3 -16 -11   51.62    4.41
   3 -16 -11   57.05    5.95
   3 -16 -10   -0.09    2.57
   3 -16 -10    0.08    1.56
   3 -16  -9   18.04    3.71
   3 -16  -9   17.95    2.69
   3 -16  -8   -0.09    1.50
   3 -16  -8    1.95    2.30
   3 -16  -7   10.27    3.05
  -3 -16   7    8.14    2.65
   3 -16  -7    9.99    2.00
   3 -16  -6    3.61    1.62
   3 -16  -6    4.86    2.30
  -3 -16   6    4.83    2.26
   3 -16  -5   39.93    4.16
  -3 -16   5   40.37    4.40
   3 -16  -5   44.58    3.59
   3 -16  -4    4.63    1.58
  -3 -16   4    6.01    2.58
   3 -16  -4    1.85    1.95
  -3 -16   4   -0.26    2.17
  -3 -16   3   75.52    5.77
   3 -16  -3   74.60    5.18
  -3 -16   3   67.36    4.85
   3 -16  -3   66.24    4.34
  -3 -16   2    1.58    2.12
  -3 -16   2    4.48    1.81
   3 -16  -2    1.50    1.59
   3 -16  -2    0.32    1.44
  -3 -16   1   90.67    5.95
   3 -16  -1   93.03    5.14
  -3 -16   1   96.39    5.47
   3 -16  -1   94.86    5.39
   3 -16   0    5.10    1.79
   3 -16   0    3.72    1.62
  -3 -16   0    8.71    2.07
  -3 -16   0    1.34    2.01
   3 -16   1  213.86    7.51
   3 -16   1  214.55    7.98
  -3 -16  -1  223.83    7.96
  -3 -16  -1  207.37    8.93
   3 -16   2   11.04    2.04
  -3 -16  -2   15.10    2.35
   3 -16   2   16.79    2.16
  -3 -16  -2   15.81    2.83
  -3 -16  -3    2.14    2.17
   3 -16   3    0.82    1.41
  -3 -16  -3    2.36    1.34
  -3 -16  -4    5.54    2.00
  -3 -16  -4    9.38    1.92
  -3 -16  -4    7.69    2.70
  -3 -16  -5   13.31    2.81
  -3 -16  -5   23.61    2.49
  -3 -16  -5   22.22    3.70
  -3 -16  -6   15.20    3.11
  -3 -16  -6   10.14    3.07
  -3 -16  -7   44.40    5.09
  -3 -16  -7   42.97    4.45
  -3 -16  -8   11.06    3.30
  -3 -16  -8    7.19    3.07
  -3 -16  -9   43.46    5.21
  -3 -16  -9   47.12    5.08
  -3 -16 -10   16.52    3.94
  -3 -16 -10   14.58    3.43
  -3 -16 -11   28.30    4.03
  -3 -16 -11   24.85    4.57
  -3 -16 -12    7.91    3.47
  -3 -16 -13   53.00    6.20
  -3 -16 -14    2.79    2.90
   3 -17 -14    2.28    2.96
   3 -17 -13   10.22    3.69
   3 -17 -12    7.16    3.66
   3 -17 -11    1.21    2.42
   3 -17 -11    1.09    1.62
   3 -17 -10   -0.94    2.45
   3 -17 -10    0.00    1.55
   3 -17  -9   33.54    4.70
   3 -17  -9   33.62    3.55
   3 -17  -8   -1.58    2.41
   3 -17  -8   -0.33    1.50
  -3 -17   8   -4.94    2.83
   3 -17  -7  152.22    8.59
  -3 -17   7  158.60    8.91
   3 -17  -7  146.99    6.78
   3 -17  -6    7.80    1.97
   3 -17  -6    7.53    2.55
  -3 -17   6    8.39    2.88
   3 -17  -5    2.16    1.64
   3 -17  -5   -1.50    2.06
  -3 -17   5    1.20    2.15
   3 -17  -4   28.32    2.97
  -3 -17   4   35.60    4.44
   3 -17  -4   34.38    3.99
  -3 -17   3   85.50    6.25
   3 -17  -3   96.17    5.99
   3 -17  -3   96.95    5.34
  -3 -17   3   90.21    5.78
   3 -17  -2    2.43    1.29
   3 -17  -2    3.03    1.77
  -3 -17   2    2.79    1.69
   3 -17  -1   49.85    3.91
   3 -17  -1   42.01    3.78
  -3 -17   1   45.99    4.01
  -3 -17   1   39.86    4.22
   3 -17   0   30.52    3.21
   3 -17   0   35.14    3.45
  -3 -17   0   34.71    3.33
  -3 -17   0   34.90    4.07
  -3 -17  -1    0.80    2.14
  -3 -17  -1    6.24    1.79
   3 -17   1    4.97    1.84
   3 -17   1    4.48    1.72
  -3 -17  -2   64.43    5.28
   3 -17   2   67.66    4.73
   3 -17   2   64.45    4.13
  -3 -17  -2   71.25    4.49
   3 -17   3  192.82    8.09
  -3 -17  -3  197.55    7.34
  -3 -17  -3  194.84    8.91
  -3 -17  -4   21.28    3.78
  -3 -17  -4   21.37    3.27
  -3 -17  -4   24.17    2.57
  -3 -17  -5  118.89    7.83
  -3 -17  -5  113.01    6.91
  -3 -17  -6    2.02    1.91
  -3 -17  -6   -3.03    2.92
  -3 -17  -7    0.52    2.28
  -3 -17  -7   -4.35    3.22
  -3 -17  -8    4.27    2.65
  -3 -17  -8    5.62    2.26
  -3 -17  -9   16.48    3.90
  -3 -17  -9    6.93    2.46
  -3 -17 -10    2.23    2.10
  -3 -17 -10    5.15    3.19
  -3 -17 -11   14.30    3.73
  -3 -17 -11   20.20    3.97
  -3 -17 -12   12.48    4.20
  -3 -17 -12    9.77    3.04
  -3 -17 -13   -1.15    3.04
  -3 -17 -13    0.27    2.42
   3 -18 -13    3.01    3.29
   3 -18 -12    5.59    3.22
   3 -18 -11   13.59    3.44
   3 -18 -10   14.71    3.77
   3 -18  -9   37.36    4.92
   3 -18  -8   -0.82    2.32
  -3 -18   8   -0.64    2.44
   3 -18  -8    2.73    1.76
   3 -18  -7   34.00    4.59
  -3 -18   7   33.16    4.57
   3 -18  -7   39.03    3.81
   3 -18  -6    3.05    1.78
  -3 -18   6    2.74    2.48
   3 -18  -6    2.18    2.04
   3 -18  -5  165.59    8.59
  -3 -18   5  145.64    8.38
   3 -18  -5  160.24    7.19
  -3 -18   4   11.52    2.89
   3 -18  -4    7.83    2.52
   3 -18  -4    6.64    1.77
   3 -18  -3    5.40    1.51
  -3 -18   3    4.93    2.37
   3 -18  -3    6.45    2.23
   3 -18  -2   -3.46    1.95
  -3 -18   2   -1.64    2.39
  -3 -18   2   -4.69    2.32
   3 -18  -2   -0.83    1.84
   3 -18  -1   38.72    3.71
   3 -18  -1   41.14    3.92
  -3 -18   1   29.15    3.83
  -3 -18   1   31.35    3.47
  -3 -18   0   21.44    2.90
   3 -18   0   31.54    3.38
  -3 -18   0   23.09    3.28
   3 -18   0   26.19    3.05
   3 -18   1   24.31    3.04
   3 -18   1   25.74    3.03
  -3 -18  -1   23.83    3.61
  -3 -18  -1   25.84    3.02
   3 -18   2   18.25    2.75
  -3 -18  -2   18.61    2.61
  -3 -18  -2   18.61    3.20
  -3 -18  -3   54.69    5.10
   3 -18   3   53.71    4.49
  -3 -18  -3   49.74    3.82
  -3 -18  -3   43.34    4.86
  -3 -18  -4    1.68    2.21
  -3 -18  -4    3.76    2.80
  -3 -18  -5   33.25    4.33
  -3 -18  -5   25.10    4.09
  -3 -18  -6    1.29    2.60
  -3 -18  -6   -3.50    2.58
  -3 -18  -7   60.50    6.14
  -3 -18  -7   49.80    5.01
  -3 -18  -8    0.15    2.47
  -3 -18  -8    2.33    2.23
  -3 -18  -9    0.31    2.87
  -3 -18  -9    2.60    2.64
  -3 -18 -10   -3.07    2.69
  -3 -18 -10   -0.81    2.25
  -3 -18 -11   12.40    3.20
  -3 -18 -11   16.82    4.36
  -3 -18 -12   18.60    4.04
  -3 -18 -12   18.15    4.12
  -3 -18 -13    6.85    3.12
  -3 -18 -13    3.23    2.98
   3 -19 -13   49.31    6.62
   3 -19 -12   31.71    5.34
   3 -19 -11    4.18    2.79
   3 -19 -10    3.02    3.02
   3 -19  -9    7.02    2.81
  -3 -19   8    3.37    2.84
   3 -19  -8   12.08    3.50
  -3 -19   7   42.99    5.07
   3 -19  -7   52.83    5.43
  -3 -19   6    0.71    2.32
   3 -19  -6   -4.10    2.90
  -3 -19   5   16.88    3.79
   3 -19  -5   14.28    3.13
  -3 -19   4   -1.83    2.03
   3 -19  -4   -2.22    1.79
   3 -19  -4    1.00    1.89
  -3 -19   3   24.00    3.88
   3 -19  -3   17.81    3.12
   3 -19  -3   19.79    2.73
   3 -19  -2   32.27    3.80
   3 -19  -2   30.60    3.45
  -3 -19   2   33.72    4.40
   3 -19  -1   54.92    4.62
   3 -19  -1   52.62    4.41
  -3 -19   1   49.25    4.38
  -3 -19   1   51.06    5.01
  -3 -19   0   17.31    3.41
   3 -19   0   20.13    2.90
   3 -19   0   20.97    3.09
  -3 -19   0   18.00    2.70
  -3 -19  -1   -2.38    2.16
  -3 -19  -1    1.04    1.55
   3 -19   1   -0.06    1.53
  -3 -19  -2   -2.42    2.41
   3 -19   2   -0.62    1.56
  -3 -19  -3   28.18    4.17
   3 -19   3   26.92    3.42
  -3 -19  -3   22.68    3.97
  -3 -19  -4   27.06    4.18
  -3 -19  -4   24.99    4.19
  -3 -19  -5   45.61    4.99
  -3 -19  -5   47.71    5.60
  -3 -19  -6    8.08    3.20
  -3 -19  -6    5.39    2.31
  -3 -19  -7    1.85    2.62
  -3 -19  -7   -4.26    3.58
  -3 -19  -8    1.81    2.17
  -3 -19  -8   -1.73    2.85
  -3 -19  -9   14.06    3.77
  -3 -19  -9   12.50    3.11
  -3 -19 -10    6.40    2.88
  -3 -19 -10    0.66    2.89
  -3 -19 -11    5.13    3.18
  -3 -19 -11    3.84    2.60
  -3 -19 -12    3.40    2.91
   3 -20 -12   -2.33    2.47
   3 -20 -11   15.13    4.11
   3 -20 -10    4.31    3.12
   3 -20  -9    5.93    3.45
  -3 -20   8    1.59    2.72
   3 -20  -8   14.10    3.58
   3 -20  -7    2.92    2.79
  -3 -20   7    0.20    2.70
  -3 -20   6   12.53    2.98
   3 -20  -6   13.69    3.26
  -3 -20   5   29.17    4.55
   3 -20  -5   17.79    3.33
  -3 -20   4   28.35    4.18
   3 -20  -4   26.42    3.86
   3 -20  -3    6.15    2.46
  -3 -20   3    5.71    2.60
   3 -20  -2    2.94    2.05
  -3 -20   2    1.90    2.07
  -3 -20   1   17.98    3.57
   3 -20  -1   16.64    2.95
  -3 -20   0    6.62    2.50
  -3 -20  -1   30.14    4.03
  -3 -20  -2   33.65    4.42
  -3 -20  -2   38.19    4.90
  -3 -20  -3   20.91    3.83
   3 -20   3   27.53    3.51
  -3 -20  -3   25.79    4.35
  -3 -20  -4   20.97    4.00
  -3 -20  -4   19.86    4.02
  -3 -20  -5   30.45    4.84
  -3 -20  -5   23.16    4.06
  -3 -20  -6   38.14    5.10
  -3 -20  -6   37.49    4.86
  -3 -20  -7    9.88    3.59
  -3 -20  -7    1.42    2.06
  -3 -20  -8    2.71    2.26
  -3 -20  -8    3.09    2.88
  -3 -20  -9    0.05    2.27
  -3 -20  -9   -4.73    2.91
  -3 -20 -10    1.29    2.23
  -3 -20 -10   -6.50    4.04
  -3 -20 -11    2.72    2.65
   3 -21 -11    0.54    2.73
   3 -21 -10    4.36    2.90
   3 -21  -9    5.07    2.94
   3 -21  -8   -0.49    2.85
   3 -21  -7   14.26    3.62
  -3 -21   7    8.88    2.83
  -3 -21   6    7.55    3.08
   3 -21  -6   -1.44    2.60
   3 -21  -5    0.33    2.39
  -3 -21   5    3.55    2.84
  -3 -21   4   10.07    3.00
   3 -21  -4    6.64    2.64
  -3 -21   3   53.41    5.74
   3 -21  -3   36.41    4.39
  -3 -21   2   38.74    5.03
  -3 -21   1    4.62    2.45
  -3 -21   0   14.93    3.49
  -3 -21  -1   16.64    3.56
  -3 -21  -1   24.33    4.16
  -3 -21  -2   -8.21    3.42
  -3 -21  -2    1.98    2.84
  -3 -21  -3    9.53    3.16
  -3 -21  -3   12.27    3.74
  -3 -21  -4   65.80    6.46
  -3 -21  -4   67.47    6.15
  -3 -21  -5    7.17    2.75
  -3 -21  -5    6.25    3.00
  -3 -21  -6   -3.90    3.01
  -3 -21  -6   -0.62    2.41
  -3 -21  -7   -0.02    2.42
  -3 -21  -7   -4.01    3.25
  -3 -21  -8   17.58    3.64
  -3 -21  -8   19.12    4.58
  -3 -21  -9    4.50    2.59
  -3 -21  -9    4.87    3.14
  -3 -21 -10   16.64    3.93
   3 -22  -9   -5.01    3.58
   3 -22  -8   -0.88    2.32
  -3 -22   7    4.35    2.71
   3 -22  -7    2.00    2.42
   3 -22  -6   11.19    3.33
  -3 -22   6    7.24    3.16
  -3 -22   5    0.32    2.43
   3 -22  -5    6.97    2.86
  -3 -22   4   44.57    5.26
   3 -22  -4   39.67    4.80
  -3 -22   3    3.47    2.81
  -3 -22   2    4.14    3.05
  -3 -22   1    6.84    3.38
  -3 -22   0   46.19    5.49
  -3 -22   0   42.82    5.29
  -3 -22  -1   -1.79    2.41
  -3 -22  -1    1.36    2.31
  -3 -22  -2   10.73    3.17
  -3 -22  -2   12.31    3.55
  -3 -22  -3   -0.83    2.73
  -3 -22  -3    2.27    2.47
  -3 -22  -4   -1.14    2.27
  -3 -22  -4    1.58    2.59
  -3 -22  -5    7.29    3.51
  -3 -22  -5    5.70    2.64
  -3 -22  -6    3.29    3.05
  -3 -22  -6    5.50    2.76
  -3 -22  -7    2.45    2.70
  -3 -22  -7   -0.97    2.88
  -3 -22  -8   18.74    4.17
  -3 -22  -8   13.69    4.05
   3 -23  -8    8.51    3.29
   3 -23  -7   -0.04    2.64
  -3 -23   7  -13.10    4.23
   3 -23  -6    7.18    3.05
  -3 -23   6    8.01    3.41
   3 -23  -5   -3.74    2.68
  -3 -23   5   -3.72    3.16
  -3 -23   4   28.42    4.60
  -3 -23   3   -1.37    2.19
  -3 -23   2    3.61    2.47
  -3 -23   1    6.46    2.84
  -3 -23   1    3.19    2.66
  -3 -23   0   11.63    3.14
  -3 -23   0   11.19    3.32
  -3 -23  -1    1.26    1.87
  -3 -23  -1    0.21    2.13
  -3 -23  -2   -3.37    2.95
  -3 -23  -2    4.23    2.69
  -3 -23  -3   -0.61    2.59
  -3 -23  -3   -2.47    2.81
  -3 -23  -4   15.25    3.47
  -3 -23  -4   14.67    3.62
  -3 -23  -5   -4.13    2.96
  -3 -23  -5   -2.99    2.91
  -3 -23  -6   -2.47    2.48
  -3 -23  -6   -0.44    2.99
  -3 -23  -7    1.44    2.19
   3 -24  -7    0.10    2.64
  -3 -24   4   22.07    4.44
  -3 -24   3   -1.38    2.67
  -3 -24   2    2.31    2.71
  -3 -24   2    4.18    2.68
  -3 -24   1   10.37    3.58
  -3 -24   1   11.17    3.29
  -3 -24   0   27.67    4.73
  -3 -24   0   21.69    4.31
  -3 -24  -1    3.45    2.66
  -3 -24  -1    7.22    3.06
  -3 -24  -2    9.56    3.34
  -3 -24  -2   10.93    3.05
  -3 -24  -3    3.45    2.59
  -3 -24  -3    2.19    2.70
  -3 -24  -4    2.85    2.88
  -3 -24  -4    0.78    2.01
  -3 -25   0    8.05    3.28
  -3 -25  -1    0.91    2.59
   4   0 -21   -5.78    3.01
   4   0 -20   54.40    5.90
   4   0 -19   -3.48    2.79
   4   0 -18   -0.81    2.28
   4   0 -18   -4.42    2.83
   4   0 -17   -2.10    2.44
   4   0 -17    0.95    2.16
   4   0 -16    6.09    1.65
   4   0 -16    3.92    2.06
   4   0 -15   -3.54    2.52
   4   0 -15   -0.97    1.41
   4   0 -14    2.99    1.45
   4   0 -14    7.70    2.53
   4   0 -13   -0.79    2.05
   4   0 -13   -0.24    1.68
   4   0 -12  432.03   12.12
   4   0 -12  391.10   10.53
   4   0 -11   -0.83    1.38
   4   0 -11   -1.16    1.59
   4   0 -10  268.05    8.82
   4   0 -10  254.06    7.69
   4   0  -9    2.66    1.93
   4   0  -9    1.00    1.39
   4   0  -8 1186.18   19.43
  -4   0   8 1147.39   17.65
   4   0  -8 1168.16   18.38
  -4   0   7    0.68    0.85
   4   0  -7    0.13    1.32
   4   0  -7   -2.03    1.39
  -4   0   6  149.86    4.69
   4   0  -6  150.06    5.16
   4   0  -5    1.03    1.12
   4   0  -5   -1.35    1.28
   4   0  -4  557.27   10.39
   4   0  -4  576.25    9.27
  -4   0   3   -0.15    0.81
  -4   0   3    0.36    0.49
   4   0  -3    0.05    0.43
   4   0  -3   -0.76    0.98
  -4   0   2 1478.24   17.24
  -4   0   2 1464.69   18.56
   4   0  -2 1508.04   19.48
   4   0  -2 1483.92   17.26
  -4   0   1   -0.51    0.40
   4   0  -1    0.58    0.40
   4   0   0 6856.81   70.88
  -4   0   0 6704.75   68.58
   4   0   1    0.83    0.49
   4   0   1    0.87    1.07
   4   0   1    1.13    0.59
   4   0   2    1.49    0.55
   4   0   2    1.26    0.78
   4   0   2    0.39    0.52
   4   0   3   -0.01    0.47
   4   0   3    4.83    1.27
   4   0   4  268.08    6.93
  -4   0  -4  272.38    6.32
  -4   0  -5    0.75    0.86
  -4   0  -6   46.37    2.98
  -4   0  -6   50.38    2.53
  -4   0  -7   -0.41    1.33
  -4   0  -7    0.00    0.78
  -4   0  -8 1129.78   16.96
  -4   0  -8 1185.45   19.54
  -4   0  -9   -0.29    0.97
  -4   0  -9    7.15    2.03
  -4   0 -10  569.72   13.74
  -4   0 -10  576.35   11.63
  -4   0 -11    0.88    1.15
  -4   0 -11    1.19    2.07
  -4   0 -12   33.45    3.95
  -4   0 -12   26.86    2.66
  -4   0 -13   -3.06    2.44
  -4   0 -13    0.77    1.23
  -4   0 -14   19.44    2.54
  -4   0 -14   19.48    3.25
  -4   0 -15    2.56    2.41
  -4   0 -15    1.72    1.35
  -4   0 -16   50.73    5.39
  -4   0 -17    0.89    2.55
  -4   0 -18   16.47    4.21
  -4   0 -19    1.56    2.70
   4  -1 -21    0.26    2.12
   4  -1 -20   -0.68    2.26
   4  -1 -20    2.03    2.50
   4   1 -20   -0.54    2.74
   4  -1 -19    1.64    2.42
   4  -1 -19    5.17    2.75
   4   1 -19    0.37    2.45
   4   1 -18   12.55    3.07
   4  -1 -18   15.68    3.18
   4  -1 -18    5.91    2.58
   4  -1 -17    0.89    2.25
   4  -1 -17   -3.11    2.66
   4  -1 -16   86.15    6.14
   4   1 -16   88.33    5.24
   4   1 -16   92.32    6.27
   4  -1 -16   89.33    5.17
   4  -1 -16   95.54    6.58
   4  -1 -15   10.03    2.44
   4   1 -15   11.98    2.30
   4   1 -15   10.42    2.83
   4  -1 -15   11.82    2.86
   4  -1 -15   10.46    1.93
   4   1 -14   11.63    2.47
   4   1 -14   10.26    2.09
   4  -1 -14   13.10    2.98
   4  -1 -14   12.89    2.21
   4   1 -13   50.59    4.35
   4  -1 -13   41.79    3.43
   4  -1 -13   49.75    4.47
   4   1 -13   44.41    3.56
   4   1 -12  199.96    8.11
   4  -1 -12  208.76    7.34
   4  -1 -12  208.03    8.38
   4   1 -12  196.78    7.24
   4  -1 -11   13.93    2.16
   4   1 -11   11.04    1.95
   4  -1 -11   13.68    2.59
   4   1 -11   11.00    2.39
   4   1 -10  153.53    6.60
   4  -1 -10  156.44    5.95
   4  -1 -10  155.73    6.68
   4   1  -9    4.43    1.77
   4  -1  -9    5.01    2.11
   4  -1  -9    6.52    1.68
   4  -1  -8   19.54    2.38
  -4   1   8   19.94    1.80
   4   1  -8   21.82    2.55
   4  -1  -8   18.44    2.12
  -4  -1   8   18.76    2.06
  -4  -1   7    7.53    1.36
   4  -1  -7    6.03    1.45
  -4   1   7    5.88    1.03
   4  -1  -7    6.30    1.53
   4   1  -7    5.99    1.51
  -4  -1   6   90.83    3.77
  -4   1   6   88.75    3.37
   4  -1  -6   95.46    4.35
   4  -1  -6   84.24    3.93
   4  -1  -5   40.33    2.73
   4  -1  -5   39.45    2.65
   4  -1  -4 2014.23   22.99
   4  -1  -4 1942.57   25.31
   4  -1  -4 1947.82   25.20
  -4  -1   3   59.09    2.42
   4   1  -3   56.78    2.40
   4  -1  -3   55.93    2.84
   4  -1  -3   60.61    2.99
  -4   1   3   54.33    2.32
   4  -1  -3   58.44    2.06
  -4   1   2   80.61    2.81
  -4  -1   2   78.08    2.68
  -4   1   2   75.59    2.05
   4  -1  -2   82.13    3.29
   4   1  -2   83.79    2.70
   4  -1  -2   79.90    2.12
  -4  -1   1  297.17    5.51
  -4   1   1  294.90    5.98
  -4   1   1  304.21    4.48
   4  -1  -1  312.13    6.62
   4   1  -1  301.25    5.53
   4   1   0 1952.46   23.16
  -4   1   0 1948.69   20.61
   4  -1   0 1926.16   23.50
  -4  -1   0 1942.72   21.98
   4   1   0 1890.07   23.18
   4  -1   1  146.94    3.25
   4  -1   1  156.13    4.49
   4   1   1  149.95    3.94
   4  -1   1  151.15    4.13
   4   1   1  153.42    4.37
   4  -1   2    9.55    0.92
   4   1   2    8.34    0.95
   4  -1   2    9.42    1.11
  -4   1  -2    8.79    0.98
   4   1   2    6.15    1.11
   4  -1   2    7.50    1.21
   4  -1   3   19.97    1.92
  -4   1  -3   19.06    1.45
   4   1   3   19.89    1.83
  -4   1  -3   20.54    1.39
   4   1   3   20.22    1.29
  -4   1  -4  256.92    6.06
   4  -1   4  270.46    6.79
   4   1   4  260.95    4.70
  -4   1  -4  268.03    5.23
  -4   1  -5   33.23    1.78
  -4   1  -5   31.76    2.24
  -4   1  -5   35.92    1.66
  -4  -1  -5   33.03    2.40
   4  -1   5   30.73    2.49
  -4   1  -6  993.62   12.61
  -4   1  -6  998.33   13.76
  -4  -1  -6 1012.58   16.27
  -4   1  -6 1009.22   16.08
  -4  -1  -6 1017.72   15.21
  -4   1  -7  801.71   14.58
  -4   1  -7  822.40   12.27
  -4  -1  -7  817.23   14.77
  -4  -1  -7  819.26   13.42
  -4   1  -7  779.57   10.31
  -4   1  -8   52.57    3.52
  -4  -1  -8   52.37    3.13
  -4  -1  -8   52.60    3.82
  -4   1  -8   46.72    1.67
  -4   1  -8   56.69    2.83
  -4  -1  -9    3.04    1.70
  -4   1  -9    0.77    1.64
  -4   1  -9    3.06    1.12
  -4  -1  -9    1.47    1.09
  -4   1  -9    2.23    0.38
  -4  -1 -10  317.63    8.70
  -4   1 -10  331.38   10.05
  -4  -1 -10  330.19   10.18
  -4   1 -10  324.58    7.95
  -4  -1 -11   79.03    4.35
  -4  -1 -11   85.96    5.41
  -4   1 -11   81.69    5.40
  -4   1 -11   81.61    4.02
  -4  -1 -12  429.26   11.17
  -4   1 -12  443.89   12.88
  -4  -1 -12  456.59   13.17
  -4   1 -12  441.02   10.39
  -4  -1 -13   28.14    3.65
  -4   1 -13   37.62    4.22
  -4   1 -13   32.80    2.86
  -4  -1 -13   31.76    3.24
  -4   1 -14  103.38    6.75
  -4  -1 -14   98.30    6.64
  -4   1 -14   97.37    5.04
  -4  -1 -14  106.17    5.67
  -4   1 -15   -4.74    2.80
  -4  -1 -15    1.15    1.39
  -4  -1 -15   -0.74    2.13
  -4   1 -16    0.88    2.55
  -4  -1 -16    2.69    2.36
  -4   1 -17    5.04    3.10
  -4  -1 -17    0.85    2.28
  -4   1 -18   70.43    6.71
  -4  -1 -18   74.28    6.85
  -4  -1 -19   10.60    3.58
  -4   1 -19    5.14    3.07
   4  -2 -21    5.90    3.10
   4  -2 -21    4.32    3.12
   4   2 -20    8.98    3.12
   4  -2 -20    7.39    3.08
   4  -2 -20   10.83    3.52
   4   2 -19    8.65    2.89
   4  -2 -19   10.51    2.97
   4  -2 -19   15.27    3.51
   4  -2 -18   39.22    4.77
   4  -2 -18   63.11    6.03
   4  -2 -17    1.67    2.02
   4  -2 -17   -0.97    2.55
   4  -2 -16    1.45    1.97
   4   2 -16    2.40    1.63
   4  -2 -15   -4.34    2.51
   4   2 -15   -0.39    1.48
   4  -2 -15   -2.12    2.32
   4  -2 -15   -0.73    1.59
   4   2 -14  141.80    6.33
   4  -2 -14  150.02    7.34
   4  -2 -14  151.52    6.52
   4  -2 -14  159.88    7.93
   4   2 -13   11.10    2.16
   4  -2 -13   13.44    2.92
   4  -2 -13   10.11    2.36
   4  -2 -13    9.41    2.08
   4  -2 -12  275.23    9.73
   4  -2 -12  249.72    8.20
   4  -2 -11    9.54    2.35
   4  -2 -11    8.63    1.86
   4  -2 -10  347.38   10.28
   4  -2 -10  359.16    9.32
   4  -2  -9   65.90    4.36
   4  -2  -9   66.89    3.93
   4  -2  -8  215.63    7.38
  -4  -2   8  214.47    6.77
   4  -2  -8  224.90    6.86
   4  -2  -7   43.13    2.93
  -4   2   7   37.10    2.13
  -4  -2   7   35.66    2.64
   4  -2  -7   36.09    3.07
   4  -2  -6  931.70   15.70
  -4  -2   6  908.13   14.75
   4  -2  -6  943.98   15.19
  -4  -2   5  196.59    5.77
   4  -2  -5  207.73    6.05
   4  -2  -5  209.10    4.74
   4  -2  -5  198.95    6.09
   4  -2  -4  511.53    8.14
   4  -2  -4  514.83    7.91
   4  -2  -4  512.39    9.93
  -4  -2   4  499.17    9.19
   4  -2  -4  500.16    9.75
  -4  -2   3  365.17    7.27
   4  -2  -3  380.06    5.73
   4  -2  -3  370.36    7.98
  -4   2   3  360.47    6.50
   4  -2  -3  368.37    7.73
  -4  -2   2 1048.45   14.21
   4  -2  -2 1090.03   15.49
   4  -2  -2 1054.22   14.78
  -4   2   2 1035.74   13.64
   4  -2  -2 1040.31   11.65
   4  -2  -1  126.17    4.19
  -4  -2   1  120.19    3.50
   4   2  -1  125.48    3.57
   4  -2   0 2360.07   24.59
   4  -2   0 2441.77   28.52
   4   2   0 2389.84   27.83
  -4   2   0 2389.13   24.51
  -4   2   0 2433.32   27.08
  -4  -2   0 2408.40   27.29
  -4   2  -1  168.99    3.74
   4   2   1  165.59    4.58
   4  -2   1  183.13    4.95
  -4   2  -2  256.72    4.78
   4  -2   2  263.71    6.23
   4   2   2  257.73    6.13
  -4   2  -3   36.27    1.88
   4  -2   3   38.85    2.47
   4   2   3   34.75    2.45
   4   2   3   34.19    1.63
  -4   2  -4  179.96    4.42
  -4   2  -4  176.57    4.83
   4   2   4  173.93    3.62
   4  -2   4  176.15    5.41
  -4   2  -5   -0.37    0.94
  -4   2  -5   -0.06    0.50
   4  -2   5   -0.43    1.16
   4   2   5    0.03    0.29
  -4   2  -5    0.40    0.47
  -4   2  -6    3.67    1.15
  -4  -2  -6    6.54    1.46
   4  -2   6    4.44    1.39
  -4   2  -6    5.69    0.80
  -4   2  -6    4.41    0.71
  -4   2  -7   78.74    2.83
  -4   2  -7   76.68    2.68
  -4  -2  -7   83.29    3.89
  -4  -2  -7   80.96    4.27
  -4   2  -7   77.59    3.98
  -4   2  -8  627.95   10.24
  -4  -2  -8  660.89   12.62
  -4  -2  -8  663.79   13.83
  -4   2  -8  621.07    9.33
  -4   2  -8  658.11   13.34
  -4   2  -9   46.60    3.59
  -4  -2  -9   50.31    3.35
  -4  -2  -9   52.57    4.00
  -4   2  -9   46.55    1.93
  -4   2  -9   48.35    2.60
  -4   2 -10  502.90   12.49
  -4  -2 -10  464.11   11.15
  -4  -2 -10  490.79   12.65
  -4   2 -10  472.30    9.39
  -4  -2 -11   35.17    3.20
  -4   2 -11   35.54    3.68
  -4  -2 -11   39.89    3.88
  -4   2 -11   38.72    2.63
  -4   2 -12   74.89    5.26
  -4  -2 -12   76.85    5.54
  -4   2 -12   73.37    3.80
  -4  -2 -12   77.32    4.74
  -4   2 -13   16.36    3.29
  -4  -2 -13   11.95    2.31
  -4  -2 -13   14.70    3.11
  -4   2 -13   12.24    1.82
  -4  -2 -14    0.48    1.44
  -4   2 -14    0.88    2.28
  -4  -2 -14    0.64    2.19
  -4  -2 -15   30.98    3.54
  -4   2 -15   33.17    4.26
  -4  -2 -15   36.06    4.46
  -4   2 -16   85.42    6.67
  -4  -2 -16  103.85    7.38
  -4  -2 -16   94.89    6.01
  -4   2 -17    1.40    2.44
  -4  -2 -17    0.73    2.40
  -4   2 -18    0.74    2.78
  -4  -2 -18    3.15    2.69
  -4   2 -19   12.41    3.58
  -4  -2 -19   12.75    3.60
   4  -3 -21    9.88    3.39
   4  -3 -21   11.97    3.44
   4   3 -20    1.85    2.03
   4  -3 -20    3.31    2.70
   4  -3 -19    6.54    3.01
   4  -3 -19   -0.09    2.15
   4  -3 -18   12.38    3.27
   4  -3 -18   11.47    3.55
   4  -3 -17    0.94    2.31
   4  -3 -17    5.68    2.57
   4  -3 -16   13.69    2.96
   4  -3 -16   15.17    3.22
   4   3 -16   14.87    2.51
   4  -3 -15   15.59    2.37
   4  -3 -15   15.44    2.84
   4   3 -15   10.82    2.18
   4  -3 -15   17.04    3.01
   4  -3 -14   -2.50    2.30
   4  -3 -14    0.46    1.40
   4  -3 -14   -4.83    2.67
   4  -3 -13   20.79    2.80
   4  -3 -13   25.27    2.86
   4  -3 -13   21.95    3.16
   4  -3 -12   51.62    4.06
   4  -3 -12   51.89    4.47
   4  -3 -12   54.37    3.75
   4  -3 -11  194.88    7.31
   4  -3 -11  187.55    6.88
   4  -3 -11  186.74    7.79
   4  -3 -10  600.51   12.69
   4  -3 -10  568.59   13.89
   4  -3 -10  598.59   12.84
   4  -3  -9    4.65    1.53
   4  -3  -9    5.25    1.52
  -4  -3   9    5.06    1.67
   4  -3  -9    5.05    1.92
   4  -3  -8    1.30    1.17
  -4  -3   8    4.16    1.51
   4  -3  -8    1.09    1.68
  -4  -3   7   27.61    2.53
  -4   3   7   26.16    1.72
   4  -3  -7   31.67    2.68
   4  -3  -7   32.62    3.01
   4  -3  -6  776.76   10.82
   4  -3  -6  768.57   13.60
  -4   3   6  742.49   10.91
   4  -3  -6  789.95   14.16
  -4  -3   6  725.07   13.39
  -4  -3   5 1713.13   22.91
  -4  -3   5 1635.31   22.95
   4  -3  -5 1704.10   23.51
   4  -3  -5 1722.53   23.39
   4  -3  -5 1714.15   19.90
  -4  -3   4   47.64    2.64
   4  -3  -4   48.03    2.84
   4  -3  -4   51.71    3.02
   4  -3  -3  194.97    3.48
  -4   3   3  193.41    4.21
  -4  -3   3  192.83    5.31
   4  -3  -3  195.14    5.69
   4  -3  -3  202.63    3.56
   4  -3  -3  190.82    5.35
  -4  -3   2   44.99    2.35
   4  -3  -2   47.14    2.62
   4  -3  -2   45.38    2.40
  -4   3   2   47.78    2.00
  -4   3   1    2.29    0.63
  -4  -3   1    4.98    1.05
   4  -3  -1    4.81    0.91
   4   3   0 3383.81   37.43
  -4   3   0 3454.27   36.59
  -4  -3   0 3366.82   37.62
   4   3   1  133.70    4.08
  -4   3  -1  138.94    2.64
  -4  -3  -1  133.80    4.05
  -4   3  -1  144.41    3.26
  -4   3  -2 1033.52   12.90
  -4   3  -2 1054.55   12.28
   4  -3   2 1061.72   15.34
   4   3   2 1030.25   15.14
  -4   3  -3  304.78    5.97
   4  -3   3  310.49    7.14
  -4   3  -4  370.81    7.38
   4  -3   4  393.60    8.35
  -4   3  -4  373.64    5.15
  -4   3  -5  389.05    5.53
  -4   3  -5  385.06    8.19
   4   3   5  394.56    5.75
   4  -3   5  398.58    8.81
  -4   3  -6  587.63   11.18
  -4   3  -6  585.84    7.95
   4  -3   6  588.15   11.67
  -4   3  -7  150.54    5.59
   4  -3   7  149.45    5.69
  -4  -3  -7  157.69    5.75
  -4   3  -7  157.21    3.59
  -4   3  -8    8.90    1.04
  -4   3  -8    5.04    1.47
   4  -3   8    5.58    1.55
  -4  -3  -9   -0.27    1.37
  -4  -3  -9    1.84    1.94
  -4   3  -9   -0.33    0.65
  -4   3  -9   -1.08    1.76
  -4  -3 -10   16.69    2.34
  -4  -3 -10   22.55    3.11
  -4   3 -10   15.97    2.43
  -4   3 -10   20.54    1.71
  -4  -3 -11   83.26    4.96
  -4  -3 -11   98.55    6.01
  -4   3 -11  100.55    5.71
  -4   3 -11   92.77    3.72
  -4  -3 -12  550.06   13.51
  -4  -3 -12  556.26   14.99
  -4   3 -12  548.59   10.56
  -4   3 -12  534.95   14.44
  -4   3 -13   14.01    2.87
  -4  -3 -13   11.32    2.48
  -4  -3 -13   16.79    3.31
  -4   3 -14   22.00    3.63
  -4  -3 -14   22.83    3.10
  -4  -3 -14   25.62    3.95
  -4  -3 -15   30.52    4.42
  -4   3 -15   21.83    3.66
  -4  -3 -15   21.41    3.20
  -4  -3 -16    0.18    1.75
  -4  -3 -16   -0.62    2.30
  -4   3 -16   -1.13    2.31
  -4   3 -17   11.02    3.16
  -4  -3 -17    8.77    2.49
  -4   3 -18   -6.98    3.20
  -4  -3 -18   10.20    3.51
  -4   3 -19    1.82    2.23
   4  -4 -21   22.18    4.52
   4  -4 -20    5.47    2.89
   4  -4 -20   11.85    3.82
   4  -4 -19    7.94    3.10
   4  -4 -19   -0.29    2.40
   4  -4 -18   42.22    5.03
   4  -4 -18   39.09    4.97
   4  -4 -17   21.22    3.92
   4  -4 -17   13.89    2.97
   4  -4 -16    5.63    2.35
   4  -4 -16    2.18    2.23
   4  -4 -15   41.30    4.33
   4  -4 -15   43.42    4.76
   4  -4 -14   29.20    3.83
   4  -4 -14   29.80    3.06
   4  -4 -14   30.50    3.57
   4  -4 -13   -1.36    1.83
   4  -4 -13   -2.97    2.72
   4  -4 -13    1.24    1.49
   4  -4 -12    9.05    1.90
   4  -4 -12    5.51    1.89
   4  -4 -12   10.57    2.45
   4  -4 -11   92.16    5.70
   4  -4 -11  100.90    4.96
   4  -4 -11  101.74    5.22
   4  -4 -10  134.82    5.83
   4  -4 -10  132.15    6.51
   4  -4 -10  131.14    5.57
   4  -4  -9  174.05    6.16
   4  -4  -9  173.11    6.25
  -4  -4   9  176.39    6.76
   4  -4  -9  172.74    7.09
  -4  -4   8  343.92    9.31
   4  -4  -8  349.88    8.92
   4  -4  -8  336.89    6.37
   4  -4  -8  323.31    9.54
   4  -4  -8  336.02    8.22
   4  -4  -7 1202.14   17.38
  -4  -4   7 1204.44   19.27
   4  -4  -7 1208.59   19.81
   4  -4  -7 1182.17   14.96
   4  -4  -7 1207.18   18.88
   4  -4  -6  485.70   10.83
  -4  -4   6  488.62   10.64
  -4   4   6  481.25    7.48
   4  -4  -6  497.69   10.55
   4  -4  -6  490.20    8.89
   4  -4  -6  493.27    7.43
   4  -4  -5    9.14    1.03
  -4  -4   5    8.57    1.54
   4  -4  -5    5.16    1.36
   4  -4  -5   10.14    1.73
  -4  -4   4   93.00    3.98
   4  -4  -4   99.00    2.74
   4  -4  -4   95.76    4.19
   4  -4  -4   97.32    4.08
  -4  -4   3  598.39   10.80
  -4  -4   3  597.68    8.98
   4  -4  -3  601.01   10.66
   4  -4  -3  592.21    7.52
  -4   4   3  589.97    8.45
   4  -4  -2  433.33    8.30
  -4  -4   2  439.96    7.30
  -4  -4   2  432.33    8.58
  -4  -4   1  521.17    9.48
   4   4  -1  535.46    8.46
   4  -4  -1  525.03    8.82
  -4  -4   0   -1.11    0.84
   4  -4   0    1.07    0.64
   4   4   0    0.62    0.69
  -4   4   0    0.65    0.53
  -4   4  -1  524.47    6.87
  -4  -4  -1  522.15    9.51
   4   4   1  525.08    9.15
  -4   4  -1  545.22    7.66
  -4   4  -1  534.82    6.84
  -4   4  -2  356.79    5.17
   4   4   2  357.15    7.51
   4  -4   3  101.98    3.94
   4  -4   4  452.18    9.27
   4  -4   5   62.16    3.31
   4  -4   6   57.95    3.34
   4   4   6   50.48    1.47
  -4   4  -7  201.20    3.42
  -4  -4  -7  214.38    6.99
   4  -4   7  202.58    6.56
  -4  -4  -8  152.57    6.06
  -4   4  -8  144.96    3.23
   4  -4   8  144.02    5.86
  -4   4  -9  678.32   14.16
  -4  -4  -9  651.38   13.99
   4  -4   9  646.68   13.99
  -4   4  -9  644.30    9.36
  -4   4 -10  217.37    7.94
  -4  -4 -10  212.29    7.81
  -4   4 -10  216.31    4.93
   4  -4  10  219.42    7.98
  -4   4 -11   47.75    4.10
  -4  -4 -11   47.78    3.89
  -4   4 -11   51.30    2.47
  -4  -4 -12    2.77    1.84
  -4   4 -12    3.08    2.26
  -4   4 -13   64.49    5.36
  -4  -4 -13   61.12    4.77
  -4  -4 -13   74.52    5.94
  -4  -4 -14  130.08    7.02
  -4  -4 -14  142.65    8.11
  -4   4 -14  120.54    7.22
  -4  -4 -15   23.62    3.29
  -4   4 -15   23.50    3.70
  -4  -4 -16   30.13    3.84
  -4   4 -16   29.74    4.07
  -4  -4 -17   -0.71    1.85
  -4   4 -17   -1.51    2.83
  -4   4 -18    0.37    2.53
   4  -4  19   -0.14    2.59
  -4   4 -19   -3.21    3.10
   4  -4  20   -2.43    2.87
   4  -5 -20    4.49    2.52
   4  -5 -20    8.69    3.58
   4  -5 -19   -0.86    2.60
   4  -5 -19    2.79    2.69
   4  -5 -18    3.51    2.58
   4  -5 -18    5.30    2.95
   4  -5 -17   27.22    4.05
   4  -5 -17   27.34    4.48
   4  -5 -16   76.92    5.98
   4  -5 -16   72.33    6.03
   4  -5 -15   13.40    2.89
   4  -5 -15   12.95    3.16
   4  -5 -14   -2.13    2.07
   4  -5 -14    1.49    2.34
   4  -5 -13   15.59    2.66
   4  -5 -13    7.79    1.97
   4  -5 -12   55.64    4.23
   4  -5 -12   57.99    4.72
   4  -5 -11  128.53    5.88
   4  -5 -11  115.59    6.40
   4  -5 -10   -0.07    2.39
   4  -5 -10    4.96    1.59
   4  -5  -9   28.69    1.59
   4  -5  -9   24.41    3.04
  -4  -5   9   30.85    3.19
   4  -5  -9   25.30    2.49
  -4  -5   8  210.74    7.34
   4  -5  -8  193.38    6.02
   4  -5  -8  191.85    4.09
   4  -5  -8  194.39    7.42
   4  -5  -7  601.75   10.90
  -4  -5   7  616.38   12.94
   4  -5  -7  589.35    8.16
   4  -5  -7  603.26   13.19
  -4  -5   6   38.89    3.12
   4  -5  -6   36.21    2.16
  -4  -5   6   39.06    3.03
  -4   5   6   39.16    1.52
   4  -5  -6   34.89    3.11
  -4  -5   5 1018.63   17.05
   4  -5  -5 1059.07   13.96
  -4   5   5 1036.22   12.39
   4  -5  -5 1068.78   17.27
   4  -5  -4  323.66    8.00
  -4  -5   4  327.88    8.11
  -4  -5   3  132.33    3.43
   4  -5  -3  136.79    4.69
  -4  -5   3  134.30    4.81
  -4   5   3  139.36    3.16
  -4  -5   2   12.32    1.59
   4  -5  -2   11.11    1.38
  -4  -5   1    9.69    1.49
   4   5  -1    6.55    0.92
   4  -5  -1    6.76    1.09
  -4   5   0  477.58    7.76
   4   5   0  471.65    8.11
   4  -5   0  459.15    7.71
  -4   5  -1  459.22    6.90
   4  -5   1  455.92    6.90
   4   5   1  440.82    8.20
  -4   5  -1  451.79    6.28
  -4   5  -2   38.95    1.34
  -4   5  -2   42.75    1.77
  -4  -5  -3  301.20    7.25
   4  -5   3  301.67    7.12
   4  -5   4   58.30    3.16
   4  -5   5  319.33    7.77
   4  -5   6  453.98    9.90
   4  -5   7  187.84    6.27
  -4  -5  -7  178.67    6.67
  -4  -5  -8   76.09    4.56
   4  -5   8   79.19    4.29
   4  -5   9   18.53    2.44
  -4  -5  -9   17.55    2.54
  -4  -5 -10   14.93    2.61
   4  -5  10   13.74    2.38
  -4   5 -11  136.68    6.65
  -4  -5 -11  151.62    7.03
   4  -5  11  155.07    6.96
  -4  -5 -12  161.06    7.51
  -4   5 -12  173.24    7.81
   4  -5  12  179.05    7.94
  -4   5 -13  155.27    7.79
  -4  -5 -13  159.78    7.78
   4  -5  13  161.52    7.89
  -4  -5 -14   25.01    3.52
  -4   5 -14   30.67    4.05
   4  -5  14   32.09    3.83
  -4  -5 -15    3.36    2.10
  -4   5 -15    1.37    2.23
   4  -5  15    0.08    2.18
  -4   5 -16   -1.05    2.48
  -4  -5 -16    0.83    2.14
   4  -5  16    3.79    2.43
  -4   5 -17   22.81    3.84
  -4  -5 -17   23.77    3.65
   4  -5  17   33.88    4.60
  -4  -5 -18    8.66    2.74
  -4   5 -18    8.70    2.92
   4  -5  18   11.75    3.27
  -4   5 -19   -4.17    3.14
   4  -5  19    2.95    2.68
   4  -5  20    1.05    2.81
   4  -6 -20    2.64    2.74
   4  -6 -20    4.44    2.53
   4  -6 -19   24.78    4.11
   4  -6 -19   24.68    4.21
   4  -6 -18   -0.89    2.61
   4  -6 -18   -2.95    2.57
   4  -6 -17   12.62    3.24
   4  -6 -17   15.90    3.71
   4  -6 -16    1.14    2.08
   4  -6 -16   -1.79    2.57
   4  -6 -15   20.50    3.29
   4  -6 -15   18.65    3.58
   4  -6 -14   -2.26    2.72
   4  -6 -14   -1.50    2.05
   4  -6 -13   38.51    4.22
   4  -6 -13   39.92    3.83
   4  -6 -12    0.43    1.53
   4  -6 -12   -5.14    3.00
   4  -6 -11    4.11    2.12
   4  -6 -11   10.00    1.96
   4  -6 -10    8.15    1.97
   4  -6 -10   14.79    2.15
   4  -6  -9  597.13    8.29
   4  -6  -9  621.72   12.45
   4  -6  -9  615.86   14.65
   4  -6  -8  646.49   12.09
  -4  -6   8  652.99   14.36
   4  -6  -8  629.07   14.46
   4  -6  -7 1038.52   15.77
  -4  -6   7 1067.18   18.70
   4  -6  -7 1051.62   18.88
   4  -6  -6   14.87    2.34
   4  -6  -6   14.06    1.51
  -4  -6   6   10.10    1.71
   4  -6  -5   18.04    2.32
  -4  -6   5   20.87    2.45
  -4   6   5   17.88    0.82
  -4  -6   4   61.11    2.16
  -4   6   4   58.50    1.70
   4  -6  -4   54.11    3.25
  -4  -6   3  152.37    3.54
   4  -6  -3  151.69    5.06
  -4   6   3  149.08    3.18
   4  -6  -2    1.34    0.96
   4  -6  -2    0.55    0.28
  -4   6   2    0.48    0.24
   4  -6  -1  374.53    5.10
   4   6  -1  385.80    6.67
   4  -6  -1  381.87    7.50
  -4   6   0  151.23    3.97
  -4   6   0  151.03    2.77
   4  -6   0  146.63    3.97
   4   6   0  148.45    4.06
  -4   6  -1   30.22    1.35
   4  -6   1   26.97    1.45
  -4   6  -1   28.24    1.45
   4   6   1   30.23    2.06
  -4  -6  -2  276.73    6.99
  -4   6  -2  275.08    5.25
   4  -6   2  268.57    4.35
  -4  -6  -3  612.90   11.40
  -4  -6  -4  105.28    4.32
   4  -6   4  109.98    4.28
   4  -6   5   78.36    3.70
  -4  -6  -5   73.88    3.71
   4  -6   6   94.55    4.24
   4  -6   7  272.73    7.63
  -4  -6  -7  260.41    8.61
   4  -6   8   33.29    2.82
  -4  -6  -8   33.40    3.30
  -4  -6  -9    3.33    1.70
   4  -6   9    3.38    1.55
  -4  -6 -10   19.73    2.94
   4  -6  10   23.20    2.69
   4  -6  11   16.68    2.54
  -4  -6 -11   19.47    2.98
  -4  -6 -12    9.15    2.36
   4  -6  12   13.89    2.64
  -4  -6 -13   12.41    2.79
  -4   6 -13   12.45    2.74
   4  -6  13   17.85    3.25
  -4  -6 -14   84.66    6.03
   4  -6  14   93.33    6.33
  -4   6 -14   83.17    6.09
  -4   6 -15  122.45    7.60
  -4  -6 -15  126.66    7.61
   4  -6  15  133.44    7.65
  -4   6 -16   -2.22    2.57
  -4  -6 -16   -0.51    2.07
   4  -6  16   -2.99    2.56
  -4   6 -17    2.16    2.60
  -4  -6 -17    3.14    2.31
   4  -6  17   -0.72    2.29
  -4   6 -18   -3.44    2.64
  -4  -6 -18    0.75    2.33
   4  -6  18   -2.82    2.45
  -4   6 -19   -4.18    2.48
   4  -6  19   -3.39    2.60
   4  -7 -20    2.68    2.63
   4  -7 -19    4.79    2.82
   4  -7 -19    2.04    2.98
   4  -7 -18    0.49    2.04
   4  -7 -18   -0.20    2.58
   4  -7 -17   32.83    4.37
   4  -7 -17   33.09    4.67
   4  -7 -16   -0.15    2.67
   4  -7 -16    3.61    2.23
   4  -7 -15   65.08    5.29
   4  -7 -15   56.06    5.42
   4  -7 -14    1.80    2.51
   4  -7 -14    3.73    2.10
   4  -7 -13  104.41    6.87
   4  -7 -13  115.22    6.30
   4  -7 -12    3.02    2.37
   4  -7 -12    7.59    2.09
   4  -7 -11  114.38    5.64
   4  -7 -11   95.63    6.15
   4  -7 -10  238.43    9.19
   4  -7 -10  252.04    8.04
   4  -7  -9   10.52    2.33
  -4  -7   9   14.67    2.66
   4  -7  -9   12.32    1.85
   4  -7  -8   24.69    2.14
  -4  -7   8   31.73    3.33
   4  -7  -8   30.98    3.44
  -4  -7   7   69.62    4.46
  -4  -7   7   66.82    4.42
   4  -7  -7   72.07    4.67
  -4  -7   6   25.16    2.73
   4  -7  -6   25.78    2.88
  -4  -7   5 1795.68   26.37
   4  -7  -5 1815.78   26.13
  -4  -7   5 1797.98   20.30
  -4  -7   4  242.18    4.41
  -4   7   4  234.62    3.66
   4  -7  -4  255.19    7.34
  -4   7   3   60.53    2.09
   4  -7  -3   69.13    3.53
   4  -7  -3   62.71    2.11
   4  -7  -2   69.32    3.32
  -4   7   2   66.02    1.98
   4  -7  -2   64.60    2.04
   4  -7  -1  150.01    3.21
   4   7  -1  151.49    3.76
   4  -7  -1  146.83    4.58
   4  -7   0   33.44    1.94
   4   7   0   33.08    1.89
  -4   7   0   35.31    1.41
  -4  -7  -1  520.08   10.52
   4  -7   1  527.46    8.31
  -4   7  -1  546.58    8.33
   4   7   1  536.63    9.47
  -4   7  -1  547.19    7.94
  -4   7  -2  100.75    3.07
   4  -7   2  102.61    2.56
  -4  -7  -2  101.12    4.19
  -4  -7  -3   72.07    3.53
  -4  -7  -4    6.48    1.53
  -4  -7  -5  341.53    8.37
   4  -7   5  337.20    8.11
   4  -7   6   55.55    3.26
  -4  -7  -6   47.71    3.08
  -4  -7  -7  247.95    8.58
   4  -7   7  233.65    7.07
  -4  -7  -8    8.85    2.10
   4  -7   8    8.77    1.78
   4  -7   9   91.63    4.77
  -4  -7  -9   88.55    5.49
   4  -7  10   27.76    2.88
  -4  -7 -10   24.96    3.26
  -4  -7 -11  220.15    9.07
   4  -7  11  215.66    8.11
  -4  -7 -12   52.63    4.73
   4  -7  12   52.52    4.24
   4  -7  13  205.37    8.63
  -4  -7 -13  209.07    9.35
  -4  -7 -14    6.06    2.75
  -4   7 -14    1.58    2.08
   4  -7  14    4.95    2.39
  -4  -7 -15    1.49    2.36
   4  -7  15    0.33    2.07
  -4   7 -15   -4.61    2.70
  -4  -7 -16    5.90    2.49
   4  -7  16    6.25    2.60
  -4   7 -16    1.09    2.14
  -4  -7 -17    9.01    2.99
   4  -7  17   13.98    3.14
  -4   7 -17   10.55    2.93
   4  -7  18    7.64    2.81
  -4  -7 -18    7.11    3.00
  -4   7 -18   -1.21    2.75
  -4   7 -19    2.64    2.70
  -4  -7 -19    3.84    2.49
   4  -8 -19   26.01    4.52
   4  -8 -18    1.77    2.74
   4  -8 -17   12.44    3.21
   4  -8 -17    7.54    3.08
   4  -8 -16    1.50    1.78
   4  -8 -16    0.66    2.25
   4  -8 -15   18.81    3.77
   4  -8 -15   22.79    3.40
   4  -8 -14   27.09    4.09
   4  -8 -14   32.13    3.82
   4  -8 -13   17.05    3.21
   4  -8 -13   18.35    2.77
   4  -8 -12    0.47    2.65
   4  -8 -12    2.62    1.73
   4  -8 -11   25.12    3.39
   4  -8 -10   -4.93    2.47
   4  -8  -9  390.80   11.74
  -4  -8   9  383.54   11.55
   4  -8  -8   -0.05    1.95
  -4  -8   8   -0.14    1.69
  -4  -8   7  491.97   12.64
  -4  -8   7  479.62   12.30
   4  -8  -7  507.52   12.59
  -4  -8   6   77.37    4.70
  -4  -8   6   74.35    4.55
  -4  -8   6   72.81    2.18
   4  -8  -6   82.41    4.76
  -4  -8   5    2.90    0.49
   4  -8  -5    3.26    1.71
  -4  -8   5    0.93    1.67
  -4   8   4   16.31    0.72
  -4   8   4   18.03    0.74
   4  -8  -4   20.16    2.37
  -4   8   3 1200.36   14.96
   4  -8  -3 1184.32   15.03
   4  -8  -3 1210.26   18.56
   4  -8  -2   16.91    1.20
  -4   8   2   15.05    1.06
   4  -8  -2   13.95    1.71
   4   8  -1  646.59    9.41
   4  -8  -1  645.70    9.25
   4  -8  -1  642.51   11.16
   4  -8   0    1.62    0.53
   4  -8   0    1.81    0.80
   4   8   0    1.77    0.70
   4   8   1   18.20    1.66
   4  -8   1   17.13    1.37
  -4   8  -1   19.04    1.28
   4  -8   2   -0.06    0.47
  -4  -8  -2   -0.93    1.30
  -4  -8  -3  250.04    6.92
   4  -8   3  230.88    3.61
  -4  -8  -4    4.88    1.41
  -4  -8  -5  368.41    8.86
   4  -8   6  108.08    4.59
  -4  -8  -6  105.33    4.61
  -4  -8  -7  281.92    9.62
   4  -8   7  283.21    7.81
  -4  -8  -7  299.17    8.11
  -4  -8  -8   13.03    1.99
   4  -8   8   10.63    1.95
  -4  -8  -8   10.71    2.32
  -4  -8  -9  191.29    8.32
   4  -8   9  187.57    6.95
   4  -8  10   52.78    3.87
  -4  -8 -10   48.18    4.47
  -4  -8 -11  151.75    7.77
   4  -8  11  153.91    6.76
   4  -8  12   35.13    3.58
  -4  -8 -12   40.97    4.35
  -4  -8 -13   66.22    5.61
   4  -8  13   70.51    5.10
  -4  -8 -14   -1.29    2.18
   4  -8  14    2.39    2.07
  -4  -8 -15   43.70    4.99
  -4   8 -15   35.63    4.38
   4  -8  15   41.55    4.32
  -4   8 -16   -1.99    2.86
  -4  -8 -16   -2.95    2.75
   4  -8  16    0.58    1.93
   4  -8  17    4.12    2.53
  -4  -8 -17    7.93    3.07
  -4   8 -17    2.25    2.29
  -4  -8 -18    1.23    2.05
  -4   8 -18   -3.27    2.81
  -4  -8 -19    4.59    2.67
   4  -9 -19    2.84    2.99
   4  -9 -18    1.56    2.42
   4  -9 -17   17.80    4.00
   4  -9 -16    4.67    2.66
   4  -9 -15    7.94    2.95
   4  -9 -14    2.67    2.39
   4  -9 -13    0.60    2.45
   4  -9 -12    2.21    2.17
   4  -9 -11  106.38    6.57
   4  -9 -10   13.29    2.89
   4  -9  -9   53.67    4.48
   4  -9  -8   23.35    3.20
  -4  -9   8   19.18    2.82
  -4  -9   7  606.73   14.35
  -4  -9   7  583.05    7.85
  -4  -9   6   32.20    1.09
  -4  -9   6   40.50    3.69
  -4  -9   6   39.12    3.66
   4  -9  -6   37.38    3.54
  -4  -9   5  419.97   11.09
   4  -9  -5  445.27   11.05
  -4  -9   5  439.76   11.45
  -4  -9   4  112.39    5.51
  -4  -9   4  106.80    5.29
   4  -9  -4  105.81    4.99
   4  -9  -4  103.90    3.50
   4  -9  -3  165.62    4.28
  -4   9   3  163.91    3.48
   4  -9  -3  170.94    6.04
   4  -9  -2   78.34    2.85
   4  -9  -2   86.28    3.99
   4  -9  -1   -0.17    0.96
   4  -9  -1    1.02    0.67
   4   9  -1    1.40    0.65
   4   9   0    0.19    0.63
   4  -9   0    0.48    0.57
   4  -9   0   -0.37    0.79
   4  -9   1  492.75    8.60
   4  -9   2    1.01    0.61
   4  -9   3    3.50    0.51
  -4  -9  -3    0.85    1.32
  -4  -9  -4    3.26    1.28
  -4  -9  -4    4.36    1.99
  -4  -9  -5 1022.92   16.83
  -4  -9  -6   15.12    1.98
  -4  -9  -7   43.57    3.19
  -4  -9  -7   42.29    4.06
   4  -9   7   37.76    2.92
  -4  -9  -8    3.21    1.40
   4  -9   8   -0.05    1.21
  -4  -9  -8   -0.56    2.29
  -4  -9  -9   96.47    6.13
   4  -9   9   97.01    4.87
  -4  -9  -9   95.21    4.79
  -4  -9 -10   95.09    6.28
   4  -9  10   83.61    4.83
  -4  -9 -10   82.83    4.58
  -4  -9 -11   92.44    6.37
   4  -9  11   88.74    5.11
  -4  -9 -12   29.01    3.89
   4  -9  12   32.25    3.43
  -4  -9 -13  116.35    7.42
   4  -9  13  122.25    6.50
  -4  -9 -14   -1.95    2.38
   4  -9  14    0.26    1.61
  -4  -9 -15    2.87    2.32
   4  -9  15   -0.41    1.65
   4  -9  16    5.18    2.36
  -4  -9 -16    6.61    2.99
  -4   9 -16   -0.81    2.48
  -4  -9 -17   -1.99    2.45
  -4   9 -17   -3.22    2.67
  -4  -9 -18    7.03    2.99
  -4   9 -18   -3.72    3.04
  -4  -9 -19    6.59    2.84
   4 -10 -18   24.18    4.64
   4 -10 -17    3.62    2.31
   4 -10 -16   -2.16    3.06
   4 -10 -15   53.41    5.72
   4 -10 -14    9.26    3.09
   4 -10 -13   69.48    6.06
   4 -10 -12    8.74    2.86
   4 -10 -11   -2.33    3.15
   4 -10 -10   -2.39    2.59
   4 -10  -9  105.24    6.23
   4 -10  -8    7.43    2.26
  -4 -10   8    7.37    2.33
  -4 -10   7  166.42    7.65
  -4 -10   7  159.95    7.26
   4 -10  -7  163.77    7.33
   4 -10  -6   10.18    2.41
  -4 -10   6    4.87    2.12
  -4 -10   6   12.82    2.68
  -4 -10   5   22.38    2.86
  -4 -10   5   17.11    2.63
   4 -10  -5   19.41    1.74
   4 -10  -5   23.93    2.95
   4 -10  -4    9.08    1.19
   4 -10  -4   12.56    2.22
  -4 -10   4   10.67    2.37
  -4 -10   4   13.68    2.51
  -4 -10   3 1039.13   18.88
  -4 -10   3 1052.03   18.29
  -4  10   3  988.83   12.48
   4 -10  -3 1007.76   14.36
   4 -10  -3 1033.41   17.50
   4 -10  -2  696.74   13.00
   4 -10  -2  663.11   10.79
  -4 -10   2  700.54   14.61
  -4 -10   2  697.74   13.95
  -4  10   2  661.03    9.98
   4 -10  -1  338.65    7.02
   4 -10  -1  352.36    8.32
   4  10  -1  350.39    6.11
   4 -10   0    5.70    1.17
   4 -10   0    6.16    1.05
   4  10   0    6.49    1.02
  -4 -10  -1    5.75    1.46
   4 -10   1    7.68    1.16
   4 -10   1    9.40    1.26
  -4 -10  -2   66.98    4.22
   4 -10   2   62.89    2.57
   4 -10   3  154.63    3.62
  -4 -10  -3  143.59    6.22
  -4 -10  -4    0.92    1.70
   4 -10   4    0.53    0.23
  -4 -10  -4   -0.96    1.41
  -4 -10  -5   40.26    2.92
  -4 -10  -6   32.73    2.78
  -4 -10  -7   53.64    3.52
  -4 -10  -7   53.03    4.51
  -4 -10  -8   25.81    2.65
   4 -10   8   25.95    2.50
  -4 -10  -8   27.13    3.61
  -4 -10  -9  363.80    9.74
   4 -10   9  358.73    9.72
  -4 -10  -9  372.01   12.39
  -4 -10 -10   27.43    3.88
  -4 -10 -10   30.57    2.95
   4 -10  10   26.48    2.86
  -4 -10 -11   66.88    5.80
  -4 -10 -11   74.50    4.61
   4 -10  11   67.35    4.51
  -4 -10 -12    2.73    1.55
   4 -10  12    5.07    1.90
  -4 -10 -12    1.93    2.44
   4 -10  13    6.33    1.99
  -4 -10 -13    4.68    2.44
   4 -10  14   -1.26    1.75
  -4 -10 -14    1.16    2.08
  -4 -10 -15   18.89    3.71
  -4 -10 -16   -2.34    2.79
  -4 -10 -17    6.16    3.06
  -4  10 -17   11.15    3.16
  -4 -10 -18    3.08    2.65
  -4  10 -18   -0.39    2.59
   4 -11 -18   31.63    5.19
   4 -11 -17    6.26    2.96
   4 -11 -16   -0.02    2.79
   4 -11 -15    3.30    2.80
   4 -11 -14    6.69    2.91
   4 -11 -13   22.90    4.07
   4 -11 -12    3.15    2.57
   4 -11 -11   99.97    6.84
   4 -11 -10  102.07    6.65
   4 -11  -9   47.07    4.60
  -4 -11   8  122.68    6.81
  -4 -11   8  129.41    6.85
   4 -11  -8  130.22    7.09
  -4 -11   7   41.27    4.23
  -4 -11   7   40.11    4.09
   4 -11  -7   43.65    4.22
  -4 -11   6  393.06   11.74
   4 -11  -6  412.03   11.70
  -4 -11   6  389.53   11.50
  -4 -11   5  311.00    9.82
  -4 -11   5  302.63    9.96
   4 -11  -5  290.35    7.18
   4 -11  -5  299.46    9.57
   4 -11  -4   18.61    1.72
  -4 -11   4   16.70    2.77
   4 -11  -4   19.06    2.64
  -4 -11   4   20.42    2.74
   4 -11  -3   18.24    1.66
  -4 -11   3   20.00    2.88
   4 -11  -3   20.01    2.45
  -4  11   3   18.92    1.18
  -4 -11   3   22.39    2.73
   4 -11  -2   31.45    2.81
   4 -11  -2   36.71    2.31
  -4 -11   2   37.66    3.63
  -4 -11   2   37.88    3.38
   4 -11  -1  409.88    9.47
   4 -11  -1  401.76    8.31
  -4 -11   1  416.68   11.12
   4  11  -1  414.01    6.76
   4  11   0    1.20    0.76
  -4 -11   0   -1.35    1.78
   4 -11   0    1.61    1.03
   4 -11   0    1.29    0.77
   4 -11   1   67.14    3.15
   4 -11   1   68.88    3.29
  -4 -11  -1   60.92    4.13
  -4 -11  -2  178.86    7.07
   4 -11   2  180.88    4.81
  -4 -11  -3   17.42    2.47
   4 -11   3   18.55    1.33
   4 -11   4  156.38    3.31
  -4 -11  -4  152.51    6.77
  -4 -11  -5   45.11    3.95
  -4 -11  -5   42.00    3.00
  -4 -11  -6    3.61    1.34
  -4 -11  -7  342.88    9.18
  -4 -11  -7  344.86   11.75
  -4 -11  -8   14.91    1.97
  -4 -11  -8   14.08    3.01
  -4 -11  -9    2.43    1.25
  -4 -11  -9    5.22    2.34
   4 -11   9    6.50    1.54
  -4 -11 -10   11.74    2.04
  -4 -11 -10   15.98    3.45
   4 -11  10   12.70    1.99
  -4 -11 -11  255.25    8.40
   4 -11  11  241.82    8.38
  -4 -11 -12   58.28    5.59
   4 -11  12   54.61    4.18
  -4 -11 -13   23.87    4.13
   4 -11  13   23.12    2.93
  -4 -11 -14   -0.88    2.89
  -4 -11 -15    3.62    3.11
  -4 -11 -16    3.04    2.48
  -4 -11 -17    3.66    2.64
  -4  11 -17    3.94    2.20
  -4 -11 -18    1.89    2.65
  -4  11 -18    2.25    2.46
   4 -12 -17    6.51    3.06
   4 -12 -16    1.34    3.11
   4 -12 -15    9.17    3.55
   4 -12 -14    3.37    2.31
   4 -12 -13   27.25    4.40
   4 -12 -12    5.03    2.97
   4 -12 -11    5.66    2.97
   4 -12 -10   30.32    4.05
   4 -12  -9   27.85    3.91
  -4 -12   8  231.61    9.74
   4 -12  -8  228.41    9.51
  -4 -12   8  231.79    9.44
  -4 -12   7   75.85    5.46
  -4 -12   7   74.43    5.36
   4 -12  -7   81.94    5.63
   4 -12  -6    9.60    1.59
   4 -12  -6    9.78    2.54
  -4 -12   6    9.79    2.46
  -4 -12   6    6.22    2.28
   4 -12  -5    6.77    1.33
   4 -12  -5    7.41    2.31
  -4 -12   5    4.24    2.15
  -4 -12   5    6.46    2.03
  -4 -12   4   26.44    3.30
   4 -12  -4   24.44    2.95
  -4 -12   4   32.14    3.30
   4 -12  -4   24.16    2.08
   4 -12  -3   54.40    2.99
   4 -12  -3   55.59    3.97
  -4 -12   3   51.64    4.15
  -4 -12   3   52.05    4.03
   4 -12  -2  262.54    8.02
  -4 -12   2  269.79    9.22
   4 -12  -2  258.08    6.72
  -4 -12   2  257.10    8.49
   4 -12  -1  530.53   11.37
  -4 -12   1  548.13   13.33
   4 -12  -1  518.28   10.28
   4  12  -1  535.19    7.91
  -4 -12   1  504.68   12.16
   4 -12   0    7.41    1.26
   4 -12   0    8.27    1.43
  -4 -12   0    3.91    1.88
   4  12   0    7.80    1.09
   4 -12   1   -1.63    1.05
   4 -12   1   -0.66    1.07
  -4 -12  -2    3.18    1.52
   4 -12   2    2.46    0.89
  -4 -12  -3   53.15    4.17
   4 -12   3   51.98    2.41
   4 -12   4    1.90    0.58
  -4 -12  -4    2.62    1.95
  -4 -12  -5   20.97    2.97
  -4 -12  -6    0.82    1.82
  -4 -12  -6   -1.60    1.57
  -4 -12  -6   -2.34    2.70
  -4 -12  -7  169.09    6.35
  -4 -12  -7  175.12    8.63
  -4 -12  -8  265.14    8.03
  -4 -12  -8  258.34   10.73
  -4 -12  -9   12.09    1.97
  -4 -12  -9   14.25    3.15
  -4 -12 -10  103.39    5.10
  -4 -12 -10  102.09    7.29
   4 -12  11   28.62    2.98
  -4 -12 -11   34.36    4.59
  -4 -12 -12    6.18    2.72
  -4 -12 -13    3.61    2.36
  -4 -12 -14   23.94    4.11
  -4 -12 -15   23.43    4.33
  -4 -12 -16    4.64    3.06
  -4 -12 -17    8.72    3.61
   4 -13 -17   -6.22    3.65
   4 -13 -16    6.03    3.40
   4 -13 -15   12.84    3.45
   4 -13 -14   -0.79    2.75
   4 -13 -13    7.62    3.42
   4 -13 -12   46.58    5.33
   4 -13 -11  134.26    8.20
   4 -13 -10   17.46    3.39
   4 -13  -9   -2.28    2.64
   4 -13  -8   22.05    3.63
  -4 -13   8   22.33    3.59
   4 -13  -7    4.53    2.50
  -4 -13   7    1.37    2.17
   4 -13  -7    3.55    1.49
  -4 -13   7    3.21    1.89
   4 -13  -6  113.43    6.46
  -4 -13   6  102.28    6.30
   4 -13  -6  107.36    4.70
  -4 -13   6  114.00    6.51
   4 -13  -5  113.41    6.20
  -4 -13   5  115.73    6.63
  -4 -13   5  113.26    6.25
   4 -13  -5  109.55    4.62
   4 -13  -4  609.85   14.41
  -4 -13   4  595.58   15.28
  -4 -13   4  598.91   14.45
   4 -13  -4  573.14   11.43
   4 -13  -3    7.88    1.44
  -4 -13   3   13.84    2.76
   4 -13  -3   10.68    2.25
  -4 -13   3    9.51    2.32
   4 -13  -2   37.02    3.21
   4 -13  -2   40.46    2.75
  -4 -13   2   40.20    3.95
  -4 -13   2   38.00    3.59
   4 -13  -1   20.67    2.13
  -4 -13   1   25.67    3.36
   4  13  -1   20.73    1.21
   4 -13  -1   19.38    2.30
  -4 -13   0  175.07    7.57
   4 -13   0  191.63    6.33
   4  13   0  188.84    4.68
   4 -13   0  178.31    5.95
  -4 -13   0  174.21    6.82
   4 -13   1   31.66    2.48
  -4 -13  -1   31.09    3.21
   4 -13   1   28.24    2.41
  -4 -13  -2    4.82    1.60
   4 -13   2    5.90    1.37
   4 -13   2    5.75    1.18
  -4 -13  -3    4.66    1.85
   4 -13   3    5.45    1.08
  -4 -13  -4   -3.78    2.19
  -4 -13  -5   30.72    3.54
  -4 -13  -6  152.00    8.04
  -4 -13  -6  165.80    7.83
  -4 -13  -7    6.02    2.96
  -4 -13  -7    6.93    2.69
  -4 -13  -8   52.77    3.63
  -4 -13  -8   49.45    5.25
  -4 -13  -9   13.52    3.18
  -4 -13  -9   11.60    1.95
  -4 -13 -10   40.41    5.06
  -4 -13 -11   40.72    5.15
  -4 -13 -12    7.62    3.35
  -4 -13 -13   -0.18    2.55
  -4 -13 -14   14.23    3.78
  -4 -13 -15    4.74    3.06
  -4 -13 -16   -3.10    3.10
   4 -14 -16   -3.54    2.90
   4 -14 -15   -4.33    3.38
   4 -14 -14   14.86    4.02
   4 -14 -13    9.50    3.24
   4 -14 -12   33.29    4.97
   4 -14 -11   12.42    3.54
   4 -14 -10   63.14    5.91
   4 -14  -9   27.49    4.10
  -4 -14   8  293.33   11.55
   4 -14  -8  286.21    8.77
   4 -14  -8  303.24   11.44
   4 -14  -7   38.66    4.26
  -4 -14   7   36.12    4.32
  -4 -14   7   39.62    4.36
   4 -14  -7   34.11    2.95
  -4 -14   6    0.70    2.02
   4 -14  -6   -0.81    1.96
  -4 -14   6    0.25    1.98
   4 -14  -6    0.93    1.05
  -4 -14   5   21.30    3.17
  -4 -14   5   19.93    3.17
   4 -14  -5   26.60    3.49
   4 -14  -5   19.30    2.15
   4 -14  -4   65.90    4.75
  -4 -14   4   63.03    5.20
  -4 -14   4   62.43    4.75
   4 -14  -4   55.74    3.40
   4 -14  -3  168.00    5.93
   4 -14  -3  191.89    7.55
  -4 -14   3  186.63    7.79
  -4 -14   3  175.50    8.10
   4 -14  -2  112.67    5.56
  -4 -14   2  115.49    6.57
  -4 -14   2  122.83    6.18
   4 -14  -2  111.29    4.75
   4 -14  -1    0.18    0.96
   4 -14  -1   -0.89    1.47
  -4 -14   1   -0.98    1.83
  -4 -14   1    0.09    1.94
  -4 -14   0    5.07    2.25
   4 -14   0    4.19    1.35
  -4 -14   0    2.67    1.44
   4  14   0    5.14    0.93
   4 -14   0    6.44    1.60
   4 -14   1   25.74    2.39
  -4 -14  -1   20.35    2.86
  -4 -14  -1   27.07    2.79
   4 -14   1   28.06    2.60
   4 -14   2   91.18    3.99
   4 -14   2   93.86    4.64
  -4 -14  -2   80.34    5.29
  -4 -14  -3    7.40    2.16
   4 -14   3    9.37    1.24
  -4 -14  -4   38.91    4.06
  -4 -14  -5   -0.12    1.88
  -4 -14  -6   22.89    3.38
  -4 -14  -6   17.69    2.99
  -4 -14  -7    8.23    2.65
  -4 -14  -7    5.90    2.60
  -4 -14  -8  121.75    7.87
  -4 -14  -8  108.87    6.79
  -4 -14  -9   35.76    4.90
  -4 -14 -10   39.07    5.04
  -4 -14 -11    7.37    3.30
  -4 -14 -12    1.82    2.62
  -4 -14 -13    9.47    3.29
  -4 -14 -14   19.47    4.32
  -4 -14 -15    4.30    3.40
  -4 -14 -16   10.84    3.93
   4 -15 -16   -0.03    3.39
   4 -15 -15    9.22    3.51
   4 -15 -14    8.73    3.19
   4 -15 -13    6.34    3.52
   4 -15 -12   37.31    5.20
   4 -15 -11    8.56    3.24
   4 -15 -10   76.76    6.39
   4 -15 -10   78.27    4.98
   4 -15  -9    8.93    3.01
   4 -15  -9   10.69    2.03
   4 -15  -8    2.18    1.33
   4 -15  -8    1.13    1.96
  -4 -15   8   -2.38    2.74
   4 -15  -7   12.93    2.07
   4 -15  -7   11.45    3.00
  -4 -15   7    8.52    2.71
   4 -15  -6  186.69    8.61
  -4 -15   6  181.92    8.98
  -4 -15   6  177.28    8.44
   4 -15  -6  175.27    6.61
   4 -15  -5    3.49    1.36
  -4 -15   5    4.08    1.92
   4 -15  -5    4.99    2.12
  -4 -15   5    1.75    1.90
   4 -15  -4   86.97    4.48
  -4 -15   4   87.04    6.11
  -4 -15   4   83.57    5.53
   4 -15  -4   89.30    5.74
   4 -15  -3    2.58    1.21
  -4 -15   3    4.62    2.30
   4 -15  -3    2.60    1.92
  -4 -15   2    1.00    2.17
   4 -15  -2    3.42    1.60
   4 -15  -2    3.09    1.32
  -4 -15   2    4.45    1.86
  -4 -15   1   45.92    4.20
   4 -15  -1   41.85    3.44
   4 -15  -1   44.00    3.25
  -4 -15   1   46.53    3.98
   4 -15   0  178.32    6.70
  -4 -15   0  184.81    7.40
  -4 -15   0  175.25    8.11
   4 -15   0  186.56    6.68
   4 -15   1   79.80    4.25
   4 -15   1   77.07    4.28
  -4 -15  -1   72.71    4.58
  -4 -15  -1   77.41    5.49
  -4 -15  -2   23.13    3.21
   4 -15   2   25.40    2.60
  -4 -15  -2   25.61    2.86
   4 -15   2   30.57    2.46
  -4 -15  -3   -1.56    2.36
  -4 -15  -4   30.88    3.67
  -4 -15  -5   20.73    3.35
  -4 -15  -6  119.74    7.56
  -4 -15  -6  128.93    7.27
  -4 -15  -7    2.07    1.87
  -4 -15  -7   -1.44    2.60
  -4 -15  -8   49.23    5.31
  -4 -15  -8   50.43    5.02
  -4 -15  -9    9.04    3.20
  -4 -15  -9    7.87    3.09
  -4 -15 -10   57.90    5.98
  -4 -15 -10   68.16    5.90
  -4 -15 -11    9.33    3.14
  -4 -15 -12   32.31    4.88
  -4 -15 -13    0.43    3.01
  -4 -15 -14   17.68    4.35
  -4 -15 -15   -2.35    3.19
   4 -16 -15   -4.30    3.50
   4 -16 -14   21.43    4.42
   4 -16 -13    0.53    2.82
   4 -16 -12    7.48    3.56
   4 -16 -11   -0.16    2.25
   4 -16 -10   23.13    4.28
   4 -16  -9   -1.24    2.29
  -4 -16   8   56.11    5.39
   4 -16  -8   59.33    4.14
   4 -16  -8   69.53    5.86
   4 -16  -7   -0.18    1.25
   4 -16  -7    2.62    2.51
  -4 -16   7    0.40    2.37
   4 -16  -6   28.47    3.83
  -4 -16   6   27.13    4.12
   4 -16  -6   29.65    2.95
  -4 -16   6   23.37    3.54
  -4 -16   5   14.13    2.73
  -4 -16   5   16.99    3.29
   4 -16  -5   19.53    3.18
   4 -16  -5   19.25    2.42
  -4 -16   4   17.37    3.43
   4 -16  -4   21.35    3.17
  -4 -16   4   19.60    3.17
   4 -16  -4   18.29    2.25
   4 -16  -3   96.63    5.92
   4 -16  -3   98.12    4.91
  -4 -16   3  100.68    6.67
  -4 -16   3   94.92    5.89
   4 -16  -2  206.74    8.23
  -4 -16   2  210.17    9.41
   4 -16  -2  226.83    7.60
  -4 -16   2  206.04    8.47
  -4 -16   1   -3.22    2.37
  -4 -16   1    1.11    1.75
   4 -16  -1    0.17    1.15
   4 -16  -1   -0.73    1.56
  -4 -16   0    4.92    2.13
   4 -16   0    8.54    1.71
   4 -16   0    8.25    1.75
  -4 -16   0    8.06    2.11
   4 -16   1   28.90    2.92
   4 -16   1   23.07    2.61
  -4 -16  -1   23.86    2.95
  -4 -16  -1   23.98    3.65
  -4 -16  -2  146.76    6.58
   4 -16   2  146.17    6.40
  -4 -16  -2  140.60    7.55
  -4 -16  -3    1.94    2.13
  -4 -16  -3   -0.88    1.55
  -4 -16  -4   67.61    5.32
  -4 -16  -5    2.93    2.04
  -4 -16  -5   -2.34    2.57
  -4 -16  -6   11.94    2.86
  -4 -16  -6   10.77    3.01
  -4 -16  -7    2.32    2.53
  -4 -16  -7   -2.47    2.77
  -4 -16  -8   61.01    6.09
  -4 -16  -8   59.08    5.42
  -4 -16  -9   33.29    4.35
  -4 -16  -9   40.66    5.34
  -4 -16 -10   49.25    5.37
  -4 -16 -10   43.71    5.69
  -4 -16 -11    4.26    3.38
  -4 -16 -11    0.01    2.47
  -4 -16 -12    0.87    2.57
  -4 -16 -12    5.03    3.05
  -4 -16 -13    4.07    2.86
  -4 -16 -14   12.04    3.70
   4 -17 -14    2.66    3.25
   4 -17 -13    1.55    2.47
   4 -17 -12   17.36    4.29
   4 -17 -11    2.59    2.66
   4 -17 -10   37.09    4.91
   4 -17  -9   -0.58    2.07
   4 -17  -8    1.49    2.37
  -4 -17   8    2.87    2.43
  -4 -17   7    7.08    2.63
   4 -17  -7    5.32    2.21
  -4 -17   6  145.78    8.49
   4 -17  -6  130.45    7.72
   4 -17  -5   -1.43    2.03
  -4 -17   5    0.91    1.87
  -4 -17   5    0.08    1.89
   4 -17  -4   11.67    1.97
  -4 -17   4    9.45    2.74
   4 -17  -4   10.77    2.51
  -4 -17   4    4.36    1.97
   4 -17  -3   21.56    2.49
  -4 -17   3   23.10    3.71
   4 -17  -3   20.50    3.03
  -4 -17   3   17.34    2.77
   4 -17  -2    0.54    1.16
   4 -17  -2    3.34    1.91
  -4 -17   2   -0.40    1.91
   4 -17  -1   13.41    2.09
   4 -17  -1   13.00    2.33
  -4 -17   1   12.28    2.47
  -4 -17   1   12.45    2.97
  -4 -17   0   40.00    4.31
   4 -17   0   42.98    3.54
  -4 -17   0   37.90    3.71
   4 -17   0   45.60    3.67
  -4 -17  -1   15.33    3.00
   4 -17   1   14.36    2.24
  -4 -17  -1   11.15    2.31
  -4 -17  -2   35.43    4.43
   4 -17   2   35.80    3.44
  -4 -17  -2   32.47    3.34
  -4 -17  -3    3.26    2.34
  -4 -17  -3    3.21    1.55
  -4 -17  -4   24.67    3.64
  -4 -17  -4   26.93    2.93
  -4 -17  -5   20.02    3.46
  -4 -17  -5   18.18    2.46
  -4 -17  -5   17.77    3.62
  -4 -17  -6   45.92    4.87
  -4 -17  -6   42.53    4.98
  -4 -17  -7    1.38    1.78
  -4 -17  -7    1.88    2.99
  -4 -17  -8   21.01    3.67
  -4 -17  -8   15.26    3.77
  -4 -17  -9    1.72    2.56
  -4 -17  -9   -0.64    2.93
  -4 -17 -10    9.63    3.10
  -4 -17 -10   16.74    3.86
  -4 -17 -11    3.26    2.83
  -4 -17 -11    2.91    3.06
  -4 -17 -12   58.51    6.70
  -4 -17 -12   56.70    5.86
  -4 -17 -13   15.95    4.07
  -4 -17 -13    8.54    3.28
   4 -18 -13   21.51    4.54
   4 -18 -12    3.01    3.71
   4 -18 -11    0.68    2.52
   4 -18 -10   19.57    4.16
   4 -18  -9    9.26    3.09
  -4 -18   8   83.72    6.99
   4 -18  -8   93.53    7.07
   4 -18  -7    5.97    2.72
  -4 -18   7    4.86    2.34
   4 -18  -6   39.11    4.68
  -4 -18   6   46.27    5.26
   4 -18  -5    2.40    1.95
  -4 -18   5    1.07    2.44
   4 -18  -4   28.24    3.75
  -4 -18   4   25.22    3.57
  -4 -18   4   23.40    3.68
  -4 -18   3    5.77    2.60
  -4 -18   3    3.94    1.78
   4 -18  -3    8.52    2.49
  -4 -18   2   15.36    3.38
  -4 -18   2   16.01    2.64
   4 -18  -2   14.71    2.61
  -4 -18   1    8.90    2.45
   4 -18  -1   12.37    2.41
  -4 -18   1   10.62    2.36
  -4 -18   0    2.97    2.38
  -4 -18   0    3.03    1.72
  -4 -18  -1   29.39    4.00
  -4 -18  -1   37.17    3.70
  -4 -18  -2   76.52    6.09
  -4 -18  -2   80.24    5.16
  -4 -18  -3    1.13    2.20
  -4 -18  -3    3.20    1.63
  -4 -18  -4   58.55    5.91
  -4 -18  -4   68.18    5.83
  -4 -18  -5    5.93    2.53
  -4 -18  -5   11.29    3.32
  -4 -18  -6   -1.59    2.62
  -4 -18  -6    2.22    2.39
  -4 -18  -7   -3.51    2.83
  -4 -18  -7   -0.65    2.65
  -4 -18  -8   24.43    3.97
  -4 -18  -8   22.56    4.39
  -4 -18  -9    0.70    2.26
  -4 -18  -9    1.78    2.56
  -4 -18 -10   11.34    3.40
  -4 -18 -10   11.33    3.37
  -4 -18 -11    6.41    2.75
  -4 -18 -11    5.70    3.24
  -4 -18 -12    1.86    2.71
  -4 -18 -12    0.99    2.28
   4 -19 -12   43.30    6.04
   4 -19 -11    1.23    2.65
   4 -19 -10    3.23    2.88
   4 -19  -9    0.89    2.47
   4 -19  -8    5.51    2.75
  -4 -19   8    0.34    2.43
  -4 -19   7   -1.14    2.79
   4 -19  -7    2.04    2.63
   4 -19  -6   70.24    6.10
  -4 -19   6   57.60    5.76
   4 -19  -5   71.37    5.85
  -4 -19   5   70.80    6.45
  -4 -19   4   34.69    4.59
   4 -19  -4   40.87    4.43
  -4 -19   3   -1.07    2.42
   4 -19  -3    4.74    2.12
  -4 -19   3   -1.47    2.15
  -4 -19   2    1.35    1.80
  -4 -19   2    5.79    2.60
   4 -19  -2    4.88    2.12
  -4 -19   1   21.56    3.22
  -4 -19   1   21.56    3.59
  -4 -19   0   75.91    6.17
  -4 -19   0   76.46    5.39
  -4 -19  -1   47.49    4.27
  -4 -19  -1   39.57    4.73
  -4 -19  -2    5.93    2.80
  -4 -19  -2    7.11    2.00
  -4 -19  -3   -3.44    2.65
  -4 -19  -4    1.14    2.62
  -4 -19  -4    0.83    2.36
  -4 -19  -5    4.07    2.90
  -4 -19  -5   -2.37    2.75
  -4 -19  -6   50.17    5.26
  -4 -19  -6   51.72    5.96
  -4 -19  -7   -1.26    2.67
  -4 -19  -7    2.96    2.52
  -4 -19  -8    0.98    2.44
  -4 -19  -8    0.37    2.97
  -4 -19  -9    1.27    2.57
  -4 -19  -9    1.88    2.58
  -4 -19 -10    5.97    3.22
  -4 -19 -10   10.10    3.09
  -4 -19 -11   12.14    3.70
  -4 -19 -11    6.76    3.15
   4 -20 -11    1.70    2.66
   4 -20 -10    6.48    3.00
   4 -20  -9   18.15    4.11
   4 -20  -8   11.63    3.52
  -4 -20   8    0.84    3.21
   4 -20  -7   27.95    4.35
  -4 -20   7   25.79    4.14
   4 -20  -6   10.01    2.92
  -4 -20   6   14.06    3.84
   4 -20  -5   11.03    2.83
  -4 -20   5   13.54    3.74
  -4 -20   4    6.43    2.87
   4 -20  -4    7.29    2.56
  -4 -20   3   12.63    3.32
   4 -20  -3   10.70    2.74
  -4 -20   2   24.85    3.93
  -4 -20   2   18.53    2.97
  -4 -20   1    9.63    2.97
  -4 -20   1   16.63    2.97
  -4 -20   0    5.66    2.81
  -4 -20   0    6.08    2.19
  -4 -20  -1   19.92    3.77
  -4 -20  -1   24.13    3.28
  -4 -20  -2   -1.87    2.62
  -4 -20  -3   74.54    6.33
  -4 -20  -3   67.89    6.58
  -4 -20  -4   48.83    5.47
  -4 -20  -4   55.62    6.03
  -4 -20  -5   10.69    3.09
  -4 -20  -5   10.52    3.51
  -4 -20  -6    3.25    2.79
  -4 -20  -6   -0.88    2.77
  -4 -20  -7   12.88    3.24
  -4 -20  -7   21.51    4.23
  -4 -20  -8    3.30    2.14
  -4 -20  -8    1.76    2.84
  -4 -20  -9   12.37    3.25
  -4 -20  -9   18.17    4.50
  -4 -20 -10    5.81    3.13
  -4 -20 -10    0.94    2.90
   4 -21 -10    6.44    3.21
   4 -21  -9    0.55    2.33
   4 -21  -8    2.77    2.75
  -4 -21   8    1.17    2.22
   4 -21  -7   -0.73    2.65
  -4 -21   7   -1.16    2.84
   4 -21  -6    6.35    2.88
  -4 -21   6    5.13    3.02
   4 -21  -5   74.80    6.25
  -4 -21   5   73.84    6.79
   4 -21  -4   -2.97    2.49
  -4 -21   4    4.87    3.03
  -4 -21   3    4.83    3.13
  -4 -21   2   -2.98    2.79
  -4 -21   1    5.10    2.52
  -4 -21   1    7.35    2.36
  -4 -21   0    0.99    2.13
  -4 -21  -1   14.98    3.34
  -4 -21  -2   12.29    3.39
  -4 -21  -2   12.46    3.23
  -4 -21  -3    8.36    2.74
  -4 -21  -3   14.38    3.48
  -4 -21  -4   15.85    3.75
  -4 -21  -4   13.30    3.89
  -4 -21  -5   45.02    5.33
  -4 -21  -5   43.48    5.81
  -4 -21  -6    4.89    2.93
  -4 -21  -6    7.96    3.37
  -4 -21  -7    4.11    2.93
  -4 -21  -7    3.98    2.94
  -4 -21  -8   10.31    3.40
  -4 -21  -8    4.60    3.23
  -4 -21  -9    1.54    2.69
   4 -22  -9    4.52    2.68
  -4 -22   8  -13.26    4.34
   4 -22  -8   -0.71    2.41
   4 -22  -7   16.74    3.71
  -4 -22   7   14.00    3.88
   4 -22  -6   -1.60    2.34
  -4 -22   6   -1.98    2.83
   4 -22  -5    2.21    2.63
  -4 -22   5    3.96    2.72
  -4 -22   4   14.60    3.61
  -4 -22   3   53.52    5.86
  -4 -22   2    4.24    3.02
  -4 -22   1    8.79    3.28
  -4 -22   0   -0.93    2.87
  -4 -22  -1    5.31    2.87
  -4 -22  -1    9.82    3.48
  -4 -22  -2   -3.54    2.55
  -4 -22  -2    3.07    3.01
  -4 -22  -3    5.42    2.44
  -4 -22  -3   10.74    3.67
  -4 -22  -4   -0.13    2.57
  -4 -22  -4    7.39    3.36
  -4 -22  -5   10.57    3.12
  -4 -22  -5    8.62    3.33
  -4 -22  -6    4.72    3.01
  -4 -22  -6    2.71    2.78
  -4 -22  -7   13.79    3.91
  -4 -22  -7    9.44    4.02
   4 -23  -8   -2.01    2.52
   4 -23  -7   12.51    3.39
  -4 -23   6   -2.67    2.71
  -4 -23   5   22.88    4.24
  -4 -23   4   -0.15    2.06
  -4 -23   3   -1.71    2.20
  -4 -23   2   -1.21    2.10
  -4 -23   1    6.55    2.83
  -4 -23   0    4.37    3.11
  -4 -23   0    4.73    2.96
  -4 -23  -1   34.05    5.10
  -4 -23  -1   36.34    5.32
  -4 -23  -2    0.60    2.77
  -4 -23  -2    2.84    2.85
  -4 -23  -3    0.09    1.91
  -4 -23  -3   -5.22    3.13
  -4 -23  -4   -1.94    2.75
  -4 -23  -4    2.44    2.82
  -4 -23  -5   10.22    3.27
  -4 -23  -5    4.81    2.86
  -4 -24   1   33.19    5.30
  -4 -24   1   20.38    4.13
  -4 -24   0   10.36    3.83
  -4 -24   0    8.77    3.46
  -4 -24  -1    7.53    3.63
  -4 -24  -2   -2.14    2.59
  -4 -25   1   25.93    4.73
   5   0 -20    2.94    2.32
   5   0 -19   55.83    5.72
   5   0 -18   -2.22    2.58
   5   0 -17    4.63    2.19
   5   0 -16   -0.39    2.20
   5   0 -16    0.41    1.57
   5   0 -15    0.48    2.10
   5   0 -15   -1.73    1.66
   5   0 -14    2.89    2.23
   5   0 -14   -0.31    1.54
   5   0 -13   49.17    4.50
   5   0 -13   48.76    3.81
   5   0 -12   -0.73    1.68
   5   0 -12    2.52    2.33
   5   0 -11 1197.46   20.69
   5   0 -11 1172.91   21.91
   5   0 -10   -1.81    1.75
   5   0 -10   -2.14    1.69
   5   0  -9   51.69    3.76
  -5   0   9   47.65    3.19
   5   0  -9   40.40    3.16
  -5   0   8    0.05    0.94
   5   0  -8    0.22    1.60
   5   0  -8    1.53    1.45
   5   0  -7    8.11    2.03
  -5   0   7    6.74    1.34
   5   0  -7    4.23    1.36
  -5   0   6    1.59    1.05
   5   0  -6   -1.44    1.37
   5   0  -5  972.27   16.18
   5   0  -4   -0.31    1.18
  -5   0   3  799.03   12.59
  -5   0   3  794.60   11.27
   5   0  -3  790.88   11.33
   5   0  -3  821.07   13.65
   5   0  -2    0.92    0.50
  -5   0   2    0.26    0.52
  -5   0   2   -0.26    0.82
  -5   0   1   22.07    1.90
  -5   0   1   19.54    1.28
   5   0  -1   19.03    1.70
  -5   0   0    1.09    0.58
   5   0   0   -1.51    1.14
   5   0   1  847.72   11.68
   5   0   1  845.19   13.62
   5   0   1  849.25   12.96
   5   0   2   -0.28    0.80
   5   0   2   -0.67    1.09
   5   0   3  904.59   14.80
   5   0   3  895.68   12.85
   5   0   4    0.20    1.35
   5   0   5  530.47   11.25
  -5   0  -5  485.64    9.89
  -5   0  -6   -1.54    1.26
   5   0   6   -0.92    1.64
  -5   0  -7 1006.19   17.07
  -5   0  -7  979.17   15.13
  -5   0  -8    0.64    0.94
  -5   0  -8    0.53    1.63
  -5   0  -9    9.51    2.21
  -5   0  -9    8.55    1.47
  -5   0 -10    1.39    1.67
  -5   0 -10    0.00    1.09
  -5   0 -11  284.06    8.23
  -5   0 -11  299.61   10.08
  -5   0 -12   -0.07    1.14
  -5   0 -12   -1.15    2.20
  -5   0 -13   47.08    4.55
  -5   0 -13   54.42    3.82
  -5   0 -14    1.73    2.36
  -5   0 -15   65.95    5.71
  -5   0 -16    4.15    2.60
  -5   0 -17  100.66    7.64
  -5   0 -18   13.52    3.96
  -5   0 -19   10.87    3.75
   5  -1 -21   -0.86    2.71
   5  -1 -20   -1.80    2.90
   5   1 -20   -6.18    3.10
   5  -1 -19    3.13    2.59
   5  -1 -19    4.89    2.87
   5   1 -19   -1.12    2.25
   5   1 -18   -0.32    2.28
   5  -1 -18    0.41    2.44
   5  -1 -18   -2.64    2.64
   5  -1 -17   -0.60    2.36
   5  -1 -17    3.50    2.62
   5  -1 -16   -0.08    2.29
   5   1 -16    7.71    2.18
   5  -1 -16    4.79    2.46
   5  -1 -16    3.76    1.77
   5  -1 -15  111.54    7.01
   5   1 -15  107.22    5.97
   5  -1 -15   97.12    5.78
   5   1 -14   -0.41    1.55
   5  -1 -14   -0.35    2.26
   5  -1 -14    2.04    1.63
   5  -1 -13   65.42    5.26
   5  -1 -13   70.91    4.68
   5   1 -13   60.07    4.32
   5  -1 -12   20.05    2.78
   5   1 -12   19.46    2.76
   5  -1 -12   27.18    3.89
   5   1 -11   36.34    3.33
   5  -1 -11   36.32    3.38
   5  -1 -11   42.40    4.21
   5  -1 -10   54.12    4.40
   5  -1 -10   52.36    3.83
   5   1 -10   44.77    3.58
  -5  -1   9  508.79   11.32
  -5   1   9  537.62   10.88
   5   1  -9  514.07   11.88
   5  -1  -9  539.19   12.86
   5  -1  -9  544.12   12.31
   5  -1  -8    5.20    1.62
  -5   1   8    6.16    1.24
   5  -1  -8   10.54    2.28
  -5  -1   8    7.27    1.47
   5  -1  -7  478.18   11.17
  -5  -1   7  451.52    9.87
  -5   1   7  457.27    9.23
   5  -1  -7  460.84   10.84
  -5  -1   6   25.27    2.26
   5  -1  -6   24.63    2.48
   5  -1  -6   24.66    2.45
   5  -1  -5   -0.51    1.30
   5  -1  -5   -0.24    1.43
   5  -1  -4  216.95    4.85
  -5  -1   4  199.36    5.22
   5  -1  -4  216.87    6.47
   5  -1  -3 1446.44   17.10
  -5   1   3 1413.27   18.79
  -5  -1   3 1420.22   19.47
  -5  -1   3 1424.20   18.27
   5  -1  -3 1452.64   20.56
  -5   1   2   97.97    3.55
  -5  -1   2   97.80    3.14
  -5  -1   2   96.58    3.76
  -5   1   2   99.08    2.54
   5  -1  -2   99.84    4.09
   5   1  -2   94.76    3.13
   5  -1  -2  100.58    2.58
  -5   1   1  950.60   11.55
   5  -1  -1  951.87   14.73
  -5  -1   1  952.49   12.92
   5   1  -1  973.33   14.67
  -5   1   1  929.43   13.90
   5  -1   0  306.22    7.09
   5   1   0  303.23    6.83
  -5  -1   0  306.67    5.91
  -5   1   0  310.65    5.05
   5  -1   1  373.77    7.77
   5  -1   1  382.37    6.29
   5   1   1  371.54    8.04
   5  -1   1  371.40    8.13
   5   1   1  385.01    7.60
   5  -1   2   68.21    2.56
   5  -1   2   69.53    3.04
   5   1   2   67.26    2.86
   5  -1   2   68.54    3.33
   5   1   2   69.65    3.36
   5   1   3 1381.33   17.74
   5   1   3 1364.91   19.90
   5   1   4  220.67    4.89
   5   1   4  218.85    6.58
  -5   1  -4  218.80    5.61
   5  -1   4  233.05    6.78
   5   1   5  866.03   15.73
  -5   1  -5  893.56   14.32
  -5   1  -6  122.11    4.87
   5  -1   6  116.35    5.25
  -5   1  -6  122.00    3.50
  -5   1  -6  120.68    3.87
  -5   1  -7  405.93    9.72
  -5   1  -7  388.77    7.81
  -5  -1  -7  413.53   10.01
  -5  -1  -7  400.44    8.88
   5  -1   7  401.44   10.38
  -5   1  -7  382.06    6.59
  -5   1  -8  100.82    3.82
  -5   1  -8  107.58    5.17
  -5  -1  -8  103.69    4.44
  -5  -1  -8  102.19    5.19
   5  -1   8  111.15    5.64
  -5   1  -8   95.19    2.70
  -5   1  -9  532.58   10.28
  -5  -1  -9  525.55   11.34
  -5   1  -9  560.68   12.94
  -5  -1  -9  533.36   12.84
  -5   1 -10    1.63    1.11
  -5  -1 -10    2.75    1.39
  -5  -1 -10    2.39    1.83
  -5   1 -10    2.59    2.18
  -5  -1 -11   48.86    3.49
  -5   1 -11   50.96    4.35
  -5  -1 -11   52.07    4.43
  -5   1 -11   54.39    3.28
  -5  -1 -12    0.76    1.29
  -5   1 -12   -0.79    1.87
  -5   1 -12    0.57    1.04
  -5  -1 -12    0.56    2.04
  -5   1 -13   14.45    2.97
  -5   1 -13   14.96    2.08
  -5  -1 -13   12.43    2.20
  -5  -1 -13   14.63    3.00
  -5   1 -14   11.03    2.76
  -5  -1 -14   10.37    2.24
  -5  -1 -14    8.46    2.59
  -5   1 -15   31.59    4.41
  -5  -1 -15   31.74    4.30
  -5   1 -16    8.38    3.28
  -5  -1 -16    6.41    2.87
  -5  -1 -17   10.76    3.62
  -5   1 -17   11.66    3.55
  -5  -1 -18   20.34    4.37
  -5   1 -18   14.69    3.80
  -5   1 -19   63.59    6.59
  -5  -1 -19   70.88    6.98
   5  -2 -21    1.74    2.74
   5  -2 -20    0.13    2.25
   5   2 -20   -2.01    2.24
   5  -2 -20    3.03    2.50
   5  -2 -19   14.44    3.79
   5  -2 -19   11.09    2.99
   5  -2 -18   -2.52    2.49
   5  -2 -18    2.75    2.60
   5  -2 -17   56.76    5.32
   5  -2 -17   55.25    5.49
   5   2 -17   62.48    4.93
   5  -2 -16    4.85    2.31
   5  -2 -16    8.08    2.09
   5  -2 -16    5.25    2.09
   5   2 -16    8.81    2.36
   5  -2 -15    2.85    1.86
   5  -2 -15    1.67    1.98
   5  -2 -15    1.16    1.61
   5   2 -15    0.89    1.63
   5  -2 -14   -0.89    1.92
   5  -2 -14   -0.36    1.94
   5  -2 -14    0.62    1.61
   5   2 -14    2.68    1.67
   5  -2 -13  151.15    6.82
   5  -2 -13  157.58    7.90
   5   2 -13  139.62    6.64
   5  -2 -12  101.87    6.23
   5  -2 -12   91.48    5.25
   5  -2 -11  263.87    9.41
   5  -2 -11  256.90    8.49
  -5  -2  10   27.03    2.86
   5  -2 -10   22.42    2.72
   5  -2 -10   21.31    2.99
  -5  -2   9   74.33    4.26
  -5   2   9   77.45    3.62
   5  -2  -9   66.61    4.47
   5  -2  -9   61.56    3.97
  -5   2   8   -0.36    0.75
   5  -2  -8    0.01    1.72
  -5  -2   8   -0.93    1.36
   5  -2  -8    1.48    1.46
   5  -2  -7  292.68    8.54
  -5  -2   7  274.30    7.64
  -5   2   7  282.72    6.61
   5  -2  -7  282.81    8.19
   5  -2  -6   39.50    3.11
   5  -2  -6   35.83    2.94
  -5  -2   6   37.12    2.71
   5  -2  -5  536.29   11.08
   5  -2  -5  514.82   11.04
   5  -2  -4   43.10    1.90
  -5  -2   4   40.88    2.44
   5  -2  -4   38.77    2.80
   5  -2  -4   39.11    2.71
   5  -2  -3   47.76    1.72
  -5   2   3   49.99    2.38
  -5  -2   3   46.72    2.50
   5  -2  -3   46.60    2.92
  -5   2   2   75.45    2.96
  -5  -2   2   70.81    2.86
   5  -2  -2   76.28    3.61
   5  -2  -2   71.02    1.79
  -5   2   1 1612.94   17.24
  -5  -2   1 1632.26   20.40
   5  -2   0  337.90    4.99
   5  -2   0  371.46    7.92
   5   2   0  350.34    7.49
  -5   2   0  350.64    4.96
  -5  -2   0  350.19    6.80
   5   2   1  237.87    6.21
  -5   2  -1  246.64    5.23
   5  -2   1  249.07    6.19
  -5  -2  -1  236.31    5.52
   5   2   2   16.67    1.86
   5   2   2   16.45    1.45
   5  -2   2   18.13    1.95
   5   2   3   85.76    2.98
  -5   2  -3   82.49    2.95
   5  -2   3   86.28    3.97
   5   2   3   81.54    3.86
   5  -2   4   40.28    2.90
  -5   2  -4   40.66    2.32
   5   2   4   36.75    1.85
   5   2   4   39.45    2.92
  -5   2  -5 1364.33   19.07
   5   2   5 1338.79   20.88
   5   2   5 1337.28   16.20
   5  -2   5 1371.00   20.58
  -5   2  -6  644.22   12.08
  -5   2  -6  641.90    9.65
  -5   2  -7  304.14    6.16
  -5   2  -7  294.77    8.26
  -5  -2  -7  301.02    8.08
   5  -2   7  297.67    8.83
  -5   2  -8   12.16    1.28
  -5   2  -8   11.13    1.98
   5  -2   8    9.83    1.94
  -5   2  -8   10.40    1.06
  -5  -2  -8   11.41    1.78
  -5   2  -9    9.37    1.32
  -5   2  -9    7.28    1.73
  -5  -2  -9   10.22    1.92
   5  -2   9    8.49    2.55
  -5  -2  -9    8.21    2.18
  -5   2 -10    3.68    1.09
  -5   2 -10    5.36    2.11
  -5  -2 -10    3.18    1.47
  -5  -2 -10    8.32    2.63
  -5  -2 -11  112.54    5.50
  -5   2 -11  129.81    6.62
  -5  -2 -11  121.20    6.56
  -5   2 -11  122.73    4.58
  -5  -2 -12   15.18    3.06
  -5  -2 -12   12.50    2.29
  -5   2 -12    9.53    2.27
  -5   2 -12    8.12    1.36
  -5  -2 -13    4.92    1.77
  -5  -2 -13    7.23    2.69
  -5   2 -13    1.98    2.09
  -5  -2 -14   14.59    3.31
  -5  -2 -14   19.62    2.83
  -5   2 -14   17.36    3.28
  -5  -2 -15    3.11    1.76
  -5  -2 -15    9.18    3.10
  -5   2 -15    5.25    2.74
  -5   2 -16   33.39    4.70
  -5  -2 -16   37.74    5.10
  -5   2 -17   80.90    6.84
  -5  -2 -17   93.08    7.32
  -5  -2 -18    9.48    3.75
  -5   2 -18    6.31    3.22
   5  -2  19    6.61    3.33
  -5   2 -19   11.79    3.50
   5  -3 -21    5.70    2.86
   5  -3 -20   -3.05    2.65
   5  -3 -20   -1.78    2.58
   5  -3 -19    2.16    2.19
   5  -3 -19    1.02    2.49
   5  -3 -18   -4.31    2.66
   5  -3 -18    8.00    3.09
   5  -3 -17    0.55    1.95
   5  -3 -17    3.60    2.73
   5   3 -17    3.13    1.88
   5  -3 -16    6.28    2.20
   5  -3 -16   12.71    2.59
   5  -3 -16   10.64    3.20
   5   3 -16   11.73    2.37
   5  -3 -15   15.38    2.56
   5  -3 -15   14.29    3.29
   5  -3 -15   13.65    2.60
   5   3 -15   14.57    2.59
   5  -3 -14   11.44    2.35
   5  -3 -14    7.36    2.09
   5  -3 -14    8.55    2.79
   5  -3 -13  113.93    6.20
   5  -3 -13  114.07    5.99
   5  -3 -13  125.94    7.13
   5  -3 -12   13.60    2.36
   5  -3 -12   10.02    2.13
   5  -3 -12   13.92    2.80
   5  -3 -11   -0.47    2.10
   5  -3 -11   -0.44    1.63
   5  -3 -11   -4.90    2.36
   5  -3 -10  366.21   11.11
  -5  -3  10  378.91   10.51
   5  -3 -10  369.26   10.34
   5  -3  -9 1165.65   20.97
  -5  -3   9 1177.72   20.06
   5  -3  -9 1167.33   19.99
  -5   3   8   81.69    3.36
   5  -3  -8   78.79    4.68
  -5  -3   8   84.12    4.42
   5  -3  -8   75.83    4.42
   5  -3  -7   56.39    3.81
  -5  -3   7   61.54    3.73
  -5   3   7   66.40    2.88
   5  -3  -7   62.23    3.80
  -5  -3   6    5.37    1.27
   5  -3  -6    5.56    1.52
   5  -3  -6    5.38    1.46
   5  -3  -5    2.13    1.42
   5  -3  -5    1.24    0.60
  -5  -3   5    0.70    1.00
   5  -3  -5    0.15    1.43
   5  -3  -4   51.61    3.12
  -5   3   4   54.75    2.43
   5  -3  -4   57.97    2.04
  -5  -3   4   53.77    2.94
   5  -3  -4   56.58    3.35
   5  -3  -3  475.14    6.42
  -5   3   3  484.58    8.24
   5  -3  -3  487.79    9.70
  -5  -3   3  471.13    9.32
   5  -3  -3  477.80   10.23
  -5  -3   2    2.47    0.84
  -5   3   2    3.14    0.76
   5  -3  -2    2.40    0.90
   5  -3  -2    4.53    1.26
   5  -3  -1  377.41    8.54
  -5  -3   1  385.41    7.72
   5   3   0  838.61   12.99
  -5  -3   0  835.64   12.71
  -5   3  -1  725.76   10.38
   5   3   1  724.26   12.01
  -5  -3  -1  694.41   11.50
  -5   3  -2   97.62    2.84
   5  -3   2  107.45    4.27
  -5   3  -2   99.79    2.78
   5   3   2  101.58    4.06
  -5   3  -3  982.72   13.53
   5   3   3  983.26   15.94
  -5   3  -4  444.31    8.34
   5   3   4  429.18    7.40
   5   3   4  434.75    9.88
   5  -3   4  437.74    9.69
  -5   3  -5   62.43    3.10
   5  -3   5   59.93    3.60
  -5   3  -5   58.81    1.93
   5   3   5   57.49    2.14
  -5   3  -6    0.79    1.08
  -5   3  -6    0.45    0.42
   5  -3   6    0.98    1.42
   5   3   6    0.09    0.44
  -5   3  -7   27.09    1.46
  -5  -3  -7   30.53    2.78
  -5   3  -7   26.41    2.46
   5  -3   7   25.18    2.68
  -5   3  -8  109.10    5.08
  -5  -3  -8  102.99    4.91
   5  -3   8   96.37    5.06
  -5   3  -8  102.91    3.12
  -5  -3  -9  668.92   14.12
   5  -3   9  672.28   15.20
  -5   3  -9  696.57   10.57
  -5   3 -10  197.19    7.76
  -5  -3 -10  181.42    7.07
   5  -3  10  202.64    8.06
  -5   3 -10  189.96    4.95
  -5   3 -11   92.06    3.54
  -5  -3 -11   87.78    5.10
  -5   3 -11   98.50    5.75
   5  -3  11  100.52    6.04
  -5   3 -12    1.66    2.12
  -5  -3 -12   -0.60    1.44
   5  -3  12    2.22    2.29
  -5  -3 -13  143.40    6.89
  -5   3 -13  138.55    7.48
   5  -3  13  146.88    7.85
  -5   3 -14    9.76    2.69
   5  -3  14    9.62    2.68
  -5  -3 -14    6.62    1.99
  -5  -3 -15    0.81    1.60
   5  -3  15   -0.39    2.77
  -5   3 -15   -1.49    2.44
   5  -3  16   -1.10    2.71
  -5   3 -16    0.81    2.28
   5  -3  17    0.98    2.53
  -5   3 -17    3.66    2.86
   5  -3  18    3.84    3.00
  -5   3 -18    7.79    3.04
  -5   3 -19    6.17    2.79
   5  -3  19    8.82    3.05
   5  -4 -21    5.73    2.63
   5  -4 -20    8.70    3.34
   5  -4 -20    2.39    2.39
   5  -4 -19    7.40    3.39
   5  -4 -19    3.04    2.28
   5  -4 -18   -0.42    2.32
   5  -4 -18   -0.23    2.20
   5  -4 -17   23.44    3.70
   5  -4 -17   21.12    3.92
   5   4 -17   26.47    3.42
   5  -4 -16   22.20    3.35
   5  -4 -16   24.49    4.09
   5   4 -16   27.08    3.44
   5  -4 -15   -0.06    2.19
   5  -4 -15    3.33    1.69
   5  -4 -14   48.33    4.21
   5  -4 -14   41.55    4.52
   5  -4 -14   48.83    4.10
   5  -4 -13  110.31    6.05
   5  -4 -13   98.86    6.47
   5  -4 -13  103.32    5.71
   5  -4 -12   32.84    3.20
   5  -4 -12   30.91    3.18
   5  -4 -12   33.19    3.93
   5  -4 -11   23.35    2.66
   5  -4 -11   25.20    3.53
   5  -4 -11   23.38    2.95
   5  -4 -10  303.89    9.27
   5  -4 -10  301.70    8.67
  -5  -4  10  313.15    9.78
   5  -4 -10  300.80   10.16
   5  -4  -9   93.11    4.43
   5  -4  -9   88.68    5.34
   5  -4  -9   87.37    4.80
   5  -4  -8   27.95    2.23
  -5  -4   8   34.25    3.10
  -5   4   8   33.08    2.02
   5  -4  -8   34.24    3.10
   5  -4  -8   33.68    3.33
   5  -4  -7   -0.66    1.20
  -5  -4   7   -0.55    1.46
   5  -4  -7    0.46    1.53
  -5   4   7    1.72    0.74
   5  -4  -7    1.84    1.66
   5  -4  -6  374.95    7.34
  -5  -4   6  369.84    9.21
  -5   4   6  364.93    6.87
  -5  -4   6  348.66    9.16
   5  -4  -6  385.89    9.69
   5  -4  -6  389.23    9.73
   5  -4  -5  738.12   10.69
  -5  -4   5  751.63   13.62
   5  -4  -5  761.26   14.01
   5  -4  -5  778.97   14.33
  -5   4   4  237.36    5.20
  -5  -4   4  242.01    6.83
   5  -4  -4  244.83    4.41
   5  -4  -4  254.23    4.53
   5  -4  -4  247.87    7.37
   5  -4  -4  239.38    6.89
  -5   4   3  117.95    3.52
  -5  -4   3  122.67    4.52
   5  -4  -3  115.69    2.21
   5  -4  -3  115.14    4.78
   5  -4  -3  113.67    2.12
   5  -4  -3  115.61    4.38
  -5  -4   2   19.68    1.82
   5  -4  -2   22.02    1.90
  -5  -4   1  127.15    4.39
   5  -4  -1  124.94    4.07
   5   4   0  103.71    3.74
  -5  -4   0   95.22    3.77
   5   4   1 1145.36   16.92
  -5  -4  -1 1169.95   16.96
  -5   4  -2   44.50    1.82
   5   4   2   45.34    2.71
  -5   4  -2   47.91    1.81
  -5   4  -3  386.86    5.65
   5   4   3  377.75    8.83
  -5   4  -3  385.75    7.00
   5  -4   3  402.25    9.00
  -5   4  -4   12.89    1.40
  -5   4  -4   11.83    0.67
   5  -4   4   10.66    1.67
  -5   4  -5  495.64    9.54
   5   4   5  467.61    7.59
   5  -4   5  492.60   10.60
   5  -4   6  994.19   17.09
   5   4   6  993.29   12.31
  -5   4  -7  479.39   10.52
   5  -4   7  476.31   11.03
  -5  -4  -7  468.81   11.06
  -5   4  -8  158.24    6.21
  -5  -4  -8  149.53    6.23
   5  -4   8  145.77    6.23
  -5   4  -8  140.46    2.96
  -5   4  -9    3.87    1.87
   5  -4   9    6.27    2.29
  -5  -4  -9    5.31    1.82
  -5   4  -9    5.10    0.69
   5  -4  10    0.81    1.95
  -5  -4 -10    0.60    1.56
  -5   4 -10   -0.64    1.98
  -5   4 -10    0.67    0.55
  -5   4 -11   49.90    4.10
  -5  -4 -11   53.15    4.25
   5  -4  11   52.40    4.47
  -5  -4 -12   13.25    2.33
   5  -4  12   13.12    2.87
  -5   4 -12   12.19    2.83
  -5  -4 -13   72.02    5.20
  -5   4 -13   75.62    5.66
   5  -4  13   71.28    5.48
  -5   4 -14    5.23    2.45
  -5  -4 -14    4.16    2.02
   5  -4  14   -0.24    2.39
  -5   4 -15   12.17    3.20
  -5  -4 -15   10.09    2.52
   5  -4  15    6.04    2.49
  -5  -4 -16   22.03    3.38
  -5   4 -16   20.16    3.56
   5  -4  16   26.92    4.31
  -5   4 -17    5.56    2.76
   5  -4  17    9.78    2.88
  -5   4 -18    5.10    2.44
   5  -4  18    1.22    2.78
   5  -4  19    0.76    2.29
  -5   4 -19    3.88    2.81
   5  -5 -20    5.59    2.77
   5  -5 -20   10.14    3.33
   5  -5 -19    2.65    2.12
   5  -5 -19    4.26    3.04
   5  -5 -18   -0.49    2.26
   5  -5 -18    3.31    2.52
   5  -5 -17   -0.95    2.18
   5  -5 -17   -0.49    2.60
   5   5 -17    4.48    2.20
   5  -5 -16   19.82    3.79
   5  -5 -16   16.17    3.12
   5  -5 -15   30.60    4.21
   5  -5 -15   38.15    4.14
   5  -5 -14   91.08    5.78
   5  -5 -14   81.41    6.15
   5  -5 -13   22.51    3.59
   5  -5 -13   20.21    2.77
   5  -5 -12    8.03    1.94
   5  -5 -12   10.00    2.13
   5  -5 -12   10.61    2.81
   5  -5 -11   73.96    4.46
   5  -5 -11   68.39    4.60
   5  -5 -11   71.83    5.43
   5  -5 -10  107.71    5.01
  -5  -5  10  115.86    6.07
   5  -5 -10  104.94    6.05
   5  -5 -10  102.07    5.39
   5  -5  -9  281.70    9.62
   5  -5  -9  287.52    7.87
  -5  -5   9  282.28    9.27
   5  -5  -9  280.76    8.81
   5  -5  -8  780.91   13.41
  -5  -5   8  814.16   16.02
   5  -5  -8  752.75   10.82
   5  -5  -8  784.05   15.52
   5  -5  -8  826.27   16.48
   5  -5  -7  289.68    8.84
   5  -5  -7  271.63    6.55
  -5  -5   7  289.10    8.65
  -5   5   7  262.58    5.30
   5  -5  -7  273.50    8.49
  -5  -5   6   83.15    4.42
   5  -5  -6   76.25    2.99
  -5   5   6   71.91    2.50
  -5  -5   6   81.00    4.39
   5  -5  -6   73.36    4.24
  -5  -5   5  171.07    6.07
   5  -5  -5  173.90    4.07
   5  -5  -5  178.94    6.24
  -5   5   4  223.69    4.72
  -5  -5   4  214.77    6.68
   5  -5  -4  221.17    6.64
  -5   5   3  174.51    4.21
  -5  -5   3  168.57    5.64
   5  -5  -3  160.98    2.63
   5  -5  -3  175.85    5.49
  -5  -5   2  404.44    9.04
   5  -5  -2  427.02    8.64
   5  -5  -1  483.46    8.92
  -5  -5   1  468.26    9.68
  -5  -5   0  161.67    5.22
   5   5   0  158.21    4.71
   5  -5   0  168.63    4.41
  -5  -5  -1    1.22    1.08
   5   5   1   -0.10    0.96
  -5   5  -1    0.82    0.46
  -5   5  -1   -0.14    0.26
  -5   5  -2  663.12    8.92
  -5   5  -2  680.98    9.24
  -5   5  -2  651.61    9.15
  -5  -5  -2  663.83   12.06
   5   5   2  665.23   11.85
  -5   5  -3 1065.13   13.92
   5   5   3 1037.67   16.58
  -5   5  -4  679.62   11.16
   5  -5   4  722.93   13.09
  -5  -5  -4  711.70   13.13
   5  -5   5  401.02    9.58
  -5   5  -5  400.87    8.54
  -5   5  -6  101.19    4.34
   5  -5   6   97.76    4.68
  -5   5  -7   75.90    4.04
   5   5   7   70.13    1.90
   5  -5   7   77.09    4.35
  -5   5  -8  194.34    6.81
  -5  -5  -8  182.79    7.24
   5  -5   8  179.93    6.91
  -5   5  -9  290.83    9.03
  -5  -5  -9  284.32    9.36
   5  -5   9  283.38    9.13
   5  -5  10   28.16    3.18
  -5  -5 -10   25.83    3.10
  -5   5 -10   25.82    2.92
   5  -5  11    3.03    1.86
  -5   5 -11   -0.61    1.71
  -5  -5 -11    1.28    1.82
  -5  -5 -12    1.56    1.86
   5  -5  12    3.70    2.17
  -5   5 -12    4.27    2.13
   5  -5  13   16.53    3.20
  -5  -5 -13   15.12    2.98
  -5   5 -13   19.93    3.35
  -5  -5 -14   82.41    5.96
  -5   5 -14   83.25    6.11
   5  -5  14   78.63    5.93
  -5   5 -15    5.42    2.37
  -5  -5 -15    4.88    2.27
   5  -5  15    6.04    2.30
  -5  -5 -16   -0.55    1.96
  -5   5 -16   -3.67    2.86
   5  -5  16   -1.43    2.37
  -5  -5 -17    2.85    1.99
  -5   5 -17   -0.75    2.29
   5  -5  17    0.89    2.21
   5  -5  18    2.70    2.58
  -5   5 -18   -2.11    2.95
   5  -5  19    5.61    3.20
  -5   5 -19    1.27    2.43
   5  -6 -20    1.10    2.27
   5  -6 -19    3.98    2.66
   5  -6 -19    8.78    2.91
   5  -6 -18    3.07    2.86
   5  -6 -18    5.40    2.57
   5  -6 -17    2.08    1.97
   5  -6 -17    4.05    2.69
   5  -6 -16    3.20    2.23
   5  -6 -16   10.55    3.42
   5  -6 -15   14.12    2.83
   5  -6 -15   11.73    3.22
   5  -6 -14    1.03    1.63
   5  -6 -14    0.05    2.03
   5  -6 -13   35.43    3.60
   5  -6 -13   38.55    4.39
   5  -6 -12  280.86    9.31
   5  -6 -12  276.41   10.64
   5  -6 -11  140.88    6.15
   5  -6 -11  143.01    7.43
   5  -6 -10  249.14    7.73
  -5  -6  10  253.10    9.26
   5  -6 -10  247.57    9.41
   5  -6  -9   11.13    2.66
   5  -6  -9    9.58    1.65
  -5  -6   9   15.88    2.82
   5  -6  -8   15.17    2.71
   5  -6  -8   14.34    1.78
  -5  -6   8   15.97    2.54
  -5   6   7    6.14    0.69
  -5  -6   7    5.47    1.74
  -5  -6   7    5.15    1.86
   5  -6  -7    6.49    1.16
  -5  -6   6  182.22    6.76
  -5   6   6  164.38    3.55
  -5  -6   6  180.05    6.69
   5  -6  -6  174.91    4.61
   5  -6  -6  181.37    6.69
  -5  -6   5   88.38    4.56
   5  -6  -5   93.55    4.62
   5  -6  -4   20.77    2.29
  -5  -6   4   17.29    2.13
  -5   6   4   19.49    1.25
  -5  -6   3   80.22    4.04
   5  -6  -3   80.96    3.79
   5  -6  -3   76.19    1.70
  -5   6   3   83.11    2.73
  -5  -6   2    0.08    1.28
   5  -6  -2    0.72    0.87
  -5  -6   1   34.17    2.63
   5  -6  -1   32.41    2.16
   5   6  -1   31.86    1.96
   5  -6   0   16.98    1.46
  -5  -6   0   17.82    2.02
   5   6   0   14.19    1.47
  -5   6  -1   81.53    2.07
  -5   6  -1   84.61    2.75
   5   6   1   79.78    3.53
  -5  -6  -1   81.68    3.91
  -5   6  -2  818.24   10.94
  -5  -6  -2  836.90   14.51
  -5   6  -2  820.97   10.51
   5   6   2  843.13   13.83
  -5  -6  -3  161.16    5.72
   5   6   3  159.38    5.49
  -5  -6  -4  359.39    8.99
   5  -6   4  370.18    8.90
   5  -6   5   98.59    4.58
  -5  -6  -5   93.33    4.53
   5  -6   6  393.04    9.70
   5  -6   7   40.25    3.17
   5  -6   8  206.69    7.30
  -5  -6  -8  218.10    8.16
  -5  -6  -9   45.85    4.00
   5  -6   9   44.88    3.58
  -5   6 -10   43.22    3.64
  -5  -6 -10   46.92    4.17
   5  -6  10   48.65    4.00
  -5   6 -11   73.60    5.03
  -5  -6 -11   60.57    4.83
   5  -6  11   64.20    4.74
  -5   6 -12  152.08    7.51
  -5  -6 -12  161.29    7.90
   5  -6  12  153.54    7.51
  -5  -6 -13   25.70    3.62
   5  -6  13   18.96    3.23
  -5   6 -13   19.28    3.41
  -5  -6 -14    1.22    2.37
   5  -6  14   -1.45    2.34
  -5   6 -14   -1.32    2.28
  -5   6 -15    9.15    2.52
   5  -6  15    8.19    2.67
  -5  -6 -15    4.77    2.40
  -5  -6 -16   61.58    5.62
  -5   6 -16   50.77    5.22
   5  -6  16   67.37    6.06
  -5  -6 -17    6.14    2.66
  -5   6 -17   11.08    3.00
   5  -6  17    6.96    3.01
   5  -6  18    6.27    2.76
  -5   6 -18    6.28    2.97
   5  -6  19    0.09    2.56
   5  -7 -20   10.37    3.29
   5  -7 -19   -4.51    3.12
   5  -7 -19    3.36    2.62
   5  -7 -18    7.34    3.17
   5  -7 -18   12.52    3.16
   5  -7 -17   -1.91    2.19
   5  -7 -17    1.70    2.70
   5  -7 -16   43.52    4.54
   5  -7 -16   46.31    5.34
   5  -7 -15    7.46    3.02
   5  -7 -15    7.30    2.41
   5  -7 -14   68.00    5.02
   5  -7 -14   72.56    6.12
   5  -7 -13    2.67    2.01
   5  -7 -13   -0.01    1.51
   5  -7 -12   14.21    2.74
   5  -7 -12   20.08    2.72
   5  -7 -11   -2.43    2.66
   5  -7 -11   -1.73    1.50
   5  -7 -10   14.80    2.95
   5  -7 -10   18.05    2.24
  -5  -7  10   17.21    3.04
  -5  -7   9  141.88    6.81
   5  -7  -9  129.51    5.16
  -5  -7   8  556.35   13.44
   5  -7  -8  523.09   10.44
   5  -7  -8  533.10   13.39
   5  -7  -7    8.74    2.34
  -5  -7   7    8.28    2.12
  -5  -7   7    7.90    2.13
   5  -7  -6  429.59   10.92
  -5  -7   6  439.73   11.20
  -5  -7   6  434.64   11.05
   5  -7  -5    0.44    1.29
  -5  -7   5   -3.80    1.97
  -5   7   4  377.97    6.15
  -5  -7   4  387.30    9.98
   5  -7  -4  393.40    9.52
  -5  -7   3   98.22    4.74
   5  -7  -3   98.87    4.29
   5  -7  -3   90.29    2.15
   5  -7  -2    2.25    1.08
  -5  -7   2   -0.73    1.41
  -5  -7   1   84.69    4.30
   5  -7  -1   83.95    3.49
   5   7  -1   86.77    3.20
   5   7   0   40.52    2.29
   5  -7   0   40.72    2.24
  -5  -7   0   39.53    2.95
  -5  -7  -1   83.98    4.10
  -5   7  -1   91.03    2.94
  -5   7  -1   90.80    2.36
   5  -7   1   87.20    2.97
   5   7   1   90.31    3.67
  -5  -7  -1   91.33    4.34
  -5  -7  -2  513.67   11.03
  -5   7  -2  509.48    7.46
   5   7   2  525.21   10.42
  -5   7  -2  516.61    7.98
  -5  -7  -2  516.94   11.20
  -5  -7  -3  221.07    6.87
  -5  -7  -3  230.72    7.22
  -5  -7  -4  791.74   14.62
  -5  -7  -5   31.65    2.81
   5  -7   5   30.35    2.64
   5  -7   6    3.80    1.66
  -5  -7  -6    1.94    1.36
   5  -7   7   20.23    2.50
  -5  -7  -8  126.15    6.52
   5  -7   8  131.71    5.81
   5  -7   9   15.39    2.31
  -5  -7  -9   16.23    2.77
  -5  -7 -10   62.85    4.90
   5  -7  10   63.22    4.37
   5  -7  11   -1.60    1.74
  -5  -7 -11    0.64    1.81
  -5  -7 -12   10.80    2.94
   5  -7  12    8.98    2.27
  -5   7 -12    4.37    1.79
   5  -7  13   20.44    3.22
  -5  -7 -13   25.34    3.66
  -5   7 -13   22.58    3.54
  -5   7 -14   60.27    5.15
  -5  -7 -14   57.27    5.27
   5  -7  14   54.11    4.89
  -5  -7 -15    4.00    2.41
  -5   7 -15   -0.20    2.10
   5  -7  15    1.56    2.00
  -5   7 -16    9.26    2.72
  -5  -7 -16    8.20    2.66
   5  -7  16   11.90    3.13
  -5   7 -17    1.57    2.36
  -5  -7 -17    3.25    2.53
   5  -7  17    5.15    2.28
  -5  -7 -18   11.34    3.34
  -5   7 -18   12.51    3.27
   5  -7  18   20.32    4.02
   5  -8 -19    5.34    2.72
   5  -8 -18   19.31    3.55
   5  -8 -18    8.28    3.12
   5  -8 -17    2.60    2.25
   5  -8 -17   -1.85    2.78
   5  -8 -16   32.43    3.94
   5  -8 -16   21.07    4.24
   5  -8 -15    0.29    2.50
   5  -8 -15    2.22    2.08
   5  -8 -14   24.47    4.12
   5  -8 -14   22.96    3.28
   5  -8 -13    0.73    2.27
   5  -8 -13   -0.54    1.52
   5  -8 -12  142.75    6.54
   5  -8 -12  140.37    7.87
   5  -8 -11    0.41    2.17
  -5  -8  10  178.46    8.08
   5  -8 -10  173.69    8.22
  -5  -8   9   65.54    4.86
   5  -8  -9   59.94    4.74
  -5  -8   8   75.32    5.07
   5  -8  -8   71.31    5.10
   5  -8  -7   18.34    2.76
  -5  -8   7   18.90    2.63
  -5  -8   7   19.66    2.83
  -5  -8   6  364.91   10.48
  -5  -8   6  359.80   10.39
   5  -8  -6  353.90   10.08
  -5  -8   6  345.24    6.28
  -5  -8   5   27.87    3.02
  -5  -8   5   34.59    3.20
  -5  -8   5   31.03    1.62
   5  -8  -5   36.34    3.19
  -5   8   4  220.60    4.16
  -5  -8   4  228.54    7.76
   5  -8  -4  235.42    7.34
   5  -8  -4  220.67    4.50
  -5  -8   3   48.99    3.56
   5  -8  -3   46.54    1.71
   5  -8  -3   45.70    3.12
  -5   8   2   80.44    2.03
   5  -8  -2   80.41    2.10
  -5  -8   2   94.89    4.70
   5  -8  -2   91.58    4.00
   5  -8  -1    2.00    0.91
  -5  -8   1    1.41    1.35
   5   8  -1    2.28    0.78
   5  -8   0   40.74    2.32
   5   8   0   38.64    2.25
  -5  -8   0   39.19    2.98
   5  -8   1   40.11    2.06
  -5  -8  -1   33.22    2.64
   5   8   1   41.62    2.55
  -5   8  -1   38.05    1.96
  -5   8  -1   39.42    1.66
  -5  -8  -1   36.32    2.87
  -5  -8  -2   27.13    2.77
   5  -8   2   22.10    1.30
  -5  -8  -2   20.33    2.24
  -5   8  -2   22.29    1.44
   5   8   2   22.25    2.12
  -5  -8  -3  115.01    5.04
  -5  -8  -3  126.77    5.54
  -5  -8  -4  672.55   13.26
  -5  -8  -5    4.68    1.66
  -5  -8  -6  543.21   12.00
   5  -8   6  515.80   11.62
  -5  -8  -7   45.92    3.51
   5  -8   7   49.78    3.55
  -5  -8  -8    2.39    1.56
   5  -8   8    2.76    1.52
  -5  -8  -8    1.43    2.04
  -5  -8  -9   58.34    4.77
   5  -8   9   61.19    4.19
  -5  -8 -10   47.56    4.71
   5  -8  10   41.33    3.60
   5  -8  11    5.24    1.88
  -5  -8 -11    2.92    2.14
  -5  -8 -12   61.95    5.37
   5  -8  12   54.14    4.48
  -5   8 -13   -5.03    2.74
  -5  -8 -13    0.01    1.85
   5  -8  13   -1.01    1.75
  -5   8 -14   -2.01    2.15
  -5  -8 -14    1.14    2.14
   5  -8  14    0.22    2.00
   5  -8  15   -2.95    1.97
  -5  -8 -15   -0.99    2.12
  -5   8 -15   -7.40    3.07
   5  -8  16   19.89    3.36
  -5  -8 -16   20.42    3.89
  -5   8 -16   20.99    3.53
  -5   8 -17    2.10    1.90
   5  -8  17    1.77    2.08
  -5  -8 -17    2.95    2.37
  -5   8 -18    3.87    2.59
  -5  -8 -18    9.70    3.38
   5  -9 -18    1.66    2.37
   5  -9 -17   -1.10    3.05
   5  -9 -16    2.48    2.58
   5  -9 -15    2.37    2.69
   5  -9 -14  126.66    8.10
   5  -9 -13    1.20    2.59
   5  -9 -12    2.78    2.43
   5  -9 -11   -2.51    2.81
   5  -9 -10  103.34    6.48
  -5  -9  10   99.16    6.07
   5  -9  -9   24.58    3.40
  -5  -9   9   22.15    2.97
  -5  -9   8  334.38   10.82
  -5  -9   8  316.51   10.52
   5  -9  -8  304.58   10.34
  -5  -9   7  171.75    7.55
  -5  -9   7  160.49    7.13
   5  -9  -7  158.70    7.06
  -5  -9   6    1.56    0.44
   5  -9  -6   -0.57    1.90
  -5  -9   6    3.71    1.94
  -5  -9   6    1.17    1.76
   5  -9  -5   -0.81    1.64
  -5  -9   5   -0.52    2.13
  -5  -9   5   -0.95    1.78
   5  -9  -4    7.00    0.89
   5  -9  -4    4.73    1.28
  -5  -9   4    5.86    1.78
  -5   9   4    6.58    0.66
  -5  -9   4    9.53    2.10
  -5  -9   3    1.72    1.43
   5  -9  -3    1.77    1.23
   5  -9  -3    2.48    0.61
  -5   9   3    1.81    0.49
  -5  -9   2  279.44    8.63
   5  -9  -2  267.44    4.93
  -5   9   2  258.55    4.69
   5  -9  -2  277.43    7.48
  -5  -9   1    9.48    1.99
   5  -9  -1    9.83    1.46
   5  -9  -1    9.22    0.85
   5   9  -1   10.13    1.19
   5  -9   0    5.66    1.05
  -5  -9   0    3.95    1.51
   5   9   0    5.11    1.07
  -5  -9  -1   11.74    1.94
   5  -9   1   15.11    1.37
   5   9   1   15.83    1.71
  -5   9  -1   15.62    1.17
   5  -9   2  834.22   11.40
  -5  -9  -2  836.63   15.36
   5   9   2  838.44   14.19
  -5  -9  -2  865.17   16.23
  -5  -9  -3    7.65    2.09
  -5  -9  -3    8.19    1.64
  -5  -9  -4  205.41    6.97
  -5  -9  -4  228.47    7.90
  -5  -9  -5    1.40    1.47
  -5  -9  -6   31.37    2.85
   5  -9   7   -1.04    1.40
  -5  -9  -7   -1.72    1.56
  -5  -9  -8  120.91    5.64
   5  -9   8  113.00    5.37
  -5  -9  -8  112.77    6.65
  -5  -9  -9    6.58    1.72
  -5  -9  -9    4.49    2.15
   5  -9   9    8.66    2.02
  -5  -9 -10  339.05   11.98
   5  -9  10  340.47   10.37
  -5  -9 -10  362.10   10.45
  -5  -9 -11    0.45    1.62
  -5  -9 -11   -0.61    2.11
   5  -9  11    2.80    1.77
   5  -9  12    2.23    1.69
  -5  -9 -12    1.37    2.19
   5  -9  13    0.77    1.69
  -5  -9 -13   -1.50    2.64
  -5  -9 -14   18.71    3.65
  -5   9 -14   17.73    3.07
   5  -9  14   16.16    2.99
   5  -9  15   -0.02    1.94
  -5  -9 -15    1.07    2.46
  -5   9 -15   -1.40    2.33
   5  -9  16    2.50    2.19
  -5  -9 -16   -1.45    2.50
  -5   9 -16   -4.73    2.81
  -5  -9 -17   -0.13    2.11
  -5   9 -17   -3.42    2.89
  -5   9 -18    1.14    2.50
  -5  -9 -18    0.76    2.71
   5 -10 -18   29.90    5.07
   5 -10 -17    6.76    3.50
   5 -10 -16    0.80    2.85
   5 -10 -15   -1.33    2.82
   5 -10 -14   24.19    4.21
   5 -10 -13    7.31    2.71
   5 -10 -12   59.07    5.47
   5 -10 -11   19.96    3.34
   5 -10 -10   24.72    3.66
   5 -10  -9   12.21    2.70
  -5 -10   9    5.38    1.96
   5 -10  -8   -4.70    2.68
  -5 -10   8   -4.67    2.36
  -5 -10   8   -1.23    2.28
  -5 -10   7   54.01    4.56
  -5 -10   7   51.79    4.47
   5 -10  -7   43.88    4.08
  -5 -10   6   42.88    3.84
   5 -10  -6   45.26    3.88
  -5 -10   6   43.41    3.85
   5 -10  -5   32.54    3.16
  -5 -10   5   30.70    3.33
  -5 -10   5   32.17    3.30
   5 -10  -5   35.35    2.09
  -5  10   4   63.99    1.85
  -5 -10   4   72.35    4.81
   5 -10  -4   68.19    2.70
  -5 -10   4   67.31    4.45
  -5  10   4   60.47    1.84
   5 -10  -4   63.26    4.00
   5 -10  -3   77.02    2.77
  -5 -10   3   73.64    4.73
  -5  10   3   75.05    2.63
  -5 -10   3   75.69    4.71
   5 -10  -3   81.96    4.32
   5 -10  -2  254.06    5.29
  -5  10   2  245.68    4.92
   5 -10  -2  251.66    7.33
   5  10  -1   10.36    1.22
   5 -10  -1   10.31    1.61
  -5 -10   1    8.67    2.11
   5 -10  -1    8.00    0.94
   5  10   0  112.05    3.86
   5 -10   0  106.79    4.06
  -5 -10   0  103.48    5.26
   5 -10   1    1.74    0.75
   5  10   1    2.61    1.02
  -5 -10  -2   95.05    5.14
   5  10   2   90.91    4.07
   5 -10   2   92.18    3.03
  -5 -10  -3    3.67    1.53
   5 -10   3    6.63    0.68
  -5 -10  -3    1.78    1.69
  -5 -10  -4  373.61    9.67
  -5 -10  -4  359.97   10.53
  -5 -10  -5   36.46    3.06
  -5 -10  -5   38.52    3.60
  -5 -10  -6  205.36    7.24
  -5 -10  -7   29.18    2.95
  -5 -10  -8  140.75    6.16
   5 -10   8  138.34    6.01
  -5 -10  -8  129.54    7.35
  -5 -10  -9    3.86    1.52
   5 -10   9    1.73    1.47
  -5 -10  -9    2.32    1.99
   5 -10  10   80.93    4.97
  -5 -10 -10   86.26    5.11
  -5 -10 -10   86.15    6.35
  -5 -10 -11   30.39    3.31
   5 -10  11   31.24    3.49
  -5 -10 -11   31.87    4.25
   5 -10  12   45.32    4.00
  -5 -10 -12   45.81    4.83
  -5 -10 -12   52.05    4.18
  -5 -10 -13   -0.30    1.50
  -5 -10 -13   -3.08    2.88
   5 -10  13    0.74    1.51
   5 -10  14    3.70    1.93
  -5 -10 -14   -0.84    2.40
  -5  10 -15   -2.61    2.56
  -5 -10 -15    0.53    2.68
  -5 -10 -16    0.34    2.28
  -5  10 -16   -1.96    2.77
  -5 -10 -17   -2.02    2.53
  -5  10 -17   -3.96    2.84
  -5  10 -18   19.70    3.85
  -5 -10 -18   26.32    4.62
   5 -11 -17   19.26    4.46
   5 -11 -16   27.96    4.65
   5 -11 -15   -2.76    2.71
   5 -11 -14   83.74    6.89
   5 -11 -13   32.90    4.59
   5 -11 -12    4.02    2.39
   5 -11 -11    3.69    2.43
   5 -11 -10   33.34    4.18
  -5 -11   9   94.99    6.23
   5 -11  -9  105.74    6.65
   5 -11  -8   20.53    3.31
  -5 -11   8    9.40    2.50
  -5 -11   8   17.65    3.25
   5 -11  -7    0.53    1.94
  -5 -11   7    4.60    2.12
  -5 -11   7    0.66    1.79
  -5 -11   6   98.23    5.99
  -5 -11   6   95.70    5.64
   5 -11  -6   88.23    5.41
   5 -11  -6   89.28    3.73
   5 -11  -5   35.92    3.43
  -5 -11   5   39.00    3.94
   5 -11  -5   35.11    2.27
  -5 -11   5   33.84    3.48
  -5  11   4  186.94    3.41
   5 -11  -4  209.25    5.29
  -5 -11   4  220.51    8.50
  -5 -11   4  204.07    7.83
   5 -11  -4  208.66    7.52
   5 -11  -3    1.77    1.30
  -5 -11   3   -1.00    2.29
  -5 -11   3    0.20    1.76
   5 -11  -3    2.61    0.78
  -5  11   3    2.83    0.59
  -5 -11   2  305.21    9.70
   5 -11  -2  289.02    6.21
   5 -11  -2  296.17    8.25
  -5 -11   1  134.70    6.40
   5 -11  -1  127.51    3.94
   5  11  -1  133.44    3.86
   5 -11  -1  136.96    5.21
   5 -11   0    1.40    0.99
  -5 -11   0    0.92    1.50
   5  11   0    1.62    0.94
   5  11   1  109.63    4.14
   5 -11   1  112.32    4.00
  -5 -11  -1  102.48    5.50
   5  11   2   61.44    3.39
   5 -11   2   62.27    2.61
  -5 -11  -2   54.38    4.03
  -5 -11  -3  130.79    6.29
   5 -11   3  120.73    3.09
  -5 -11  -4   38.27    3.22
  -5 -11  -4   40.13    3.82
  -5 -11  -5   82.96    4.61
  -5 -11  -5   83.48    5.37
  -5 -11  -6    5.19    1.71
  -5 -11  -6    5.46    2.26
  -5 -11  -7   25.10    2.79
  -5 -11  -7   19.92    3.32
  -5 -11  -8  248.52    8.41
  -5 -11  -8  251.74   10.49
  -5 -11  -9   70.32    4.43
  -5 -11  -9   66.36    5.47
  -5 -11 -10   68.06    4.52
  -5 -11 -10   67.04    5.76
   5 -11  10   71.09    4.62
   5 -11  11   11.00    2.28
  -5 -11 -11   12.09    2.42
  -5 -11 -11   14.00    3.47
  -5 -11 -12    9.68    2.22
   5 -11  12    9.68    2.28
  -5 -11 -12    5.53    2.90
  -5 -11 -13    1.62    2.45
   5 -11  13    1.78    1.51
  -5 -11 -14   10.57    3.23
  -5  11 -15   -0.25    2.16
  -5 -11 -15    0.22    2.28
  -5  11 -16    4.32    2.24
  -5 -11 -16    5.88    2.88
  -5 -11 -17   -1.07    2.73
  -5  11 -17    0.83    2.31
   5 -12 -17    1.70    2.82
   5 -12 -16   -3.50    3.14
   5 -12 -15   -1.89    2.78
   5 -12 -14    3.56    2.89
   5 -12 -13   13.88    3.57
   5 -12 -12  104.75    7.36
   5 -12 -11   77.64    6.34
   5 -12 -10   17.63    3.35
   5 -12  -9   48.12    4.82
  -5 -12   9   55.33    5.00
  -5 -12   8   34.36    3.85
   5 -12  -8   31.97    3.89
  -5 -12   8   30.47    3.91
  -5 -12   7   52.76    4.88
  -5 -12   7   51.41    4.59
   5 -12  -7   53.33    4.59
   5 -12  -7   48.50    3.03
   5 -12  -6    2.61    1.04
   5 -12  -6    3.44    2.12
  -5 -12   6    2.31    1.70
  -5 -12   6   -0.83    1.94
   5 -12  -5   26.89    2.90
  -5 -12   5   28.13    3.52
   5 -12  -5   27.60    2.12
  -5 -12   5   27.56    3.29
   5 -12  -4    3.47    1.06
   5 -12  -4    2.32    1.79
  -5 -12   4    5.77    2.56
  -5 -12   4    7.34    2.26
   5 -12  -3  100.40    3.77
  -5 -12   3   98.52    5.83
   5 -12  -3  101.71    5.13
  -5 -12   3   96.46    5.50
   5 -12  -2   25.89    1.93
   5 -12  -2   25.48    2.54
  -5 -12   2   24.11    3.10
  -5 -12   2   27.09    3.15
   5  12  -1    8.24    1.05
   5 -12  -1    6.52    1.51
  -5 -12   1    8.76    2.36
   5 -12  -1    6.67    1.15
  -5 -12   0  273.12    9.31
   5 -12   0  257.75    6.32
   5  12   0  259.82    6.10
   5 -12   0  262.58    7.19
   5  12   1   39.96    2.52
   5 -12   1   41.90    2.64
  -5 -12  -1   36.25    3.57
  -5 -12  -2   17.64    2.76
   5  12   2   20.54    2.08
   5 -12   2   22.63    1.70
  -5 -12  -3    5.81    2.19
   5 -12   3    6.79    0.86
  -5 -12  -4   76.03    5.22
  -5 -12  -5   40.98    3.38
  -5 -12  -5   47.02    4.23
  -5 -12  -6   20.41    2.50
  -5 -12  -6   23.26    3.28
  -5 -12  -7  274.91    8.71
  -5 -12  -7  297.18   10.64
  -5 -12  -7  275.62   11.19
  -5 -12  -8    9.28    1.82
  -5 -12  -8   10.45    3.27
  -5 -12  -9    0.85    1.59
  -5 -12  -9    4.24    2.70
  -5 -12 -10   87.92    5.13
  -5 -12 -10   84.35    6.70
  -5 -12 -11    9.87    3.25
  -5 -12 -11   14.67    2.57
  -5 -12 -12   35.54    4.83
  -5 -12 -13    1.54    2.31
  -5 -12 -14    0.44    2.53
  -5 -12 -15    9.27    3.38
  -5  12 -16    6.27    2.22
  -5 -12 -16    3.89    3.01
  -5 -12 -17    1.31    2.84
  -5  12 -17    1.61    1.97
   5 -13 -16    4.97    2.77
   5 -13 -15   15.62    4.01
   5 -13 -14   36.06    4.95
   5 -13 -13   27.56    4.53
   5 -13 -12    3.32    2.60
   5 -13 -11   21.61    3.99
   5 -13 -10    4.86    2.80
   5 -13  -9   67.92    5.68
  -5 -13   9   63.47    5.54
  -5 -13   8    2.32    1.93
  -5 -13   8    0.82    2.43
   5 -13  -8    4.80    1.47
   5 -13  -8    4.73    2.33
  -5 -13   7  104.15    6.75
  -5 -13   7   95.97    6.20
   5 -13  -7  100.19    4.45
   5 -13  -7  105.59    6.45
   5 -13  -6    3.31    1.12
   5 -13  -6    0.83    1.96
  -5 -13   6    0.20    1.82
  -5 -13   6    2.50    2.01
  -5 -13   5    0.62    2.11
   5 -13  -5   -0.89    0.89
   5 -13  -5   -1.67    1.84
  -5 -13   5   -4.50    2.59
   5 -13  -4   35.17    2.46
   5 -13  -4   38.14    3.40
  -5 -13   4   34.61    3.86
  -5 -13   4   38.48    3.92
   5 -13  -3   50.11    2.87
  -5 -13   3   52.66    4.55
  -5 -13   3   44.75    3.98
   5 -13  -3   53.47    3.97
  -5 -13   2  211.52    8.66
   5 -13  -2  210.43    5.91
  -5 -13   2  201.14    8.00
   5 -13  -2  214.01    7.44
  -5 -13   1   19.28    3.08
   5 -13  -1   17.08    2.20
   5 -13  -1   17.38    1.72
  -5 -13   1   13.43    2.29
   5  13  -1   18.46    1.37
   5  13   0    3.45    0.96
  -5 -13   0    2.50    1.87
   5 -13   0    3.37    1.21
   5 -13   0    2.22    1.00
   5 -13   1    3.02    1.14
   5  13   1    4.23    1.17
  -5 -13  -2   26.42    3.33
   5 -13   2   30.03    2.08
   5  13   2   28.62    2.43
  -5 -13  -3  130.31    6.76
  -5 -13  -4   19.94    2.92
  -5 -13  -5   40.01    4.19
  -5 -13  -6   17.98    3.25
  -5 -13  -7  107.01    7.26
  -5 -13  -7  110.54    6.66
  -5 -13  -7  102.09    5.43
  -5 -13  -8   40.43    3.53
  -5 -13  -8   46.78    5.13
  -5 -13  -8   47.35    4.77
  -5 -13  -9  152.83    6.65
  -5 -13  -9  157.73    8.95
  -5 -13 -10    4.00    2.41
  -5 -13 -10    1.58    1.37
  -5 -13 -11    1.45    2.51
  -5 -13 -12    9.07    3.47
  -5 -13 -13   -0.90    2.62
  -5 -13 -14    0.30    2.42
  -5 -13 -15   22.15    4.22
  -5 -13 -16    1.06    2.43
  -5  13 -17   -2.71    2.45
   5 -14 -16    0.46    2.91
   5 -14 -15   -0.36    3.40
   5 -14 -14   -3.58    3.20
   5 -14 -13   11.47    3.28
   5 -14 -12    2.67    2.95
   5 -14 -11  131.49    8.43
   5 -14 -10   45.85    5.36
   5 -14  -9    9.84    3.16
  -5 -14   8   -0.14    2.14
  -5 -14   8   -0.75    2.34
   5 -14  -8   -0.03    2.43
  -5 -14   7   65.73    5.53
  -5 -14   7   73.09    5.65
   5 -14  -7   77.65    5.73
   5 -14  -7   75.80    4.05
   5 -14  -6   28.25    3.51
   5 -14  -6   27.36    2.40
  -5 -14   6   23.53    3.47
  -5 -14   6   22.48    3.27
   5 -14  -5    3.83    1.06
   5 -14  -5    4.85    1.95
  -5 -14   5    3.06    2.01
  -5 -14   5    6.33    2.24
   5 -14  -4   11.46    1.63
   5 -14  -4    8.27    2.03
  -5 -14   4   11.88    2.96
  -5 -14   4    9.77    2.50
   5 -14  -3   26.60    2.25
   5 -14  -3   22.55    2.92
  -5 -14   3   24.35    3.34
  -5 -14   3   24.22    3.23
   5 -14  -2   25.29    2.19
   5 -14  -2   24.35    2.80
  -5 -14   2   23.23    3.50
  -5 -14   2   26.10    3.21
  -5 -14   1  116.59    6.65
   5 -14  -1  114.56    4.55
  -5 -14   1  119.17    6.10
   5 -14  -1  113.80    5.29
  -5 -14   0   24.50    3.33
   5 -14   0   24.37    2.43
   5 -14   0   28.75    2.35
  -5 -14   0   22.03    2.79
  -5 -14  -1   66.13    5.00
   5  14   1   69.81    3.30
   5 -14   1   66.71    3.56
  -5 -14  -2    0.84    2.15
   5  14   2    2.82    1.11
  -5 -14  -3   11.88    2.71
  -5 -14  -4    7.69    2.24
  -5 -14  -5   78.72    5.60
  -5 -14  -6    6.22    2.27
  -5 -14  -7  152.94    8.73
  -5 -14  -7  149.47    8.08
  -5 -14  -8    1.02    2.22
  -5 -14  -8    3.07    2.25
  -5 -14  -9   -2.24    2.49
  -5 -14  -9   -0.05    2.05
  -5 -14 -10   31.33    4.87
  -5 -14 -11    1.39    2.66
  -5 -14 -12   -0.23    2.59
  -5 -14 -13   11.33    3.42
  -5 -14 -14   -2.20    2.91
  -5 -14 -15   -3.88    3.39
   5 -15 -15    9.45    3.88
   5 -15 -14   -1.92    3.10
   5 -15 -13   18.98    3.93
   5 -15 -12    4.00    2.55
   5 -15 -11    6.99    3.21
   5 -15 -10   15.35    3.81
  -5 -15   9   92.32    6.96
   5 -15  -9   98.64    7.10
   5 -15  -8    0.69    2.00
  -5 -15   8   -0.71    2.05
  -5 -15   8   -1.74    2.49
   5 -15  -7    0.72    1.94
  -5 -15   7    4.25    2.34
  -5 -15   7    1.81    2.06
   5 -15  -6   30.56    3.70
  -5 -15   6   33.47    3.98
  -5 -15   6   25.08    3.48
   5 -15  -5    0.60    1.81
  -5 -15   5   -2.93    2.40
  -5 -15   5   -3.23    2.52
  -5 -15   4   45.68    4.59
  -5 -15   4   46.35    4.42
   5 -15  -4   47.62    4.20
  -5 -15   3  143.27    7.73
  -5 -15   3  135.07    7.01
   5 -15  -3  135.90    6.53
  -5 -15   2   29.56    3.87
   5 -15  -2   26.27    2.96
  -5 -15   2   23.44    3.19
  -5 -15   1    1.78    2.07
   5 -15  -1   -1.32    1.27
   5 -15  -1    1.41    1.00
  -5 -15   1    0.61    1.52
  -5 -15   0   -0.29    2.31
   5 -15   0    3.17    1.38
   5 -15   0    2.92    1.04
  -5 -15   0    4.14    1.71
  -5 -15  -1   73.26    5.59
  -5 -15  -1   82.77    5.14
   5 -15   1   78.21    3.97
  -5 -15  -2   18.53    3.11
  -5 -15  -3   92.35    6.17
  -5 -15  -4   -2.50    2.68
  -5 -15  -5   40.69    4.52
  -5 -15  -6    2.31    2.34
  -5 -15  -6    3.33    2.72
  -5 -15  -7   10.92    2.69
  -5 -15  -7   10.99    3.37
  -5 -15  -8    2.28    2.18
  -5 -15  -8   -0.28    2.70
  -5 -15  -9   57.23    5.47
  -5 -15  -9   51.07    5.63
  -5 -15 -10    3.20    2.30
  -5 -15 -10    8.29    3.39
  -5 -15 -11    3.75    2.49
  -5 -15 -11    6.51    3.14
  -5 -15 -12    3.15    2.46
  -5 -15 -13   12.08    3.87
  -5 -15 -14    2.23    2.88
   5 -16 -15   -5.39    3.47
   5 -16 -14    2.88    2.86
   5 -16 -13   14.19    3.33
   5 -16 -12    3.95    2.84
   5 -16 -11   17.34    3.97
   5 -16 -10    0.79    2.25
   5 -16  -9   27.34    4.37
  -5 -16   9   24.47    4.16
   5 -16  -8    1.04    2.41
  -5 -16   8    4.98    2.47
   5 -16  -7   32.48    3.99
  -5 -16   7   34.22    4.54
  -5 -16   7   21.93    3.55
  -5 -16   6    0.13    2.26
   5 -16  -6   -1.00    1.90
  -5 -16   6   -0.77    2.32
   5 -16  -5   27.01    3.44
  -5 -16   5   17.17    2.91
  -5 -16   5   24.83    3.89
  -5 -16   4   48.47    5.01
  -5 -16   4   47.31    4.52
   5 -16  -4   44.83    4.29
   5 -16  -3   15.46    2.69
  -5 -16   3   16.27    3.43
  -5 -16   3   14.14    2.75
  -5 -16   2   28.21    3.83
   5 -16  -2   27.17    3.19
  -5 -16   2   27.55    3.37
  -5 -16   1  138.00    6.90
  -5 -16   1  126.93    7.35
   5 -16  -1  131.87    6.12
  -5 -16   0   10.40    2.57
   5 -16   0   15.19    2.17
  -5 -16   0   17.16    2.82
  -5 -16  -1   20.19    3.50
  -5 -16  -1   20.94    2.97
  -5 -16  -2   -0.12    1.82
  -5 -16  -2    1.35    1.67
  -5 -16  -3    4.39    2.36
  -5 -16  -4    6.71    2.71
  -5 -16  -5  136.05    7.79
  -5 -16  -6    3.24    2.11
  -5 -16  -6   -0.18    2.83
  -5 -16  -7   73.45    6.62
  -5 -16  -7   80.00    6.37
  -5 -16  -8   -0.34    2.22
  -5 -16  -8    0.66    2.76
  -5 -16  -9    6.22    2.85
  -5 -16  -9    5.47    3.49
  -5 -16 -10    7.54    3.16
  -5 -16 -10    9.64    3.76
  -5 -16 -11   33.36    5.26
  -5 -16 -11   31.34    4.52
  -5 -16 -12    4.11    3.01
  -5 -16 -12    3.23    3.09
  -5 -16 -13    9.52    3.35
  -5 -16 -13   12.37    3.78
   5 -17 -14    0.82    2.50
   5 -17 -13    2.97    3.07
   5 -17 -12    0.48    2.62
   5 -17 -11    6.97    3.11
   5 -17 -10    5.82    3.05
  -5 -17   9   43.87    5.13
   5 -17  -9   53.92    5.71
   5 -17  -8    4.44    2.51
  -5 -17   8   -0.08    2.34
   5 -17  -7   33.28    4.40
  -5 -17   7   34.29    4.69
   5 -17  -6    2.63    2.14
  -5 -17   6    0.71    2.14
  -5 -17   6    3.20    2.36
   5 -17  -5    5.87    2.24
  -5 -17   5    5.94    2.48
  -5 -17   5    4.88    2.00
   5 -17  -4   13.01    2.67
  -5 -17   4   16.78    3.57
  -5 -17   4    8.43    2.53
   5 -17  -3    9.40    2.27
  -5 -17   3   11.70    3.15
  -5 -17   3    4.34    1.88
  -5 -17   2   32.11    3.94
  -5 -17   2   39.92    4.12
   5 -17  -2   41.77    3.82
  -5 -17   1   28.08    3.85
  -5 -17   1   32.80    3.71
   5 -17  -1   35.20    3.40
  -5 -17   0    5.70    2.52
  -5 -17   0   13.79    2.72
  -5 -17  -1  116.75    7.28
  -5 -17  -1  125.53    6.59
  -5 -17  -2   12.22    2.98
  -5 -17  -2   19.73    2.88
  -5 -17  -3   95.35    5.65
  -5 -17  -3   97.25    6.81
  -5 -17  -4   -1.11    2.40
  -5 -17  -5   22.44    3.62
  -5 -17  -6   -2.52    2.19
  -5 -17  -6    0.00    2.83
  -5 -17  -7   13.68    3.10
  -5 -17  -7   11.42    3.61
  -5 -17  -8   -4.04    3.34
  -5 -17  -8   -2.06    2.47
  -5 -17  -9   68.36    6.87
  -5 -17  -9   72.41    6.62
  -5 -17 -10    5.86    2.59
  -5 -17 -10    9.27    3.23
  -5 -17 -11    2.23    2.62
  -5 -17 -11    0.93    2.57
  -5 -17 -12   -2.37    2.42
  -5 -17 -12    1.58    2.94
   5 -18 -13    7.18    3.56
   5 -18 -12    9.15    3.36
   5 -18 -11   16.96    4.02
   5 -18 -10    7.58    3.28
  -5 -18   9   -5.97    3.14
   5 -18  -9    5.21    3.03
   5 -18  -8    0.98    2.43
  -5 -18   8   -1.33    3.11
   5 -18  -7   16.45    3.48
  -5 -18   7   22.27    3.81
   5 -18  -6   30.60    4.08
  -5 -18   6   24.16    4.17
  -5 -18   6   18.18    3.51
   5 -18  -5   24.42    3.79
  -5 -18   5   31.44    4.57
  -5 -18   5   21.95    3.57
  -5 -18   4   -2.68    2.45
   5 -18  -4   -0.10    1.85
  -5 -18   4    2.69    2.12
   5 -18  -3   -0.17    1.62
  -5 -18   3   -1.38    2.43
  -5 -18   3    0.09    2.01
   5 -18  -2    1.96    1.70
  -5 -18   2   -2.35    2.22
  -5 -18   2   -0.14    1.92
  -5 -18   1   32.22    4.24
  -5 -18   1   40.58    4.19
  -5 -18   0   31.04    4.22
  -5 -18   0   33.16    3.78
  -5 -18  -1   26.11    4.01
  -5 -18  -1   15.56    2.73
  -5 -18  -2   -0.84    2.42
  -5 -18  -2   -2.99    1.95
  -5 -18  -3    4.12    2.43
  -5 -18  -3    2.61    1.85
  -5 -18  -4   -1.31    2.44
  -5 -18  -4    1.60    1.63
  -5 -18  -5   37.54    4.67
  -5 -18  -5   50.45    5.61
  -5 -18  -6   19.36    3.83
  -5 -18  -6   18.44    4.04
  -5 -18  -7    7.58    2.58
  -5 -18  -7   15.67    4.16
  -5 -18  -8   -0.30    2.35
  -5 -18  -8    1.29    3.04
  -5 -18  -9    7.44    2.63
  -5 -18  -9    5.32    2.93
  -5 -18 -10    1.44    2.55
  -5 -18 -10    1.51    2.86
  -5 -18 -11   16.41    4.00
  -5 -18 -11   13.39    4.20
   5 -19 -12   12.29    3.67
   5 -19 -11    0.16    2.45
   5 -19 -10    4.20    3.10
   5 -19  -9   -0.33    2.51
   5 -19  -8   16.97    3.73
  -5 -19   8   17.29    3.83
  -5 -19   7   73.65    6.83
   5 -19  -7   70.42    6.31
   5 -19  -6   19.33    3.52
  -5 -19   6   16.40    3.37
  -5 -19   5    1.55    2.01
  -5 -19   5    4.05    3.07
   5 -19  -5   -0.51    1.98
   5 -19  -4   31.51    3.88
  -5 -19   4   30.84    3.98
  -5 -19   4   34.93    4.59
   5 -19  -3   29.15    3.61
  -5 -19   3   28.47    4.37
  -5 -19   3   27.45    3.77
  -5 -19   2   -1.62    2.46
  -5 -19   2   -3.23    2.31
  -5 -19   1   -1.90    2.68
  -5 -19   1   -0.69    2.01
  -5 -19   0   10.53    3.20
  -5 -19   0   16.10    3.04
  -5 -19  -1   -4.05    2.88
  -5 -19  -1    3.70    2.08
  -5 -19  -2   -1.82    2.47
  -5 -19  -2    0.10    1.56
  -5 -19  -3   58.37    4.67
  -5 -19  -3   60.12    5.63
  -5 -19  -4   25.51    4.30
  -5 -19  -5   -1.12    2.18
  -5 -19  -5    1.38    3.06
  -5 -19  -6    0.66    2.46
  -5 -19  -6    4.47    2.71
  -5 -19  -7    6.56    2.64
  -5 -19  -7    3.63    2.85
  -5 -19  -8    9.79    3.26
  -5 -19  -8    7.92    3.43
  -5 -19  -9    4.33    2.84
  -5 -19  -9    3.90    2.94
  -5 -19 -10   12.00    3.65
  -5 -19 -10    8.18    3.80
   5 -20 -11    0.21    2.35
   5 -20 -10    5.66    3.11
   5 -20  -9    9.12    3.20
   5 -20  -8    2.42    2.51
  -5 -20   8    0.21    2.59
   5 -20  -7   10.41    3.34
  -5 -20   7   11.90    3.13
   5 -20  -6   23.50    3.85
  -5 -20   6   25.50    4.48
   5 -20  -5    7.49    2.64
  -5 -20   5    8.09    3.22
   5 -20  -4    8.31    2.72
  -5 -20   4    6.93    2.62
  -5 -20   4    4.63    2.15
  -5 -20   3   -0.66    2.68
  -5 -20   3    0.09    1.86
  -5 -20   2    2.17    2.66
  -5 -20   2   -3.93    2.24
  -5 -20   1   31.41    4.41
  -5 -20   1   33.95    4.07
  -5 -20   0   50.32    5.27
  -5 -20   0   53.61    4.85
  -5 -20  -1    5.09    2.29
  -5 -20  -1    8.70    2.38
  -5 -20  -2   12.75    3.14
  -5 -20  -3    1.17    2.47
  -5 -20  -4   40.68    5.26
  -5 -20  -4   45.61    5.88
  -5 -20  -5   34.78    4.64
  -5 -20  -5   28.68    4.80
  -5 -20  -6    7.96    3.06
  -5 -20  -6    9.64    3.72
  -5 -20  -7   -0.37    2.61
  -5 -20  -7    0.14    2.72
  -5 -20  -8   -2.27    2.66
  -5 -20  -8    4.66    3.50
  -5 -20  -9   12.12    3.65
  -5 -20  -9   14.55    4.16
   5 -21 -10    4.59    2.90
   5 -21  -9    1.87    2.63
   5 -21  -8   35.04    4.98
  -5 -21   8   37.63    5.20
   5 -21  -7    1.65    2.51
  -5 -21   7    1.06    2.75
   5 -21  -6    0.54    2.37
  -5 -21   6    2.82    2.96
  -5 -21   5   10.20    3.54
  -5 -21   4   35.77    4.83
  -5 -21   3    6.36    3.06
  -5 -21   3    5.99    2.51
  -5 -21   2    2.52    2.50
  -5 -21   2    0.43    2.06
  -5 -21   1    5.32    2.80
  -5 -21   1    9.47    2.55
  -5 -21   0   -0.66    1.75
  -5 -21   0   -4.23    3.08
  -5 -21  -1    1.99    2.61
  -5 -21  -2   22.37    4.14
  -5 -21  -3    6.97    2.81
  -5 -21  -3   11.78    3.86
  -5 -21  -4   42.99    5.48
  -5 -21  -4   39.61    5.32
  -5 -21  -5    3.37    2.75
  -5 -21  -5    4.25    3.43
  -5 -21  -6    3.65    2.49
  -5 -21  -6   11.20    3.79
  -5 -21  -7   -2.07    2.59
  -5 -21  -7    2.82    2.80
  -5 -21  -8   27.89    4.63
   5 -22  -9    4.35    3.05
   5 -22  -8    0.95    2.49
   5 -22  -7   -2.24    2.31
  -5 -22   7   -3.79    3.34
  -5 -22   6   33.16    5.27
  -5 -22   5    3.75    2.77
  -5 -22   4    6.20    2.89
  -5 -22   3    1.82    2.16
  -5 -22   2   11.67    3.18
  -5 -22   1    3.01    2.32
  -5 -22   0    6.97    2.75
  -5 -22  -1    2.54    2.47
  -5 -22  -2   -2.56    2.90
  -5 -22  -2    4.44    2.89
  -5 -22  -3   -2.35    2.41
  -5 -22  -3   -1.58    2.70
  -5 -22  -4    5.95    3.27
  -5 -22  -4    6.52    3.35
  -5 -22  -5   -0.29    2.39
  -5 -22  -5    3.68    3.19
  -5 -22  -6   50.25    5.75
  -5 -23   4    2.01    2.53
  -5 -23   3    7.04    3.06
  -5 -23   2   20.55    4.40
  -5 -23   1    2.00    2.85
  -5 -23   0    1.21    2.96
  -5 -23  -1    0.58    2.15
  -5 -23  -1    6.39    3.47
  -5 -23  -2   20.85    4.11
  -5 -23  -2   33.52    5.32
  -5 -23  -3   -2.02    2.52
  -5 -23  -3    1.19    2.56
  -5 -24   0   45.80    6.13
   6   0 -20    3.89    2.38
   6   0 -19    1.09    2.06
   6   0 -18    9.69    2.76
   6   0 -17    0.11    1.74
   6   0 -16   32.26    3.72
   6   0 -15    0.50    1.63
   6   0 -14  172.06    7.78
   6   0 -13   -1.62    1.82
   6   0 -12   60.77    4.54
   6   0 -11    1.97    1.66
  -6   0  10   77.38    4.20
   6   0 -10   74.98    4.85
  -6   0   9    0.10    1.10
   6   0  -9   -1.20    1.71
  -6   0   8  119.17    5.00
   6   0  -8  133.95    5.95
  -6   0   7    0.60    0.98
   6   0  -7   -1.14    1.72
   6   0  -6   15.16    2.19
   6   0  -5    2.02    1.75
   6   0  -4 1934.68   27.00
   6   0  -3    0.10    0.46
  -6   0   3    0.01    0.58
  -6   0   3    0.65    0.99
   6   0  -3   -0.81    1.46
  -6   0   2  514.21   10.15
  -6   0   2  519.00    8.45
   6   0  -2  541.31   11.15
   6   0  -2  531.61    8.41
  -6   0   1    0.21    0.60
  -6   0   1   -0.14    1.09
   6   0  -1   -1.34    1.31
   6   0   0  466.59    9.70
  -6   0   0  490.85    7.91
  -6   0   0  456.95    9.74
   6   0   1   -1.55    1.41
   6   0   1   -0.38    1.00
  -6   0  -1   -0.31    0.69
   6   0   2  664.91   11.52
   6   0   2  660.53   12.56
   6   0   3    2.66    1.27
   6   0   3   -0.51    0.80
   6   0   4    9.91    2.00
   6   0   5   -0.39    1.56
   6   0   6   23.31    2.75
   6   0   7    2.53    2.13
  -6   0  -7   -0.88    1.05
  -6   0  -8  388.94    8.93
  -6   0  -8  414.11   10.64
   6   0   8  397.88   11.32
  -6   0  -9    1.41    1.11
   6   0   9   -1.42    2.14
  -6   0  -9    2.17    1.88
  -6   0 -10   28.21    2.54
   6   0  10   29.17    3.53
  -6   0 -10   33.72    3.60
  -6   0 -11   -0.92    1.15
  -6   0 -11    1.46    1.75
  -6   0 -12   64.34    3.97
  -6   0 -12   65.59    5.04
  -6   0 -13   -1.95    2.03
  -6   0 -14   27.98    3.98
  -6   0 -15   -1.42    2.30
  -6   0 -16   20.13    4.08
  -6   0 -17    6.58    3.39
  -6   0 -18   61.07    6.53
   6   0  18   62.19    6.84
   6  -1 -20   38.08    5.14
   6   1 -20   29.12    4.55
   6   1 -19    5.40    2.90
   6  -1 -19    0.60    2.24
   6  -1 -18   69.35    6.12
   6  -1 -17   -1.03    2.08
   6  -1 -17    1.83    1.80
   6   1 -17   -0.50    1.86
   6  -1 -16   17.48    3.49
   6  -1 -16   11.53    2.69
   6  -1 -16   15.98    2.77
   6   1 -16   13.45    2.61
   6   1 -15    3.21    1.85
   6  -1 -15    3.66    2.29
   6  -1 -15    4.25    1.95
   6   1 -14   22.52    3.21
   6  -1 -14   27.61    3.87
   6  -1 -14   32.30    3.61
   6  -1 -13    9.73    2.76
   6  -1 -13    9.46    2.51
   6   1 -13    6.04    2.21
   6  -1 -12  226.24    8.50
   6   1 -12  214.83    8.36
   6  -1 -11    1.14    1.91
   6  -1 -11    0.86    2.19
   6   1 -11    5.30    2.06
  -6  -1  10   39.99    3.21
  -6   1  10   35.54    2.83
   6   1 -10   38.65    3.52
   6  -1 -10   35.21    3.56
   6  -1 -10   38.24    3.61
   6  -1  -9   66.99    4.64
   6  -1  -9   67.09    4.48
  -6  -1   9   68.85    4.03
  -6   1   9   65.64    3.65
   6   1  -9   66.92    4.46
  -6  -1   8   58.93    3.61
  -6   1   8   52.92    3.13
   6  -1  -8   52.94    3.97
   6  -1  -8   59.57    4.09
   6   1  -8   52.19    3.85
  -6   1   7    1.98    1.14
  -6  -1   7    2.20    1.27
   6  -1  -7    3.60    1.82
   6   1  -6  298.66    8.77
   6  -1  -6  307.66    8.91
   6  -1  -5  103.26    5.04
   6   1  -5   99.95    4.87
   6  -1  -4   88.55    3.06
  -6   1   4   89.67    3.74
  -6  -1   4   90.96    3.56
   6   1  -4   97.16    4.54
   6  -1  -4   82.55    4.32
  -6   1   3   92.51    3.77
  -6  -1   3   97.38    4.08
  -6  -1   3   92.25    3.39
   6  -1  -3   91.32    4.36
   6   1  -3  100.68    4.58
   6  -1  -3   89.65    2.81
  -6  -1   2  124.17    3.83
  -6  -1   2  130.76    4.74
  -6   1   2  125.47    3.19
  -6   1   2  132.61    4.52
   6  -1  -2  133.37    5.05
   6   1  -2  128.86    4.95
  -6   1   1  153.16    5.05
  -6  -1   1  161.49    4.34
  -6  -1   1  153.54    5.26
  -6   1   1  155.85    3.55
   6  -1  -1  156.55    5.41
   6   1  -1  166.33    5.45
   6  -1   0  627.31    9.09
   6  -1   0  657.33   11.99
   6   1   0  650.89   11.81
  -6   1   0  650.84    9.13
  -6  -1   0  659.05   10.22
   6  -1   1   77.25    2.65
   6   1   1   85.12    3.93
   6  -1   1   83.42    3.71
   6   1   1   88.62    3.71
  -6  -1  -1   83.55    3.09
   6  -1   2   48.01    3.18
   6   1   2   51.61    3.19
   6  -1   2   56.62    2.94
   6   1   2   55.50    2.80
   6  -1   3    1.94    1.29
   6   1   3    1.60    1.42
   6   1   3    0.91    0.92
   6   1   4   83.60    3.21
   6   1   4   84.91    4.41
   6  -1   4   78.89    4.11
   6  -1   5  187.21    6.75
   6   1   5  196.47    6.92
  -6   1  -6   79.70    3.95
   6   1   6   84.07    4.79
   6  -1   6   90.65    4.83
  -6  -1  -7   23.64    2.22
  -6   1  -7   22.78    1.89
   6  -1   7   19.22    2.75
   6   1   7   23.80    3.10
  -6   1  -7   25.25    2.51
  -6   1  -8   80.49    3.54
  -6   1  -8   78.19    4.49
  -6  -1  -8   78.78    4.07
   6  -1   8   85.00    5.15
   6   1   8   77.81    5.06
   6   1   9   18.72    2.88
  -6   1  -9   19.85    1.96
  -6  -1  -9   21.40    2.30
   6  -1   9   22.67    3.01
  -6   1  -9   18.42    2.65
  -6   1 -10  134.40    4.99
  -6  -1 -10  127.06    5.50
  -6   1 -10  136.10    6.50
  -6  -1 -10  133.16    6.64
   6  -1  10  128.43    6.82
  -6   1 -11    4.81    2.10
   6  -1  11    0.35    2.13
  -6   1 -11    1.66    1.07
  -6  -1 -11    1.90    1.39
  -6  -1 -11    3.07    1.81
  -6  -1 -12   17.02    3.15
  -6   1 -12   11.27    2.45
  -6  -1 -12   14.88    2.27
   6  -1  12   10.68    2.90
  -6  -1 -13    7.47    1.83
  -6  -1 -13    9.78    2.93
  -6   1 -13    5.85    2.41
   6  -1  13    5.22    2.48
  -6  -1 -14    7.08    2.77
   6  -1  14    5.27    2.59
  -6   1 -14    6.68    2.41
  -6   1 -15    9.24    3.11
   6  -1  15    3.47    2.61
  -6  -1 -15   11.01    3.23
  -6   1 -16  118.28    7.92
  -6  -1 -16  127.50    8.33
   6  -1  16  108.81    7.90
  -6  -1 -17   17.15    3.88
  -6   1 -17   11.25    3.23
   6  -1  17   10.24    3.76
  -6   1 -18   55.61    6.03
   6  -1  18   44.45    5.89
   6  -2 -20   15.00    3.58
   6   2 -20   15.70    3.83
   6  -2 -19   -0.45    2.27
   6  -2 -18    4.18    2.68
   6  -2 -18    9.64    3.32
   6   2 -17    0.79    1.84
   6  -2 -17   -2.07    2.08
   6  -2 -17   -0.40    2.27
   6  -2 -16   78.46    6.30
   6   2 -16   81.38    5.72
   6  -2 -16   77.94    5.52
   6  -2 -16   76.20    5.78
   6  -2 -15   30.27    3.52
   6  -2 -15   31.26    4.29
   6   2 -15   29.90    3.64
   6  -2 -15   26.34    3.34
   6  -2 -14   28.50    3.45
   6  -2 -14   34.58    4.25
   6  -2 -14   30.82    3.44
   6   2 -14   33.22    3.56
   6  -2 -13   39.24    3.84
   6   2 -13   40.47    3.99
   6  -2 -13   41.83    4.29
   6   2 -12  171.48    7.49
   6  -2 -12  167.03    7.47
   6  -2 -12  185.69    8.47
  -6  -2  11  137.68    6.35
   6   2 -11  140.23    6.63
   6  -2 -11  146.66    7.32
   6  -2 -11  131.72    6.43
   6  -2 -10   43.19    3.96
  -6  -2  10   45.40    3.51
  -6   2  10   42.95    2.93
   6  -2 -10   47.31    3.96
   6  -2  -9   43.60    3.78
   6  -2  -9   47.82    3.87
  -6  -2   9   42.36    3.35
  -6   2   9   45.22    2.91
  -6  -2   8    5.45    1.43
  -6   2   8    7.24    1.37
   6  -2  -8    6.14    1.83
  -6   2   7   79.89    3.71
  -6  -2   7   82.92    4.31
   6  -2  -7   86.01    4.77
   6  -2  -7   91.53    4.90
   6  -2  -6  441.80   10.89
   6  -2  -6  425.83   10.79
  -6  -2   5   52.45    2.99
   6  -2  -5   53.58    3.74
   6  -2  -4  576.95    8.77
  -6   2   4  577.49   10.42
  -6  -2   4  593.49   10.66
   6  -2  -4  580.62   12.34
  -6   2   3  354.75    7.60
  -6  -2   3  343.49    7.62
  -6  -2   3  346.97    8.37
   6  -2  -3  364.64    9.08
   6  -2  -3  338.15    5.57
  -6  -2   2   14.26    1.43
  -6   2   2   15.86    1.61
  -6  -2   2   13.77    1.75
   6  -2  -2   16.70    2.11
  -6   2   1    7.45    0.65
  -6  -2   1    6.98    1.22
  -6   2   1    8.12    1.50
   6  -2  -1    5.91    1.47
   6  -2   0   13.53    0.90
   6  -2   0   13.49    1.89
   6   2   0   14.83    1.77
  -6  -2   0   16.21    1.62
  -6   2   0   14.58    0.93
  -6  -2  -1    3.50    0.92
   6  -2   1    4.78    0.70
   6   2   1    3.24    1.34
   6  -2   1    4.33    1.40
   6   2   1    4.68    1.19
   6  -2   2   53.83    3.43
   6   2   2   49.95    3.06
   6   2   2   47.79    2.70
   6   2   3  413.64    9.67
   6  -2   3  412.48    9.74
   6   2   3  416.89    8.23
   6   2   4  319.94    8.70
   6  -2   4  300.76    8.40
   6   2   4  300.82    6.52
   6   2   5   48.64    2.29
   6  -2   5   50.51    3.55
  -6   2  -5   49.75    2.84
   6   2   5   54.62    3.79
   6   2   6   13.91    2.55
   6  -2   6   12.39    2.20
  -6   2  -6   12.34    1.23
  -6   2  -6   13.63    1.78
  -6   2  -7    0.85    1.18
   6  -2   7   -0.08    1.84
   6   2   7    1.07    2.12
  -6   2  -7    0.98    0.73
  -6   2  -8  103.97    3.69
   6  -2   8   97.62    5.44
  -6   2  -8  114.17    5.31
  -6  -2  -8  106.47    4.89
  -6   2  -9   38.89    2.39
  -6   2  -9   38.52    3.49
  -6  -2  -9   36.44    3.18
   6  -2   9   32.36    3.53
  -6   2 -10   53.08    2.85
   6  -2  10   47.47    4.33
  -6  -2 -10   54.33    3.77
  -6   2 -10   59.47    4.42
  -6   2 -11    3.53    2.08
  -6  -2 -11    2.15    1.47
   6  -2  11    1.03    1.91
  -6  -2 -12   77.78    4.91
  -6   2 -12   78.15    5.50
   6  -2  12   81.92    6.01
  -6   2 -13   10.75    2.44
  -6  -2 -13   12.04    2.28
   6  -2  13   13.83    3.17
  -6  -2 -14   33.54    3.50
  -6   2 -14   33.21    4.26
   6  -2  14   31.79    4.41
  -6   2 -15    2.50    2.31
   6  -2  15    2.19    2.61
  -6   2 -16   32.77    4.56
   6  -2  16   34.84    4.99
   6  -2  17    4.36    2.89
  -6   2 -17    3.66    2.69
  -6   2 -18   24.50    4.25
   6  -2  18   17.86    4.47
   6  -3 -21    4.81    2.73
   6  -3 -20   16.22    3.77
   6  -3 -20   18.00    4.14
   6  -3 -19   -1.38    2.54
   6  -3 -19    6.19    2.87
   6  -3 -18   28.18    3.98
   6  -3 -18   42.16    5.38
   6  -3 -17   11.41    2.91
   6  -3 -17   17.96    3.78
   6   3 -17   16.70    3.03
   6  -3 -16   34.23    4.07
   6  -3 -16   40.50    4.92
   6  -3 -16   33.78    3.81
   6   3 -16   35.44    3.89
   6  -3 -15    1.86    2.42
   6  -3 -15   -2.61    1.98
   6  -3 -15   -2.26    1.90
   6   3 -15   -0.20    1.74
   6  -3 -14   30.31    3.46
   6  -3 -14   30.66    3.98
   6  -3 -14   31.52    3.47
   6   3 -14   26.79    3.37
   6  -3 -13   29.80    3.46
   6   3 -13   34.56    3.63
   6  -3 -13   36.91    4.27
   6  -3 -13   34.12    3.49
   6  -3 -12   89.59    5.11
   6  -3 -12   92.60    5.55
   6  -3 -12   94.58    6.31
  -6  -3  11   68.40    4.61
   6  -3 -11   70.58    5.30
   6  -3 -11   61.40    4.54
  -6  -3  10   35.84    3.36
   6  -3 -10   35.88    3.58
   6  -3 -10   35.79    3.78
   6  -3  -9   12.67    2.48
  -6  -3   9   15.64    2.24
  -6   3   9   17.49    1.84
   6  -3  -9   14.86    2.59
  -6  -3   8   94.42    4.86
  -6   3   8   90.86    3.77
   6  -3  -8   94.78    5.20
   6  -3  -8   98.21    5.31
  -6   3   7   22.83    1.85
  -6  -3   7   23.26    2.63
   6  -3  -7   19.61    2.50
   6  -3  -7   26.09    2.83
   6  -3  -6   42.44    3.36
   6  -3  -6   38.13    3.26
   6  -3  -5   61.30    2.41
  -6  -3   5   57.19    3.32
   6  -3  -5   52.91    3.54
   6  -3  -5   53.71    3.59
   6  -3  -4   16.63    1.09
   6  -3  -4   16.60    2.06
  -6   3   4   17.03    1.61
  -6  -3   4   18.58    1.93
   6  -3  -4   15.14    2.03
  -6   3   3   41.59    2.37
  -6  -3   3   42.66    2.71
   6  -3  -3   43.63    3.16
   6  -3  -3   40.96    1.35
  -6  -3   2  464.71    9.27
   6  -3  -2  487.21   10.71
  -6   3   2  467.82    8.97
  -6  -3   1  237.07    6.11
   6  -3  -1  236.85    7.10
   6   3   0 2559.06   31.08
  -6  -3   0 2551.65   30.25
  -6   3   0 2462.84   25.56
   6   3   1    9.81    1.78
  -6  -3  -1   23.57    1.93
   6   3   2 1015.21   16.54
   6   3   2 1045.55   15.40
  -6  -3  -2  999.28   15.41
   6   3   3  193.73    6.47
  -6   3  -3  190.52    4.38
   6   3   3  198.73    5.32
   6  -3   3  197.43    6.52
  -6   3  -4   33.50    2.13
   6  -3   4   31.62    2.76
   6   3   4   34.81    2.96
   6   3   4   37.95    2.18
  -6   3  -5  103.04    4.08
   6  -3   5   96.57    4.81
   6   3   5  107.86    5.22
   6   3   5  107.81    3.46
  -6   3  -6   88.36    4.05
  -6   3  -6   87.38    2.72
   6  -3   6   78.98    4.48
   6   3   6   82.72    2.74
   6   3   6   83.63    4.92
  -6   3  -7   68.25    2.46
  -6   3  -7   70.12    3.95
   6  -3   7   60.30    4.18
  -6   3  -8   -0.27    0.61
  -6  -3  -8   -1.26    1.75
  -6   3  -8   -0.80    1.44
   6  -3   8    0.41    1.86
  -6   3  -9   43.29    3.62
  -6  -3  -9   43.71    3.49
   6  -3   9   47.16    4.15
  -6   3  -9   42.05    2.12
  -6   3 -10   56.25    4.28
  -6  -3 -10   51.71    3.90
   6  -3  10   52.49    4.56
  -6  -3 -11   22.49    2.88
  -6   3 -11   24.07    3.22
   6  -3  11   24.03    3.40
  -6  -3 -12   24.68    3.04
   6  -3  12   23.09    3.76
  -6   3 -12   21.88    3.26
  -6  -3 -13    3.21    1.74
   6  -3  13    2.79    2.41
  -6   3 -13    4.87    2.57
  -6   3 -14   13.72    3.09
  -6  -3 -14   13.22    2.62
   6  -3  14   10.04    3.03
  -6   3 -15    8.91    2.75
   6  -3  15    1.83    2.60
  -6   3 -16   16.39    3.46
   6  -3  16   12.65    3.38
  -6   3 -17   20.28    3.79
   6  -3  17   12.97    3.82
  -6   3 -18   31.51    4.69
   6  -3  18   23.77    4.52
   6  -3  19   15.31    4.00
   6  -4 -20   11.31    3.91
   6  -4 -20    9.90    3.01
   6  -4 -19    8.42    3.02
   6  -4 -19    5.99    2.79
   6  -4 -18    3.26    2.22
   6  -4 -18    5.73    3.11
   6  -4 -17   36.20    4.37
   6  -4 -17   37.85    5.02
   6   4 -17   38.49    4.24
   6  -4 -16   24.47    3.68
   6   4 -16   28.14    3.64
   6  -4 -16   25.92    3.39
   6  -4 -16   29.52    4.58
   6  -4 -15   31.45    3.68
   6   4 -15   39.22    4.12
   6  -4 -15   39.73    4.00
   6  -4 -15   38.54    4.68
   6  -4 -14   26.48    3.31
   6  -4 -14   30.12    3.60
   6  -4 -14   29.04    3.98
   6  -4 -13    2.55    1.60
   6  -4 -13    1.53    1.78
   6  -4 -13    2.94    2.13
   6  -4 -12   -0.04    2.26
   6  -4 -12   -0.36    1.76
   6  -4 -12   -1.91    1.83
  -6  -4  11   13.73    2.59
   6  -4 -11   11.26    2.58
   6  -4 -11   12.92    2.82
   6  -4 -11   12.78    2.10
   6  -4 -10  116.15    5.13
   6  -4 -10  112.80    6.37
  -6  -4  10  125.92    6.18
   6  -4 -10  118.57    6.21
   6  -4  -9   82.01    4.03
   6  -4  -9   80.49    5.18
  -6  -4   9   85.68    4.99
  -6   4   9   77.64    3.44
   6  -4  -9   89.15    5.20
   6  -4  -8   -0.95    1.27
  -6  -4   8   -0.22    1.36
  -6   4   8    0.42    0.67
   6  -4  -8    0.25    1.63
   6  -4  -8   -0.61    2.11
   6  -4  -7   21.37    1.82
  -6   4   7   21.15    1.67
  -6  -4   7   19.80    2.29
   6  -4  -7   19.97    2.56
   6  -4  -7   19.57    2.56
   6  -4  -6  143.18    4.12
  -6  -4   6  140.65    5.59
   6  -4  -6  144.23    6.16
   6  -4  -6  136.03    5.85
   6  -4  -5  183.27    4.18
   6  -4  -5  190.40    4.24
  -6  -4   5  182.71    6.25
   6  -4  -5  188.01    6.61
   6  -4  -5  182.99    6.80
   6  -4  -4  315.23    4.98
   6  -4  -4  300.53    8.77
  -6   4   4  311.85    6.69
   6  -4  -4  307.05    4.87
  -6  -4   4  299.16    7.97
   6  -4  -4  328.62    8.51
   6  -4  -3    8.73    1.74
  -6  -4   3   12.57    1.66
  -6   4   3   12.08    1.34
   6  -4  -3   13.88    1.94
  -6  -4   2  155.86    5.16
  -6   4   2  151.80    4.64
  -6  -4   1   21.63    2.06
   6   4   0  165.32    5.30
  -6  -4   0  166.47    5.28
   6   4   1  927.91   15.12
  -6  -4  -1  919.74   14.76
   6   4   2 1357.98   20.16
  -6   4  -2 1361.23   16.95
  -6  -4  -2 1357.99   19.59
  -6   4  -3  490.09    8.24
   6   4   3  494.24   10.80
   6  -4   3  487.87   10.96
  -6   4  -3  497.05    7.58
   6  -4   4   21.33    2.55
  -6   4  -4   19.88    1.72
  -6   4  -4   18.85    1.08
   6   4   4   21.49    1.76
   6   4   4   19.88    2.50
  -6   4  -5   11.29    0.78
   6  -4   5   11.42    2.06
  -6   4  -5   13.82    1.67
   6   4   5   12.85    1.33
   6   4   5   12.89    2.38
   6  -4   6    2.17    1.68
  -6   4  -6    1.66    0.39
   6   4   6    1.85    0.61
  -6   4  -6    1.33    1.15
  -6   4  -7  179.89    6.36
   6  -4   7  176.12    6.90
  -6   4  -7  162.08    3.08
  -6   4  -8  128.21    2.78
  -6  -4  -8  137.54    6.11
   6  -4   8  139.34    6.35
  -6  -4  -9    4.25    1.65
  -6   4  -9    2.69    1.49
   6  -4   9    6.72    2.30
  -6  -4 -10   20.34    2.74
  -6   4 -10   17.35    2.66
   6  -4  10   18.38    2.86
  -6   4 -11    5.73    1.94
   6  -4  11    4.39    2.30
  -6  -4 -11    5.71    1.94
  -6  -4 -12   66.39    4.98
  -6   4 -12   63.65    5.05
   6  -4  12   57.55    4.94
   6  -4  13   40.32    4.49
  -6  -4 -13   43.02    4.13
  -6   4 -13   42.42    4.51
  -6  -4 -14   37.17    3.98
  -6   4 -14   33.52    4.22
   6  -4  14   36.85    4.64
  -6  -4 -15   45.58    4.56
  -6   4 -15   42.13    4.66
   6  -4  15   44.29    5.06
   6  -4  16    1.75    2.66
  -6   4 -16    4.29    2.24
  -6   4 -17    6.17    3.07
   6  -4  17    0.80    2.69
  -6   4 -18    9.49    3.32
   6  -4  18    6.46    2.76
   6  -4  19   13.16    3.97
   6  -5 -20    3.96    2.33
   6  -5 -19    1.40    2.23
   6  -5 -19    9.28    3.67
   6  -5 -18   22.98    3.73
   6  -5 -18   20.78    4.02
   6   5 -18   22.03    3.39
   6  -5 -17   39.31    5.08
   6  -5 -17   33.32    4.16
   6   5 -17   31.46    3.92
   6  -5 -16    3.18    2.06
   6  -5 -16    7.76    3.32
   6  -5 -15    2.15    1.83
   6  -5 -15    3.57    2.78
   6  -5 -14   36.10    3.79
   6  -5 -14   49.97    5.06
   6  -5 -13   48.01    4.09
   6  -5 -13   49.10    4.94
   6  -5 -13   50.69    4.41
   6  -5 -12   19.56    2.73
   6  -5 -12   17.29    2.92
   6  -5 -12   12.87    2.93
   6  -5 -11  145.57    6.19
  -6  -5  11  143.89    7.07
   6  -5 -11  151.74    7.61
   6  -5 -11  139.75    6.86
   6  -5 -10  114.06    5.08
  -6  -5  10  113.97    6.09
   6  -5 -10  119.72    6.18
   6  -5 -10  118.77    6.65
   6  -5  -9    5.60    1.40
  -6  -5   9    2.53    1.72
   6  -5  -9    3.11    1.99
   6  -5  -9    2.09    1.88
   6  -5  -8   57.69    3.07
  -6  -5   8   54.57    3.97
  -6   5   8   56.04    2.60
   6  -5  -8   55.93    4.28
   6  -5  -8   63.65    4.39
   6  -5  -7   18.09    1.66
  -6   5   7   20.94    1.55
  -6  -5   7   16.89    2.05
   6  -5  -7   19.38    2.67
   6  -5  -7   20.49    2.69
  -6  -5   6   53.74    3.68
   6  -5  -6   53.16    2.35
  -6  -5   6   48.41    3.50
   6  -5  -6   52.28    3.76
   6  -5  -6   47.62    3.72
  -6  -5   5   58.66    3.62
   6  -5  -5   58.41    2.13
   6  -5  -5   55.17    2.02
   6  -5  -5   59.72    3.73
   6  -5  -4    5.25    0.50
  -6  -5   4    4.00    1.34
  -6   5   4    4.04    0.96
   6  -5  -4    5.04    1.55
  -6   5   3  113.12    3.77
  -6  -5   3  112.17    4.72
   6  -5  -3  111.04    4.73
  -6  -5   2    0.98    1.07
   6  -5  -2    2.79    1.11
  -6  -5   1  184.32    5.95
  -6  -5   0    4.38    1.42
   6   5   0    2.07    1.05
   6   5   1  469.10    9.71
  -6  -5  -1  471.52    9.86
  -6   5  -2  196.05    3.96
   6   5   2  192.95    6.20
  -6   5  -2  196.52    4.37
  -6  -5  -2  187.17    6.12
  -6   5  -3   44.56    2.13
   6   5   3   43.43    3.13
  -6   5  -3   44.25    1.69
  -6   5  -4  272.04    6.23
   6   5   4  271.38    8.01
   6  -5   4  256.22    7.67
  -6   5  -4  241.51    3.82
  -6  -5  -4  266.82    8.01
  -6   5  -5  297.14    7.24
   6   5   5  308.16    9.04
   6  -5   5  291.34    8.43
  -6   5  -6  182.86    5.94
   6   5   6  187.07    4.50
   6  -5   6  182.68    6.82
  -6   5  -7   59.59    3.63
   6   5   7   61.80    2.12
   6  -5   7   55.02    3.82
  -6   5  -8   11.73    1.94
   6  -5   8   11.38    2.19
  -6  -5  -8    7.90    1.85
  -6  -5  -9   10.15    2.07
  -6   5  -9   10.85    1.97
   6  -5   9   13.32    2.28
  -6   5 -10    5.21    1.83
  -6  -5 -10    2.37    1.54
  -6   5 -11   49.68    4.19
  -6  -5 -11   45.22    4.10
   6  -5  11   44.76    4.21
  -6  -5 -12   45.37    4.31
  -6   5 -12   37.07    3.94
   6  -5  12   38.36    4.11
  -6   5 -13    4.00    2.21
  -6  -5 -13    3.76    2.08
   6  -5  13    7.23    2.73
  -6  -5 -14   34.47    4.14
  -6   5 -14   33.69    4.10
   6  -5  14   39.72    4.56
  -6  -5 -15   31.30    3.96
  -6   5 -15   34.37    4.31
   6  -5  15   35.18    4.68
  -6   5 -16    5.69    2.68
   6  -5  16    8.75    3.21
   6  -5  17   44.23    5.32
  -6   5 -17   45.05    5.19
  -6   5 -18    6.16    2.91
   6  -5  18    3.05    2.77
   6  -5  19    3.15    2.93
   6  -6 -20    0.97    2.13
   6  -6 -19    8.20    3.70
   6  -6 -19    3.73    2.21
   6  -6 -18    4.45    2.21
   6  -6 -18    3.63    3.04
   6   6 -18    7.69    2.56
   6  -6 -17   10.66    2.76
   6  -6 -17    7.44    2.88
   6  -6 -16    4.05    1.96
   6  -6 -16    0.35    2.56
   6  -6 -15   87.25    5.96
   6  -6 -15   95.46    7.11
   6  -6 -14    0.87    1.58
   6  -6 -14    2.28    2.67
   6  -6 -13   10.14    3.05
   6  -6 -13   10.69    2.17
   6  -6 -12   37.20    3.33
   6  -6 -12   38.00    4.16
  -6  -6  11   11.23    2.36
   6  -6 -11   14.54    3.14
   6  -6 -11   11.42    1.85
  -6  -6  10   13.43    2.45
   6  -6 -10   15.50    2.95
   6  -6 -10   19.98    2.25
   6  -6  -9   38.99    2.80
  -6  -6   9   36.63    3.53
   6  -6  -9   37.19    3.76
   6  -6  -8    7.29    1.38
  -6  -6   8    6.61    1.92
  -6   6   8    6.36    0.86
   6  -6  -8    5.39    2.08
  -6  -6   7   94.76    5.10
   6  -6  -7   83.23    3.30
  -6   6   7   83.42    2.81
  -6  -6   7   86.93    5.01
   6  -6  -7   88.59    5.12
  -6  -6   6   10.35    2.05
  -6  -6   6    9.08    1.83
   6  -6  -6    8.58    2.00
  -6  -6   5   59.01    3.81
   6  -6  -5   60.20    3.82
  -6   6   4   40.43    2.10
  -6  -6   4   39.03    3.00
   6  -6  -4   36.65    1.18
   6  -6  -4   42.52    3.12
  -6  -6   3  126.15    5.25
   6  -6  -3  122.21    4.98
  -6   6   3  119.59    3.82
  -6  -6   2    5.72    1.47
   6  -6  -2    8.95    1.50
  -6  -6   1    3.92    1.36
   6  -6  -1    5.82    1.26
  -6  -6   0  422.11    9.70
   6   6   0  418.98    8.85
  -6   6  -1  200.24    3.14
   6   6   1  222.95    6.44
  -6  -6  -1  213.42    6.68
  -6  -6  -2  219.94    7.15
  -6   6  -2  216.40    4.54
  -6   6  -2  209.81    4.18
  -6   6  -2  218.74    4.25
  -6  -6  -2  215.19    6.87
   6   6   2  219.34    6.70
  -6  -6  -3  663.41   13.60
  -6   6  -3  688.28   10.22
  -6   6  -3  651.07    8.56
  -6  -6  -3  705.78   13.45
   6   6   3  688.50   13.23
  -6  -6  -4   53.63    3.74
  -6   6  -4   56.01    2.74
   6   6   4   59.44    3.88
  -6   6  -5  192.80    5.69
   6   6   5  194.69    7.23
   6  -6   5  189.73    6.81
  -6  -6  -5  184.84    6.90
   6  -6   6   -0.52    1.49
  -6   6  -6   -0.50    1.10
  -6   6  -7    2.19    1.19
   6  -6   7    3.44    1.53
   6   6   7    4.64    0.75
  -6   6  -8   38.36    3.05
  -6  -6  -8   37.56    3.69
   6  -6   8   36.71    3.35
   6  -6   9   -1.18    1.71
  -6  -6  -9   -0.99    1.95
  -6   6  -9   -0.39    1.64
   6  -6  10    2.27    1.88
  -6  -6 -10    1.63    1.75
  -6   6 -10    2.62    1.50
  -6   6 -11   10.63    2.42
   6  -6  11    6.70    2.13
  -6  -6 -11    8.88    2.25
  -6   6 -12   12.60    2.49
  -6  -6 -12   15.44    3.00
   6  -6  12   16.42    3.13
  -6  -6 -13  182.18    8.79
   6  -6  13  181.19    8.85
  -6   6 -13  192.08    8.83
  -6   6 -14    6.28    2.36
  -6  -6 -14    8.96    2.90
   6  -6  14    7.63    2.90
   6  -6  15   20.84    3.67
  -6  -6 -15   16.16    3.23
  -6   6 -15   20.04    3.68
  -6  -6 -16    2.44    2.36
  -6   6 -16   -1.27    2.52
   6  -6  16    3.12    2.29
  -6   6 -17    0.04    2.14
   6  -6  17    0.16    2.14
  -6   6 -18    4.88    2.66
   6  -6  18    1.74    2.66
   6  -6  19    8.51    3.39
   6  -7 -19   16.54    3.93
   6  -7 -18    6.61    2.59
   6  -7 -18    3.41    3.13
   6  -7 -17   82.44    6.20
   6  -7 -17   78.83    7.09
   6  -7 -16   24.26    4.19
   6  -7 -16   20.53    3.30
   6  -7 -15    8.66    2.40
   6  -7 -15    5.75    2.45
   6  -7 -14    9.75    2.42
   6  -7 -14    9.63    2.82
   6  -7 -13   20.26    2.74
   6  -7 -13   21.89    3.50
   6  -7 -12   30.22    3.02
   6  -7 -12   26.46    3.79
   6  -7 -11   99.33    5.00
  -6  -7  11   93.33    5.88
   6  -7 -11  108.64    6.73
   6  -7 -10   12.57    1.86
  -6  -7  10   14.34    2.72
   6  -7 -10   17.73    3.08
  -6  -7   9   34.69    3.52
   6  -7  -9   38.57    2.70
   6  -7  -9   33.93    3.71
  -6  -7   8   58.66    4.52
   6  -7  -8   54.37    4.31
  -6  -7   7  247.14    8.64
  -6  -7   7  239.36    8.59
  -6   7   7  225.81    4.44
   6  -7  -7  246.97    8.75
  -6  -7   6    0.62    1.34
  -6  -7   6   -0.01    1.63
   6  -7  -6    0.74    1.73
  -6  -7   5   18.80    2.60
   6  -7  -5   16.81    2.40
  -6  -7   4    3.11    1.53
   6  -7  -4    2.64    0.35
  -6   7   4    3.48    0.75
   6  -7  -4    3.10    0.37
   6  -7  -4    1.36    1.26
  -6  -7   3  271.51    8.26
   6  -7  -3  279.28    7.70
  -6   7   3  266.36    5.87
  -6  -7   2    1.24    1.36
   6  -7  -2    0.22    1.07
  -6  -7   1   96.13    4.69
   6  -7  -1   94.42    3.95
  -6  -7   0    5.90    1.72
   6   7   0    5.60    1.20
   6  -7   0    6.95    1.21
  -6  -7  -1  655.77   13.43
  -6   7  -1  614.32    7.71
   6   7   1  699.51   12.22
  -6   7  -1  641.05    7.69
  -6  -7  -1  705.57   13.44
  -6   7  -2   90.87    2.63
  -6  -7  -2   85.27    4.61
  -6   7  -2   88.42    2.70
   6   7   2   83.39    4.11
  -6   7  -2   86.22    2.53
  -6  -7  -2   94.56    4.70
  -6  -7  -3    1.66    1.43
  -6  -7  -3    4.18    1.74
   6   7   3    4.53    1.81
  -6   7  -3    1.30    0.77
  -6   7  -3    1.11    0.30
  -6   7  -4    2.86    0.92
  -6  -7  -4    0.41    1.55
   6   7   4    3.67    1.72
  -6  -7  -5  462.59   11.50
  -6   7  -5  472.23    9.51
   6  -7   6    0.46    1.49
  -6  -7  -6    0.66    1.36
  -6   7  -6    0.61    0.96
  -6  -7  -7   -0.10    1.59
   6  -7   7    0.98    1.66
  -6   7  -7    0.06    1.19
  -6   7  -8   44.49    3.32
   6  -7   8   41.69    3.60
  -6  -7  -8   42.46    4.05
  -6   7  -9    9.48    2.02
  -6  -7  -9   13.33    2.58
   6  -7   9   10.17    2.26
   6  -7  10    7.04    2.05
  -6  -7 -10   12.39    2.63
  -6   7 -10   10.59    2.10
   6  -7  11   33.71    3.62
  -6  -7 -11   35.65    4.02
  -6   7 -11   38.37    3.73
  -6  -7 -12    3.44    2.23
   6  -7  12    6.66    2.34
  -6   7 -12    4.77    1.99
  -6   7 -13    6.91    2.38
  -6  -7 -13    9.40    2.76
   6  -7  13    9.54    2.60
  -6   7 -14    1.03    1.82
  -6  -7 -14    2.66    1.87
   6  -7  14    5.79    2.59
  -6  -7 -15   56.87    5.49
  -6   7 -15   58.52    5.51
   6  -7  15   59.82    5.63
  -6  -7 -16    0.81    2.21
  -6   7 -16    2.26    2.27
   6  -7  16    0.27    2.47
  -6   7 -17   39.94    4.99
   6  -7  17   47.16    5.28
   6  -7  18    7.24    3.09
  -6   7 -18    9.90    3.08
   6  -8 -18    9.41    3.56
   6  -8 -17    4.08    2.30
   6  -8 -17    3.47    2.57
   6  -8 -16    1.76    2.12
   6  -8 -16   -0.94    2.63
   6  -8 -15   83.27    5.74
   6  -8 -15   85.87    6.86
   6  -8 -14   15.42    2.77
   6  -8 -14   11.10    3.19
   6  -8 -13    4.18    1.75
   6  -8 -13    3.40    2.60
   6  -8 -12    8.78    1.96
   6  -8 -12    8.96    3.02
  -6  -8  11   -2.30    2.49
   6  -8 -11   -2.75    2.43
  -6  -8  10    1.06    2.42
   6  -8 -10    1.39    2.16
  -6  -8   9   60.66    4.74
   6  -8  -9   75.03    5.37
  -6  -8   8   12.29    2.41
  -6  -8   8    6.00    2.08
   6  -8  -8    8.33    2.07
  -6  -8   7    7.02    2.07
  -6  -8   7    9.95    2.40
   6  -8  -7   12.41    2.50
  -6  -8   6  137.45    6.43
  -6  -8   6  134.97    6.51
   6  -8  -6  123.66    5.99
  -6  -8   5  451.05   11.98
   6  -8  -5  462.39   11.50
  -6   8   4   41.37    1.98
  -6  -8   4   41.90    3.52
   6  -8  -4   46.86    3.43
   6  -8  -4   37.77    1.34
  -6  -8   3  177.57    6.81
   6  -8  -3  169.36    6.11
  -6  -8   2  172.90    6.65
   6  -8  -2  164.05    5.67
  -6  -8   1   18.59    2.35
   6  -8  -1   21.03    1.97
   6  -8   0   33.83    2.25
   6   8   0   34.52    2.38
  -6  -8   0   30.39    2.84
  -6  -8  -1  305.38    8.87
   6   8   1  326.82    7.89
  -6   8  -1  308.36    4.72
  -6  -8  -1  323.52    9.01
  -6   8  -2   12.87    1.02
  -6  -8  -2   12.23    2.03
  -6   8  -2   12.35    1.02
  -6  -8  -2   10.81    2.04
   6   8   2   13.29    2.00
  -6  -8  -3  825.98   16.05
   6   8   3  844.03   15.36
  -6  -8  -3  872.30   16.47
  -6  -8  -4    2.32    1.70
   6   8   4    1.34    1.60
  -6  -8  -4    4.36    1.61
  -6  -8  -5   47.90    3.68
  -6  -8  -6   86.31    4.93
  -6  -8  -7   16.08    2.61
   6  -8   7   12.98    2.34
  -6  -8  -8   23.66    2.80
   6  -8   8   22.14    2.87
  -6  -8  -8   23.10    3.28
  -6  -8  -9    4.57    1.81
  -6   8  -9   11.26    2.22
   6  -8   9    5.07    2.03
  -6  -8  -9    4.42    2.18
  -6  -8 -10   32.54    3.86
  -6   8 -10   33.43    3.29
   6  -8  10   37.68    3.68
   6  -8  11    7.13    2.02
  -6   8 -11    4.95    1.71
  -6  -8 -11    1.78    1.80
   6  -8  12    2.54    1.84
  -6  -8 -12    4.21    2.44
  -6   8 -12   -1.47    2.15
  -6   8 -13   61.07    5.13
  -6  -8 -13   64.39    5.70
   6  -8  13   72.99    5.58
  -6  -8 -14   -0.76    2.15
   6  -8  14    0.08    1.88
  -6   8 -15   39.08    4.61
   6  -8  15   41.42    4.79
  -6  -8 -15   45.45    5.18
  -6   8 -16    3.41    2.46
  -6  -8 -16    1.50    2.14
   6  -8  16    6.14    2.72
  -6  -8 -17    3.16    2.44
  -6   8 -17    2.97    2.42
   6  -8  17   -1.50    2.40
  -6   8 -18    0.87    2.42
   6  -9 -18    3.18    2.72
   6  -9 -17   15.54    4.05
   6  -9 -16   -1.54    2.90
   6  -9 -15    1.92    2.35
   6  -9 -14   -1.58    2.73
   6  -9 -13   84.21    6.60
   6  -9 -12   13.38    3.24
   6  -9 -11   27.53    3.71
  -6  -9  11   25.81    3.66
   6  -9 -10   16.96    3.10
  -6  -9  10   13.10    2.54
   6  -9  -9   -3.35    2.54
  -6  -9   9   -3.93    2.76
   6  -9  -8    6.25    2.11
  -6  -9   8    5.89    2.04
  -6  -9   8    6.45    2.24
  -6  -9   7   80.09    5.33
  -6  -9   7   82.88    5.46
   6  -9  -7   81.21    5.15
  -6  -9   6   52.14    4.30
  -6  -9   6   51.19    4.27
   6  -9  -6   49.74    3.86
   6  -9  -5   30.69    3.08
  -6  -9   5   39.34    3.76
  -6  -9   5   29.79    3.30
   6  -9  -5   32.86    1.65
   6  -9  -4  146.54    3.20
  -6   9   4  153.68    3.82
  -6  -9   4  163.86    7.04
   6  -9  -4  159.45    6.27
  -6  -9   3   59.92    4.18
   6  -9  -3   63.19    3.87
  -6  -9   2   40.72    3.49
   6  -9  -2   43.30    3.02
  -6  -9   1  882.51   16.95
   6  -9  -1  855.37   14.36
   6   9   0   66.28    3.24
   6  -9   0   68.85    3.25
  -6  -9   0   65.13    4.23
   6  -9   1   79.20    3.18
  -6  -9  -1   78.18    4.45
   6   9   1   77.80    3.75
  -6   9  -1   76.71    2.19
  -6  -9  -1   81.28    4.70
  -6  -9  -2    3.25    1.52
  -6   9  -2    4.08    0.67
   6   9   2    4.53    1.44
  -6  -9  -2    2.03    1.65
  -6  -9  -3   23.47    2.92
  -6  -9  -3   22.30    2.59
   6   9   3   26.90    2.73
  -6  -9  -4   18.77    2.69
  -6  -9  -4   15.12    2.42
   6   9   4   17.38    2.36
  -6  -9  -5    3.27    1.59
  -6  -9  -5   -0.74    1.87
  -6  -9  -6   16.85    2.51
  -6  -9  -7  248.49    8.47
  -6  -9  -8   24.21    3.07
   6  -9   8   22.03    2.73
  -6  -9  -8   26.10    3.58
   6  -9   9   10.41    2.19
  -6  -9  -9   10.95    2.36
  -6  -9 -10    5.53    2.07
   6  -9  10   10.83    2.41
  -6  -9 -10    9.52    2.63
  -6  -9 -11   38.00    3.75
  -6  -9 -11   31.09    4.20
  -6   9 -11   34.99    3.57
   6  -9  11   33.38    3.67
  -6  -9 -12   11.11    2.38
   6  -9  12   13.60    2.87
  -6   9 -12    9.67    2.31
  -6  -9 -12    8.08    2.72
  -6  -9 -13   -3.03    2.27
   6  -9  13    1.69    1.76
  -6   9 -13   -1.81    2.29
  -6  -9 -13    0.66    2.08
  -6  -9 -14    2.21    2.25
   6  -9  14    1.45    1.91
  -6   9 -14    1.08    2.08
  -6   9 -15   29.78    4.04
  -6  -9 -15   38.45    4.95
   6  -9  15   30.36    3.99
  -6   9 -16    0.70    2.07
  -6  -9 -16    3.56    2.50
   6  -9  16    1.58    2.03
  -6   9 -17    8.52    2.84
  -6  -9 -17   10.05    3.22
  -6   9 -18   -2.83    2.27
   6 -10 -18    4.84    3.17
   6 -10 -17   10.71    3.71
   6 -10 -16   12.26    3.52
   6 -10 -15   39.76    5.08
   6 -10 -14   17.63    3.93
   6 -10 -13   20.98    4.08
   6 -10 -12    1.23    2.49
   6 -10 -11    1.50    2.39
   6 -10 -10    5.00    2.17
  -6 -10  10    0.09    2.40
   6 -10  -9   14.48    2.75
  -6 -10   9    8.78    2.22
  -6 -10   8   92.56    6.01
  -6 -10   8   89.73    5.98
   6 -10  -8   81.69    5.54
   6 -10  -7   15.27    2.55
  -6 -10   7   20.20    3.05
  -6 -10   7   17.58    2.80
  -6 -10   6   62.85    4.75
  -6 -10   6   66.28    4.86
   6 -10  -6   55.29    4.24
   6 -10  -6   58.96    2.63
  -6 -10   5  114.24    6.20
  -6 -10   5  110.62    6.00
   6 -10  -5  103.81    5.52
   6 -10  -5  105.66    3.23
   6 -10  -4    0.25    1.63
   6 -10  -4    0.86    0.47
  -6 -10   4    3.82    2.12
  -6  10   4    0.46    0.52
  -6 -10   4   -0.46    1.85
  -6 -10   3  259.65    8.97
   6 -10  -3  232.12    4.17
   6 -10  -3  248.23    7.74
  -6 -10   2   64.39    4.47
   6 -10  -2   64.19    3.76
  -6 -10   1   69.99    4.69
   6 -10  -1   72.81    3.65
  -6 -10   0   22.67    2.80
   6  10   0   28.85    2.22
   6 -10   0   29.15    2.25
   6  10   1  104.11    4.35
   6 -10   1  103.40    3.76
  -6 -10  -1  107.49    5.58
  -6 -10  -2  111.57    5.39
   6 -10   2   98.94    3.13
   6  10   2  108.62    4.66
  -6 -10  -2  103.96    5.54
  -6 -10  -3  129.77    5.96
   6  10   3  140.97    5.78
  -6 -10  -3  145.47    6.62
  -6 -10  -4   54.05    4.14
  -6 -10  -4   51.91    3.88
   6  10   4   53.42    3.75
  -6 -10  -5   53.74    4.04
  -6 -10  -5   54.21    4.40
  -6 -10  -6   54.14    4.02
  -6 -10  -7   61.63    4.37
  -6 -10  -8   -4.35    2.83
  -6 -10  -8    1.96    1.84
  -6 -10  -9   54.06    4.27
   6 -10   9   45.54    3.88
  -6 -10  -9   40.80    4.34
  -6 -10 -10   31.33    3.42
   6 -10  10   28.65    3.33
  -6 -10 -10   30.79    4.17
  -6 -10 -11    8.58    3.11
  -6 -10 -11    7.33    2.28
   6 -10  11    9.75    2.48
   6 -10  12   -0.64    1.71
  -6 -10 -12   -1.34    1.90
  -6 -10 -12    0.12    2.02
  -6  10 -12   -1.77    1.93
  -6 -10 -13   19.42    3.65
  -6 -10 -13   18.62    3.01
   6 -10  13   14.76    2.82
  -6  10 -13   13.99    2.80
  -6 -10 -14   22.03    4.01
   6 -10  14   20.80    3.46
  -6  10 -14   13.48    2.76
   6 -10  15   14.28    3.16
  -6 -10 -15   14.05    3.66
  -6  10 -15   11.53    2.86
  -6  10 -16    1.11    2.18
  -6 -10 -16    3.63    2.68
  -6  10 -17    0.26    2.03
  -6 -10 -17    0.47    2.44
  -6 -10 -18    8.09    3.25
   6 -11 -17   15.61    4.15
   6 -11 -16    9.32    3.19
   6 -11 -15   -1.48    2.80
   6 -11 -14    0.89    2.87
   6 -11 -13    2.98    2.65
   6 -11 -12   43.48    5.06
   6 -11 -11    5.08    2.57
   6 -11 -10   22.31    3.55
  -6 -11  10   20.59    3.25
   6 -11  -9    0.15    2.56
  -6 -11   9    2.93    2.52
   6 -11  -8    4.27    1.93
  -6 -11   8    3.39    2.16
  -6 -11   8    7.02    2.20
  -6 -11   7   88.98    6.03
  -6 -11   7   90.94    5.95
   6 -11  -7   90.20    5.71
   6 -11  -7   92.41    3.75
  -6 -11   6   57.97    4.81
  -6 -11   6   57.99    4.61
   6 -11  -6   58.53    4.41
   6 -11  -6   60.22    2.77
  -6 -11   5   65.32    5.00
  -6 -11   5   72.03    5.04
   6 -11  -5   74.92    2.85
  -6  11   4   75.88    2.43
   6 -11  -4   74.84    2.65
  -6 -11   4   75.89    5.21
  -6 -11   4   75.89    5.18
   6 -11  -4   74.82    4.57
  -6 -11   3  289.76    9.90
   6 -11  -3  281.90    5.31
   6 -11  -3  297.09    8.77
  -6 -11   2   57.67    4.44
   6 -11  -2   53.90    1.96
   6 -11  -2   57.39    3.61
  -6 -11   1  291.88    9.65
   6 -11  -1  283.38    7.67
  -6 -11   0  249.09    8.84
   6  11   0  242.31    6.34
   6 -11   0  229.27    6.47
  -6 -11  -1  198.72    7.90
   6  11   1  214.89    6.32
   6 -11   1  216.32    5.73
  -6 -11  -2   17.21    2.79
   6 -11   2   15.91    1.40
   6  11   2   15.69    2.02
  -6 -11  -3    4.20    1.77
  -6 -11  -3    4.31    2.09
   6  11   3    7.57    1.83
  -6 -11  -4   38.34    3.69
  -6 -11  -4   40.85    3.52
   6  11   4   41.87    3.29
  -6 -11  -5   61.60    4.24
  -6 -11  -5   67.04    4.97
  -6 -11  -6   19.10    2.64
  -6 -11  -6   33.10    3.87
  -6 -11  -7   33.48    3.37
  -6 -11  -8   38.04    3.58
  -6 -11  -8   42.14    4.45
  -6 -11  -9   14.18    2.53
  -6 -11  -9   13.14    2.82
  -6 -11 -10   55.73    4.52
  -6 -11 -10   67.11    5.98
  -6 -11 -11   63.56    4.86
   6 -11  11   62.36    4.75
  -6 -11 -11   56.18    5.60
   6 -11  12    5.74    2.19
  -6 -11 -12    7.67    2.33
  -6 -11 -12    4.88    2.63
   6 -11  13    1.92    1.82
  -6 -11 -13    1.29    2.72
  -6  11 -13   -2.16    2.02
  -6 -11 -14    5.85    3.11
  -6  11 -14    0.75    1.98
  -6 -11 -15   25.38    4.48
  -6  11 -15   18.84    3.43
  -6 -11 -16    8.24    3.41
  -6  11 -16    4.18    2.44
  -6  11 -17   20.22    3.75
  -6 -11 -17   20.91    4.20
   6 -12 -17    3.85    3.43
   6 -12 -16   20.64    4.25
   6 -12 -15   23.71    4.55
   6 -12 -14   28.00    4.61
   6 -12 -13   27.10    4.57
   6 -12 -12    0.79    2.44
   6 -12 -11   11.61    3.16
   6 -12 -10   14.93    3.31
  -6 -12  10   11.15    3.03
   6 -12  -9    6.75    2.65
  -6 -12   9    5.83    2.44
   6 -12  -8   24.54    3.32
  -6 -12   8   23.48    3.45
  -6 -12   8   23.10    3.44
   6 -12  -7   -0.89    2.43
  -6 -12   7    0.94    2.16
  -6 -12   7    0.94    1.80
   6 -12  -6   -2.91    2.21
  -6 -12   6    2.40    2.33
  -6 -12   6   -2.62    2.39
   6 -12  -5   12.17    2.28
  -6 -12   5   15.51    3.05
  -6 -12   5   18.09    3.06
   6 -12  -4   16.49    2.41
  -6 -12   4   19.78    3.16
  -6 -12   4   16.79    2.81
  -6 -12   3  425.20   12.44
  -6 -12   3  402.23   11.86
   6 -12  -3  400.00   10.64
  -6 -12   2  149.12    7.26
   6 -12  -2  143.33    5.87
  -6 -12   1   90.55    5.69
   6 -12  -1   94.38    4.44
   6 -12   0   22.12    2.16
  -6 -12   0   20.38    2.85
   6  12   0   27.11    2.11
   6  12   1   95.05    4.13
   6 -12   1   96.26    3.83
  -6 -12  -1   86.28    5.52
   6  12   2  123.66    5.06
  -6 -12  -2  119.16    6.33
  -6 -12  -3    3.15    2.12
   6  12   3    2.53    1.50
   6  12   4   40.68    3.34
  -6 -12  -4   39.22    3.81
  -6 -12  -5   -1.60    2.30
  -6 -12  -5   -2.90    2.11
  -6 -12  -6    3.55    2.18
  -6 -12  -6    4.44    1.75
  -6 -12  -7   19.70    2.66
  -6 -12  -7   21.94    3.65
  -6 -12  -8   32.37    3.41
  -6 -12  -8   22.70    3.71
  -6 -12  -9   51.74    4.25
  -6 -12  -9   53.24    5.38
  -6 -12 -10    0.99    2.50
  -6 -12 -10   -0.90    1.67
  -6 -12 -11   -0.12    1.78
  -6 -12 -11   -1.12    2.60
  -6 -12 -12   17.67    3.75
  -6 -12 -13    3.34    2.91
  -6  12 -14   30.03    3.89
  -6 -12 -14   32.39    4.97
  -6  12 -15    4.62    2.17
  -6 -12 -15    6.12    3.05
  -6 -12 -16    2.05    2.33
  -6  12 -16   -2.61    2.23
  -6  12 -17    1.99    2.09
   6 -13 -16    0.02    2.88
   6 -13 -15   -1.81    2.76
   6 -13 -14   -3.30    3.30
   6 -13 -13    3.25    2.72
   6 -13 -12   43.88    5.32
   6 -13 -11   39.89    4.84
  -6 -13  10   74.96    6.17
   6 -13 -10   75.51    6.22
   6 -13  -9    9.73    2.70
  -6 -13   9   14.80    3.37
  -6 -13   9    7.86    2.73
   6 -13  -8    8.83    2.41
  -6 -13   8    3.49    2.20
  -6 -13   8    2.81    2.30
   6 -13  -7   33.12    3.78
  -6 -13   7   37.48    4.45
  -6 -13   7   32.61    3.98
   6 -13  -6   51.87    4.21
  -6 -13   6   52.22    4.86
  -6 -13   6   54.24    4.83
   6 -13  -5   18.36    2.77
  -6 -13   5   23.69    3.59
  -6 -13   5   21.16    3.15
   6 -13  -4   -2.85    2.05
  -6 -13   4    0.88    2.14
  -6 -13   4    1.99    1.74
   6 -13  -3    9.85    2.00
  -6 -13   3   11.00    2.66
  -6 -13   3   15.94    2.79
  -6 -13   2   21.34    3.17
  -6 -13   2   15.65    2.89
   6 -13  -1   -2.03    1.53
  -6 -13   1   -3.36    2.50
  -6 -13   0  117.21    6.58
   6 -13   0  111.93    4.71
   6  13   0  117.02    4.20
   6  13   1    1.35    1.00
   6 -13   1    0.47    0.95
   6  13   2  156.27    5.75
  -6 -13  -2  156.75    7.64
  -6 -13  -3    0.20    2.24
   6  13   3    9.30    1.79
  -6 -13  -4   35.90    4.00
   6  13   4   40.39    3.46
  -6 -13  -5    4.25    1.86
  -6 -13  -6  136.54    6.50
  -6 -13  -6  132.09    7.38
  -6 -13  -7    8.92    2.65
  -6 -13  -7    8.90    2.20
  -6 -13  -8    0.35    2.31
  -6 -13  -8   -2.67    1.97
  -6 -13  -8   -0.79    2.73
  -6 -13  -9    1.67    1.59
  -6 -13  -9    3.63    2.79
  -6 -13  -9    4.24    2.45
  -6 -13 -10    4.09    1.64
  -6 -13 -10    6.32    2.63
  -6 -13 -11    9.97    3.13
  -6 -13 -12    2.69    2.73
  -6 -13 -13   -3.26    2.63
  -6  13 -14   -0.36    2.10
  -6 -13 -14    2.33    2.68
  -6 -13 -15   -1.45    2.86
   6 -14 -15    1.03    2.73
   6 -14 -14   41.67    5.38
   6 -14 -13    1.07    2.66
   6 -14 -12   -3.75    2.98
   6 -14 -11    9.73    3.61
   6 -14 -10   87.99    6.83
   6 -14  -9    5.06    2.49
  -6 -14   9    3.30    2.14
  -6 -14   9    1.29    2.22
  -6 -14   8   -2.48    2.23
   6 -14  -8   -0.40    2.42
  -6 -14   8   -0.77    2.52
   6 -14  -7    1.47    2.19
  -6 -14   7    3.31    2.40
  -6 -14   7    2.60    1.87
   6 -14  -6   -2.29    2.32
  -6 -14   6   -0.34    2.24
  -6 -14   6    3.67    1.96
  -6 -14   5   42.44    4.49
  -6 -14   5   42.83    4.30
   6 -14  -5   45.28    4.07
  -6 -14   4   63.31    5.20
  -6 -14   4   62.82    4.98
   6 -14  -4   58.11    4.40
   6 -14  -3    3.61    1.65
  -6 -14   3    4.47    2.42
  -6 -14   3    5.32    2.17
  -6 -14   2   63.36    5.21
  -6 -14   2   72.00    5.13
   6 -14  -2   65.79    4.21
   6 -14  -1    2.38    1.27
  -6 -14   1   -3.33    2.60
  -6 -14   0   22.76    3.49
   6 -14   0   29.82    2.61
  -6 -14  -1   16.14    2.85
  -6 -14  -2   27.62    3.57
   6  14   2   33.71    2.70
  -6 -14  -3   17.42    3.39
   6  14   3   16.99    2.25
   6  14   4   95.82    5.10
  -6 -14  -4   88.15    6.10
  -6 -14  -5    2.21    2.01
  -6 -14  -6    2.06    2.31
  -6 -14  -7   12.65    2.90
  -6 -14  -7   13.07    3.39
  -6 -14  -8   51.81    4.23
  -6 -14  -8   46.17    5.25
  -6 -14  -8   56.58    5.28
  -6 -14  -9    1.01    2.54
  -6 -14  -9    0.38    1.51
  -6 -14  -9    0.70    2.22
  -6 -14 -10    3.03    2.87
  -6 -14 -10   -3.38    2.16
  -6 -14 -11    0.24    2.60
  -6 -14 -12   15.24    3.77
  -6 -14 -13    3.61    2.84
  -6 -14 -14   29.94    4.94
  -6 -14 -15   -0.43    3.00
   6 -15 -15   -1.34    3.12
   6 -15 -14   -3.09    3.37
   6 -15 -13   -1.22    2.82
   6 -15 -12   14.77    3.57
   6 -15 -11    4.02    2.32
   6 -15 -10    5.05    2.45
   6 -15  -9    6.10    2.71
  -6 -15   9   -0.70    2.40
  -6 -15   9    0.39    2.27
   6 -15  -8    6.14    2.40
  -6 -15   8    9.63    2.85
  -6 -15   8    4.07    2.40
   6 -15  -7   -4.27    2.66
  -6 -15   7   -2.15    2.72
  -6 -15   7   -4.58    3.17
   6 -15  -6   18.40    2.98
  -6 -15   6   20.24    3.76
   6 -15  -5   -2.74    2.15
  -6 -15   5   -1.77    2.04
  -6 -15   5    0.96    2.29
   6 -15  -4   30.91    3.49
  -6 -15   4   37.59    4.64
  -6 -15   4   26.44    3.61
  -6 -15   3   47.58    4.87
  -6 -15   3   44.96    4.42
   6 -15  -3   41.88    3.85
  -6 -15   2  137.17    7.70
  -6 -15   2  142.04    7.33
   6 -15  -2  140.38    6.34
   6 -15  -1   15.79    2.27
  -6 -15   1    9.10    2.55
  -6 -15   1    8.20    2.22
  -6 -15   0   93.22    6.29
  -6 -15  -1   -2.99    2.26
  -6 -15  -2   11.24    2.78
  -6 -15  -3    7.33    2.74
  -6 -15  -4   18.78    3.39
   6  15   4   28.94    3.06
  -6 -15  -5    1.09    2.21
  -6 -15  -6   62.90    5.41
  -6 -15  -7    4.62    2.65
  -6 -15  -7    1.04    2.65
  -6 -15  -8    5.11    2.32
  -6 -15  -8    8.49    3.41
  -6 -15  -9    7.05    2.64
  -6 -15  -9    6.44    2.97
  -6 -15 -10   10.56    3.20
  -6 -15 -10    7.64    2.97
  -6 -15 -11    6.95    2.78
  -6 -15 -11    3.51    2.57
  -6 -15 -12   45.18    5.93
  -6 -15 -12   33.72    4.84
  -6 -15 -13    8.19    3.58
  -6 -15 -14   -3.56    3.37
   6 -16 -14    3.28    2.66
   6 -16 -13   -1.49    2.87
   6 -16 -12    3.21    2.97
   6 -16 -11   -5.21    3.45
   6 -16 -10   29.71    4.53
   6 -16  -9   -0.92    2.55
  -6 -16   9   -0.88    2.73
   6 -16  -8   41.92    4.79
  -6 -16   8   40.57    4.92
  -6 -16   8   38.16    4.50
   6 -16  -7    1.54    2.10
  -6 -16   7   -1.13    2.61
  -6 -16   7   -0.73    2.37
   6 -16  -6   26.42    3.54
  -6 -16   6   23.67    3.84
  -6 -16   6   21.13    3.48
   6 -16  -5    2.01    2.15
  -6 -16   5   -1.21    2.21
  -6 -16   5   -0.90    1.89
  -6 -16   4   58.31    5.29
  -6 -16   4   46.74    4.69
   6 -16  -4   51.96    4.56
   6 -16  -3   22.20    3.02
  -6 -16   3   23.87    3.97
  -6 -16   3   20.41    3.40
  -6 -16   2   46.88    4.86
  -6 -16   2   46.55    4.45
   6 -16  -2   46.90    4.00
  -6 -16   1   -0.50    1.98
  -6 -16   1    1.29    1.97
  -6 -16   0   23.38    3.63
  -6 -16   0   23.39    3.28
  -6 -16  -1    4.56    2.54
  -6 -16  -1    1.97    1.94
  -6 -16  -2  174.76    8.77
  -6 -16  -3    1.92    2.18
  -6 -16  -4   94.48    6.65
  -6 -16  -5   -2.28    2.50
  -6 -16  -6    1.96    2.13
  -6 -16  -7    2.01    2.48
  -6 -16  -7   -2.15    2.81
  -6 -16  -8   30.62    4.47
  -6 -16  -8   30.31    4.75
  -6 -16  -9    9.04    3.19
  -6 -16  -9    4.80    3.26
  -6 -16 -10    2.03    2.58
  -6 -16 -10    3.83    3.36
  -6 -16 -11   12.65    3.64
  -6 -16 -11   12.05    4.13
  -6 -16 -12   10.69    3.68
  -6 -16 -12    5.85    2.50
  -6 -16 -13    4.07    3.55
   6 -17 -13   25.85    4.62
   6 -17 -12   39.08    5.39
   6 -17 -11   -0.53    2.90
   6 -17 -10   -6.96    3.50
   6 -17  -9   -2.61    3.04
  -6 -17   9   -6.32    3.26
   6 -17  -8    2.63    2.42
  -6 -17   8    3.81    2.75
  -6 -17   8   -3.15    2.75
   6 -17  -7    1.91    2.24
  -6 -17   7    1.16    2.41
  -6 -17   7   -1.30    2.27
  -6 -17   6   53.13    5.59
  -6 -17   6   47.52    5.02
   6 -17  -6   48.95    4.86
   6 -17  -5    3.15    2.11
  -6 -17   5    7.49    2.90
  -6 -17   5    0.43    1.84
   6 -17  -4    4.96    2.20
  -6 -17   4    3.20    2.46
  -6 -17   4    1.93    2.17
   6 -17  -3    2.88    1.74
  -6 -17   3    1.67    2.07
  -6 -17   3    2.12    1.79
  -6 -17   2   30.77    4.13
  -6 -17   2   31.06    3.93
  -6 -17   1   31.41    4.14
  -6 -17   1   37.41    4.06
  -6 -17   0   66.98    5.70
  -6 -17   0   66.67    5.19
  -6 -17  -1   -2.40    2.58
  -6 -17  -1    0.78    1.89
  -6 -17  -2    3.25    2.18
  -6 -17  -2    2.83    1.91
  -6 -17  -3    9.93    2.68
  -6 -17  -4   15.88    3.30
  -6 -17  -5    1.88    2.52
  -6 -17  -6   48.29    5.77
  -6 -17  -6   42.94    4.79
  -6 -17  -7    7.58    2.82
  -6 -17  -7    7.05    3.45
  -6 -17  -8   21.47    4.06
  -6 -17  -8   25.83    4.66
  -6 -17  -9   15.97    3.56
  -6 -17  -9   20.22    4.58
  -6 -17 -10   29.51    5.23
  -6 -17 -10   25.61    4.27
  -6 -17 -11    0.64    2.90
  -6 -17 -11    1.81    3.13
  -6 -17 -12    3.47    2.88
   6 -18 -13    4.06    2.86
   6 -18 -12   -0.95    2.93
   6 -18 -11   -0.14    2.76
   6 -18 -10    4.81    2.58
   6 -18  -9   -0.13    2.70
  -6 -18   9    2.11    2.40
   6 -18  -8   14.32    3.55
  -6 -18   8    9.24    3.03
   6 -18  -7   10.46    3.11
  -6 -18   7    6.81    2.91
  -6 -18   7    8.27    3.14
   6 -18  -6   15.44    3.50
  -6 -18   6   21.13    4.09
  -6 -18   6   14.78    3.34
   6 -18  -5   10.81    2.74
  -6 -18   5   10.86    3.10
  -6 -18   5    6.16    2.32
   6 -18  -4   17.10    3.04
  -6 -18   4   16.39    3.51
  -6 -18   3    3.91    1.89
  -6 -18   3    4.15    2.32
  -6 -18   2   22.47    3.82
  -6 -18   2   22.32    3.39
  -6 -18   1   -0.63    3.01
  -6 -18   1    1.72    2.11
  -6 -18   0   19.26    3.46
  -6 -18   0   29.70    3.83
  -6 -18  -1    4.01    2.54
  -6 -18  -1    9.47    2.51
  -6 -18  -2   69.85    6.09
  -6 -18  -2   65.21    5.07
  -6 -18  -3    6.75    2.73
  -6 -18  -3    7.80    2.27
  -6 -18  -4   25.03    4.00
  -6 -18  -4   24.21    3.29
  -6 -18  -5    6.37    3.05
  -6 -18  -6    0.94    2.04
  -6 -18  -6    6.87    2.96
  -6 -18  -7   -2.22    2.48
  -6 -18  -7    2.87    2.63
  -6 -18  -8   -0.01    2.51
  -6 -18  -8    1.10    3.04
  -6 -18  -9   12.29    3.20
  -6 -18  -9    8.73    3.71
  -6 -18 -10   23.49    4.45
  -6 -18 -10   15.51    3.83
   6 -19 -12    4.95    2.89
   6 -19 -11   -3.33    2.96
   6 -19 -10   -2.66    2.67
   6 -19  -9   -3.09    2.88
  -6 -19   9   -6.34    3.62
   6 -19  -8   14.79    3.67
  -6 -19   8   12.95    3.39
   6 -19  -7    6.63    2.81
  -6 -19   7    4.43    3.20
  -6 -19   6   49.95    5.86
  -6 -19   6   44.54    5.16
   6 -19  -6   50.55    5.17
   6 -19  -5    3.14    2.32
  -6 -19   5    2.01    1.94
  -6 -19   5    1.50    2.14
  -6 -19   4   12.06    3.58
  -6 -19   4    6.82    2.49
  -6 -19   3    7.77    3.02
  -6 -19   3    1.50    2.14
  -6 -19   2   17.30    3.47
  -6 -19   2   16.08    3.14
  -6 -19   1    6.68    2.76
  -6 -19   1    9.71    2.74
  -6 -19   0   28.47    4.36
  -6 -19   0   34.38    4.07
  -6 -19  -1   48.07    5.39
  -6 -19  -1   47.82    4.48
  -6 -19  -2   -3.45    3.11
  -6 -19  -2    5.59    2.10
  -6 -19  -3    0.50    2.57
  -6 -19  -3    1.63    1.81
  -6 -19  -4   39.68    4.74
  -6 -19  -5   31.03    4.73
  -6 -19  -5   32.91    5.10
  -6 -19  -6    2.86    2.57
  -6 -19  -6    2.49    2.93
  -6 -19  -7    5.08    2.41
  -6 -19  -7   14.84    3.78
  -6 -19  -8    4.99    2.66
  -6 -19  -8    1.11    3.08
  -6 -19  -9   -0.05    2.53
  -6 -19  -9    5.12    2.88
   6 -20 -11   -2.96    2.98
   6 -20 -10    2.11    2.46
   6 -20  -9    4.34    2.85
  -6 -20   9    6.18    2.69
   6 -20  -8   17.83    3.89
  -6 -20   8   13.81    3.95
   6 -20  -7    2.21    2.51
  -6 -20   7    3.14    2.73
   6 -20  -6    4.55    2.52
  -6 -20   6    3.40    2.32
  -6 -20   5   28.48    4.61
  -6 -20   5   25.83    4.13
  -6 -20   4   23.36    3.81
  -6 -20   4   26.17    4.55
  -6 -20   3   12.27    3.55
  -6 -20   3   13.51    3.20
  -6 -20   2    4.28    2.40
  -6 -20   2    0.53    1.81
  -6 -20   1   -2.97    2.43
  -6 -20   1    2.27    2.03
  -6 -20   0    1.44    2.03
  -6 -20   0    1.75    1.94
  -6 -20  -1    5.99    2.46
  -6 -20  -1    9.60    2.71
  -6 -20  -2   -0.50    2.62
  -6 -20  -2    1.85    1.98
  -6 -20  -3   22.22    4.28
  -6 -20  -4    5.96    2.83
  -6 -20  -5   -1.55    2.90
  -6 -20  -5   -0.08    2.59
  -6 -20  -6    4.22    2.81
  -6 -20  -6    0.31    2.79
  -6 -20  -7    5.76    2.93
  -6 -20  -7    2.05    2.73
  -6 -20  -8    2.85    3.07
  -6 -20  -8    0.55    2.85
   6 -21 -10   -5.47    3.62
   6 -21  -9   -6.96    3.39
   6 -21  -8   -5.35    2.82
  -6 -21   7   23.95    4.48
  -6 -21   6   17.46    4.21
  -6 -21   5    9.17    3.28
  -6 -21   4    5.81    3.35
  -6 -21   4    2.60    2.34
  -6 -21   3   12.18    3.03
  -6 -21   3   11.90    3.79
  -6 -21   2    0.81    2.58
  -6 -21   2   -2.67    2.37
  -6 -21   1    4.20    3.04
  -6 -21   1    5.68    2.35
  -6 -21   0   17.71    4.02
  -6 -21   0   20.06    3.39
  -6 -21  -1   22.49    4.41
  -6 -21  -2    2.50    2.43
  -6 -21  -3    3.51    2.74
  -6 -21  -4   -0.19    2.51
  -6 -21  -4   -1.39    2.82
  -6 -21  -5   12.89    3.82
  -6 -21  -5   17.22    4.30
  -6 -21  -6    1.54    2.79
  -6 -21  -6    3.85    2.61
   6 -22  -9    2.03    2.53
  -6 -22   5   32.09    5.27
  -6 -22   4    3.25    3.11
  -6 -22   3   -0.24    2.86
  -6 -22   3    1.52    2.33
  -6 -22   2    4.33    2.96
  -6 -22   2    2.94    2.11
  -6 -22   1    3.84    3.00
  -6 -22   1    1.87    1.85
  -6 -22   0   -0.68    2.23
  -6 -22  -1   12.96    3.69
  -6 -22  -2    0.83    2.78
  -6 -22  -3   27.30    4.53
  -6 -22  -3   37.62    5.62
  -6 -22  -4    4.39    2.97
  -6 -22  -4    0.74    2.73
   7   0 -20   -5.51    2.93
   7   0 -19   20.08    3.74
   7   0 -18   -4.12    2.53
   7   0 -17   41.13    4.42
   7   0 -16   -0.36    2.08
   7   0 -15   11.01    2.61
   7   0 -14   -2.14    2.14
   7   0 -13  150.23    7.61
   7   0 -12    0.44    1.91
  -7   0  11    3.29    1.34
   7   0 -11    2.15    1.87
  -7   0  10   -0.32    1.49
   7   0 -10   -1.37    2.13
  -7   0   9  174.21    6.46
   7   0  -9  172.19    7.39
  -7   0   8    0.36    1.18
   7   0  -8   -0.66    1.76
   7   0  -7  304.43    9.53
   7   0  -6   -1.50    1.99
   7   0  -5  269.60    8.71
   7   0  -4    0.93    1.61
  -7   0   4    0.93    1.26
  -7   0   3  415.33    9.41
  -7   0   3  404.17    7.62
   7   0  -3  409.96   10.43
  -7   0   2   -1.26    0.80
  -7   0   2   -1.44    1.36
   7   0  -2   -1.35    1.63
  -7   0   1  646.69   12.46
  -7   0   1  650.63   10.23
   7   0  -1  681.08   13.13
  -7   0   0   -1.11    0.73
  -7   0   0   -0.10    1.23
   7   0   0   -0.47    1.16
   7   0   1   13.28    1.80
  -7   0  -1   14.08    1.35
   7   0   2    0.68    1.33
   7   0   2   -1.82    1.18
   7   0   3   41.13    3.27
   7   0   3   43.28    2.74
   7   0   4   -0.79    1.75
   7   0   5   33.22    3.23
   7   0   6   -0.65    1.66
   7   0   7   53.66    4.40
  -7   0  -8    0.46    1.15
   7   0   8   -0.66    2.15
  -7   0  -9  415.49    9.83
   7   0   9  404.39   12.27
  -7   0 -10   -0.65    1.21
   7   0  10   -4.05    2.72
  -7   0 -11   62.80    3.87
   7   0  11   63.59    5.20
   7   0  12    0.54    2.05
   7   0  13    8.09    3.03
   7   0  14   -0.24    2.80
   7   0  15    5.95    2.74
   7   0  16    1.59    2.92
   7   0  17   23.39    4.54
   7   0  18    0.72    2.91
   7  -1 -20    2.22    2.27
   7   1 -20   -2.17    2.37
   7   1 -19    0.59    2.03
   7  -1 -19    0.46    2.22
   7  -1 -18   -0.16    2.12
   7  -1 -17    1.43    2.03
   7  -1 -17   -0.59    2.13
   7   1 -17   -1.45    2.17
   7  -1 -16   -2.10    2.20
   7   1 -16    1.93    2.08
   7  -1 -16   -2.03    2.13
   7  -1 -15   32.24    3.87
   7   1 -15   29.44    3.77
   7  -1 -14    1.14    2.00
   7   1 -14    1.00    1.84
   7  -1 -13   17.22    2.89
   7   1 -13   15.70    2.97
   7  -1 -12    1.04    1.83
   7   1 -12    0.08    1.83
  -7   1  11    2.60    1.25
  -7  -1  11    2.17    1.46
   7   1 -11    1.40    1.86
   7  -1 -11    0.28    2.09
  -7  -1  10   59.86    4.15
  -7   1  10   61.50    3.82
   7  -1 -10   64.83    4.71
   7   1 -10   56.32    4.40
  -7  -1   9  114.37    5.43
  -7   1   9  107.00    4.96
   7  -1  -9  110.10    6.07
   7   1  -9   99.07    5.67
  -7   1   8   23.07    2.41
  -7  -1   8   26.69    2.74
   7  -1  -8   26.58    3.23
   7   1  -8   21.13    2.96
   7  -1  -7  333.45   10.10
   7   1  -7  326.28    9.93
   7  -1  -6   67.09    4.58
   7   1  -6   61.91    4.34
   7  -1  -5  639.42   14.16
   7   1  -5  658.77   14.06
  -7   1   4  244.95    6.78
  -7  -1   4  230.25    6.09
   7  -1  -4  218.93    7.63
   7   1  -4  220.84    7.56
  -7   1   3  287.95    7.61
  -7  -1   3  293.56    7.99
  -7  -1   3  304.50    6.83
  -7   1   3  294.08    5.79
   7  -1  -3  291.55    8.56
   7   1  -3  305.34    8.63
   7  -1  -3  290.82    5.74
  -7   1   2   24.34    2.19
  -7  -1   2   23.60    1.76
  -7   1   2   26.62    1.53
  -7  -1   2   24.43    2.34
   7  -1  -2   21.82    2.46
   7   1  -2   23.26    2.43
  -7   1   1  120.32    4.74
  -7  -1   1  106.56    3.81
  -7  -1   1  105.39    4.66
  -7   1   1  110.54    3.15
   7  -1  -1  108.01    4.90
   7   1  -1  108.48    4.80
  -7  -1   0   21.83    2.23
   7  -1   0   26.52    1.55
  -7   1   0   27.19    1.58
   7   1   0   27.24    2.45
   7  -1   0   25.46    2.41
  -7  -1   0   26.17    1.89
   7  -1   1   49.46    3.11
   7   1   1   42.23    2.83
   7   1   1   42.62    3.10
  -7   1  -1   44.50    2.11
  -7  -1  -1   43.58    2.40
   7   1   2   46.54    3.33
   7  -1   2   47.93    3.48
   7  -1   2   45.53    2.96
   7   1   2   44.74    2.88
   7   1   3  102.79    4.14
   7   1   3  100.04    4.94
   7  -1   3  101.85    5.10
   7   1   4   26.83    2.89
   7   1   4   30.37    2.21
   7  -1   4   28.19    2.96
   7   1   5   83.34    4.81
   7  -1   5   75.02    4.57
   7   1   6   64.21    4.51
   7  -1   6   66.92    4.49
  -7   1  -7  389.04    8.49
   7   1   7  378.68   11.12
   7  -1   7  370.27   10.92
  -7   1  -8   30.79    2.42
  -7  -1  -8   35.29    2.91
   7  -1   8   36.29    3.76
   7   1   8   33.34    3.53
   7  -1   9   32.06    3.83
   7   1   9   29.93    3.80
  -7   1  -9   31.51    2.46
  -7  -1  -9   35.20    3.02
  -7   1  -9   40.52    3.86
  -7   1 -10   33.25    2.64
  -7  -1 -10   27.24    2.66
   7   1  10   23.97    3.37
  -7   1 -10   38.76    3.87
   7  -1  10   31.27    3.84
  -7  -1 -11   26.67    2.78
  -7   1 -11   26.69    3.35
   7  -1  11   23.77    3.56
   7   1  11   25.93    3.61
  -7   1 -12    0.83    1.98
  -7  -1 -12    1.61    1.45
   7  -1  12    0.32    2.49
   7   1  12   -1.42    2.84
  -7   1 -13   49.75    4.81
   7  -1  13   53.11    5.33
   7   1  13   46.81    4.87
  -7   1 -14    2.35    2.13
   7   1  14    0.14    2.34
   7  -1  14    0.75    2.23
  -7   1 -15   24.95    3.92
   7  -1  15   25.77    4.29
   7   1  15   30.22    4.43
  -7   1 -16    2.83    2.74
   7  -1  16    2.20    2.72
   7   1  16   -1.25    2.64
   7   1  17   -1.77    3.26
   7  -1  17   -1.32    2.78
   7  -1  18   -4.86    3.47
   7  -2 -20   -0.70    1.95
   7   2 -20    1.56    2.25
   7  -2 -19   34.40    4.51
   7  -2 -18    0.86    2.06
   7   2 -18    0.93    1.83
   7  -2 -17   -1.68    2.39
   7  -2 -17   -2.31    1.98
   7   2 -17    0.67    1.86
   7  -2 -16    6.21    2.16
   7   2 -16    9.84    2.39
   7  -2 -15   -0.18    1.79
   7   2 -15   -0.79    1.69
   7  -2 -15    2.11    2.58
   7  -2 -15   -3.72    2.41
   7  -2 -14   15.71    2.82
   7  -2 -14   14.29    3.08
   7   2 -14   16.14    2.99
   7  -2 -13   10.24    2.50
   7   2 -13   16.70    2.88
   7  -2 -13   15.83    3.28
  -7  -2  12    1.97    1.59
   7  -2 -12    0.20    2.39
   7  -2 -12    0.27    1.83
   7   2 -12   -1.89    2.28
  -7  -2  11    2.84    1.61
   7  -2 -11    5.62    2.53
   7  -2 -11    7.16    2.40
  -7   2  11    3.25    1.25
   7   2 -11    5.88    2.10
  -7   2  10   25.60    2.45
  -7  -2  10   23.13    2.81
   7  -2 -10   26.67    3.46
   7  -2 -10   27.54    3.49
   7   2 -10   25.13    3.41
  -7  -2   9  533.96   12.57
  -7   2   9  505.41   11.03
   7   2  -9  488.34   12.96
   7  -2  -9  515.42   13.44
   7  -2  -9  533.63   13.78
  -7   2   8    0.53    1.01
  -7  -2   8   -0.84    1.58
   7  -2  -8    0.52    1.76
   7   2  -8   -0.97    1.98
   7  -2  -7  463.88   12.21
   7  -2  -6  174.90    7.10
  -7  -2   5   62.55    3.45
   7  -2  -5   57.04    4.01
  -7   2   4   92.68    3.96
  -7  -2   4   96.23    3.99
   7  -2  -4   82.46    4.64
   7  -2  -4   88.89    2.83
  -7   2   3  126.02    4.67
  -7  -2   3  131.51    4.55
  -7  -2   3  122.21    5.14
   7   2  -3  128.61    5.56
   7  -2  -3  123.91    5.53
  -7   2   2  138.20    4.98
  -7  -2   2  140.47    4.62
  -7  -2   2  147.01    5.63
  -7   2   2  135.77    3.04
   7  -2  -2  141.47    5.75
   7   2  -2  144.73    5.75
  -7  -2   1  824.99   13.12
  -7  -2   1  806.58   14.80
  -7   2   1  805.17   10.26
   7   2  -1  851.59   14.94
   7  -2  -1  781.61   10.12
   7  -2  -1  829.16   15.14
  -7   2   1  811.18   13.93
   7  -2   0   28.74    1.41
  -7  -2   0   26.78    2.05
   7   2   0   35.71    2.83
   7  -2   0   27.60    2.57
  -7   2   0   27.88    1.40
   7  -2   1  107.42    3.13
   7  -2   1  117.27    4.95
   7   2   1  113.73    4.64
   7   2   1  106.49    4.85
  -7   2  -1  111.35    3.15
  -7  -2  -1  107.37    4.07
   7   2   2   -2.21    1.62
   7   2   2    0.54    0.97
  -7  -2  -2   -0.65    1.06
   7   2   3   23.93    2.02
   7  -2   3   20.25    2.43
   7   2   3   22.12    2.58
   7  -2   4   47.90    3.62
   7   2   4   50.65    3.72
   7   2   4   50.10    2.77
   7   2   5    1.38    1.61
   7   2   5    3.13    0.93
   7  -2   5    1.66    1.74
   7   2   6   48.67    4.04
   7  -2   6   52.81    3.91
   7  -2   7   16.06    2.71
   7   2   7   12.46    2.29
  -7   2  -7   14.79    1.51
  -7   2  -7   18.87    2.44
  -7   2  -8   73.16    3.20
  -7   2  -8   81.17    4.66
  -7  -2  -8   72.38    4.28
   7   2   8   68.93    5.03
   7  -2   8   74.67    5.10
  -7   2  -9  295.68    6.98
   7   2   9  301.48   10.65
  -7   2  -9  311.94    9.55
  -7  -2  -9  277.43    8.69
   7  -2   9  288.33   10.14
  -7   2 -10   21.87    3.15
   7  -2  10   16.42    3.17
  -7  -2 -10   17.19    2.38
   7   2  10   16.64    3.40
  -7  -2 -11   84.37    4.92
  -7   2 -11   90.04    5.68
   7  -2  11   84.79    6.15
   7   2  11   86.47    6.15
  -7   2 -12   13.37    2.72
  -7  -2 -12   10.25    2.05
   7  -2  12   10.72    3.00
   7   2  12   11.77    2.89
  -7   2 -13   13.63    2.83
   7  -2  13   13.19    3.03
   7   2  13   19.80    3.78
  -7   2 -14    6.16    2.55
   7  -2  14   -0.27    2.70
   7   2  14    2.29    2.74
  -7   2 -15   15.56    3.42
   7  -2  15   11.31    3.44
   7   2  15   18.73    4.30
   7  -2  16   -3.98    3.17
   7   2  16    3.31    2.77
  -7   2 -16    4.33    2.58
  -7   2 -17    6.88    3.23
   7  -2  17    1.41    2.68
   7   2  17    7.28    3.69
   7  -2  18    1.25    2.55
  -7   2 -18    6.06    3.25
   7  -3 -20   -1.01    2.03
   7  -3 -19    5.70    2.44
   7  -3 -18   -0.84    2.13
   7  -3 -18    2.90    2.81
   7   3 -18   -2.85    2.24
   7  -3 -17    6.36    2.24
   7  -3 -17    5.84    2.93
   7  -3 -17    5.06    2.28
   7   3 -17    3.64    2.00
   7  -3 -16   16.89    3.07
   7  -3 -16   21.45    4.00
   7  -3 -16   18.55    3.22
   7   3 -16   16.11    2.98
   7  -3 -15   44.77    4.54
   7  -3 -15   41.79    4.82
   7   3 -15   43.02    4.28
   7  -3 -15   37.38    4.01
   7  -3 -14    0.72    1.76
   7  -3 -14   -1.64    2.47
   7  -3 -14    1.08    1.78
   7   3 -14    0.22    1.84
   7  -3 -13    5.86    2.09
   7  -3 -13    1.60    1.56
   7  -3 -13    6.73    2.60
   7   3 -13    3.34    2.08
   7  -3 -12   83.34    4.90
  -7  -3  12   89.47    5.56
   7  -3 -12   88.55    6.19
   7   3 -12   79.08    5.42
   7  -3 -12   86.45    5.63
  -7  -3  11   74.49    4.95
   7  -3 -11   78.87    5.63
   7  -3 -11   76.43    5.48
  -7   3  10    1.36    1.02
   7  -3 -10    1.80    1.88
   7  -3 -10    2.12    2.12
  -7  -3  10    0.64    1.48
  -7   3   9    0.60    1.16
   7  -3  -9    3.91    2.48
   7  -3  -9    0.90    2.07
  -7  -3   9    1.10    1.64
   7  -3  -8   -1.46    2.38
  -7   3   8    3.17    1.15
  -7  -3   8    0.94    1.46
   7  -3  -8    3.22    2.20
   7  -3  -7   11.59    2.55
  -7  -3   7   11.89    2.15
   7  -3  -7    5.00    1.99
  -7  -3   6   50.66    3.35
   7  -3  -6   51.31    3.90
   7  -3  -5  320.76    6.09
  -7  -3   5  325.79    8.35
   7  -3  -5  302.63    9.43
  -7   3   4  304.58    7.34
  -7  -3   4  289.96    7.71
   7  -3  -4  301.25    9.16
   7  -3  -4  288.97    5.06
  -7   3   3  391.32    8.65
  -7  -3   3  397.94    9.05
   7  -3  -3  397.04   10.32
  -7   3   2  118.95    4.52
  -7  -3   2  122.49    4.60
  -7  -3   2  130.27    5.39
   7  -3  -2  127.92    5.56
  -7  -3   1  143.44    4.93
   7  -3  -1  139.89    5.84
  -7   3   0  286.37    4.45
  -7  -3   0  293.77    7.23
  -7   3  -1    2.77    0.55
  -7  -3  -1    1.65    1.02
   7   3   1    4.05    1.49
   7   3   1    2.70    1.44
  -7  -3  -2    0.66    0.98
   7   3   2    0.29    0.92
   7  -3   3   97.51    5.03
   7   3   3  100.99    4.91
   7   3   3  102.82    4.17
   7   3   4   22.99    1.89
   7   3   4   29.50    2.99
   7  -3   4   25.94    2.95
   7  -3   5    0.96    1.48
   7   3   5    1.66    1.67
   7   3   5    2.54    0.91
   7  -3   6  167.14    6.94
  -7   3  -6  170.48    5.91
   7   3   6  171.54    4.63
   7   3   6  172.32    7.17
  -7   3  -7   63.41    2.55
  -7   3  -7   69.97    3.98
   7   3   7   61.63    4.54
   7  -3   7   59.73    4.39
  -7   3  -8  107.22    3.43
  -7   3  -8  122.57    5.59
   7   3   8  110.06    6.31
   7  -3   8  106.46    5.89
  -7  -3  -8  101.10    5.40
  -7   3  -9   66.31    4.44
  -7  -3  -9   55.57    4.16
   7   3   9   58.57    4.90
   7  -3   9   57.00    4.66
  -7   3 -10    3.77    1.79
   7  -3  10    2.88    2.06
   7   3  10    0.36    2.25
  -7  -3 -10    1.98    1.38
  -7  -3 -11   63.94    4.65
  -7   3 -11   77.64    5.22
   7  -3  11   67.65    5.35
   7   3  11   61.09    5.32
  -7  -3 -12   20.59    2.97
  -7   3 -12   20.39    3.05
   7  -3  12   19.90    3.49
  -7  -3 -13   43.78    4.11
  -7   3 -13   40.79    4.30
   7  -3  13   44.13    4.72
   7  -3  14   48.10    5.21
  -7   3 -14   44.48    4.72
  -7   3 -15   64.44    5.78
   7  -3  15   60.36    5.93
  -7   3 -16    3.80    2.63
   7  -3  16   -1.79    3.09
  -7   3 -17    1.22    2.60
   7  -3  17    2.59    2.98
   7   3  17    1.02    2.93
   7  -3  18   -3.17    3.26
  -7   3 -18    9.35    3.32
   7  -4 -19    5.85    2.44
   7  -4 -19    6.62    2.93
   7  -4 -18   15.70    3.18
   7  -4 -18   14.70    4.00
   7   4 -18   13.83    2.82
   7  -4 -17    0.76    2.01
   7  -4 -17   -0.18    2.77
   7   4 -17    3.13    2.07
   7  -4 -16   -0.40    1.91
   7  -4 -16   -4.41    2.40
   7   4 -16    0.78    1.96
   7  -4 -16   -0.72    2.43
   7  -4 -15   -0.32    1.84
   7  -4 -15    3.50    1.88
   7  -4 -15    5.10    2.54
   7   4 -15    5.23    2.37
   7   4 -14   -0.63    1.69
   7  -4 -14    0.54    1.55
   7  -4 -14    0.97    2.42
   7  -4 -14    0.30    1.98
   7  -4 -13   30.14    3.75
   7  -4 -13   27.59    3.96
   7  -4 -13   28.22    3.23
   7  -4 -12  111.90    5.73
  -7  -4  12  103.74    6.15
   7  -4 -12  123.46    7.39
   7  -4 -12  110.65    6.43
  -7  -4  11    8.51    2.25
   7  -4 -11   17.05    3.62
   7  -4 -11   10.48    2.75
   7  -4 -11   13.84    2.26
   7  -4 -10   43.40    3.19
  -7  -4  10   43.43    3.89
  -7   4  10   37.44    2.59
   7  -4 -10   46.80    4.70
   7  -4 -10   38.21    3.93
   7  -4  -9  131.42    5.10
  -7  -4   9  150.82    6.80
  -7   4   9  137.18    4.86
   7  -4  -9  142.18    7.10
   7  -4  -9  141.89    6.83
   7  -4  -8  222.39    6.22
  -7   4   8  215.33    6.09
  -7  -4   8  233.54    8.29
   7  -4  -8  217.80    8.43
   7  -4  -7  116.13    4.00
  -7  -4   7  120.73    5.81
   7  -4  -7  125.18    6.15
   7  -4  -7  115.73    6.01
   7  -4  -6  103.15    3.32
   7  -4  -6  104.70    3.37
  -7  -4   6  115.38    5.16
   7  -4  -6  117.69    5.66
   7  -4  -6  101.84    5.49
   7  -4  -5    3.37    0.63
  -7  -4   5    6.71    1.50
   7  -4  -5    4.61    1.81
   7  -4  -5    4.16    0.66
  -7   4   5    5.53    1.10
   7  -4  -4    4.48    0.47
  -7  -4   4    1.78    1.18
  -7   4   4    4.72    1.22
   7  -4  -4    1.50    1.91
   7  -4  -4    5.05    0.49
  -7   4   3   54.49    2.93
  -7  -4   3   52.39    3.26
   7  -4  -3   49.43    3.60
  -7  -4   2   20.58    2.02
  -7   4   2   18.56    1.83
  -7  -4   2   17.28    2.23
   7  -4  -2   20.57    2.62
  -7  -4   1  500.08   10.42
   7   4   0  123.26    4.92
  -7  -4   0  129.32    4.89
   7   4   1  445.69   10.22
  -7   4  -1  438.71    6.10
  -7  -4  -1  455.26    9.77
  -7  -4  -2    8.56    1.55
   7   4   2    7.00    1.74
   7   4   3  129.52    5.55
   7   4   3  124.39    4.68
  -7  -4  -3  124.69    5.65
  -7   4  -4   86.94    2.77
   7  -4   4   93.13    5.01
   7   4   4   93.89    4.99
   7   4   4   93.28    3.79
  -7  -4  -4   85.49    4.72
   7  -4   5   -0.21    1.75
  -7   4  -5    0.80    1.00
   7   4   5   -1.28    1.98
  -7   4  -5    1.20    0.45
   7   4   5    1.20    0.82
   7  -4   6    7.43    2.23
   7   4   6    3.86    1.72
  -7   4  -6    5.04    0.68
  -7   4  -6    3.35    1.27
   7   4   6    6.55    1.07
  -7   4  -7    8.65    0.79
   7  -4   7    7.22    2.09
  -7   4  -7   10.01    1.76
   7   4   7    8.15    2.02
   7   4   8   -0.74    2.52
  -7   4  -8    2.81    1.36
   7  -4   8   -0.10    1.95
   7  -4   9   37.94    3.94
  -7   4  -9   39.32    3.45
   7   4   9   30.10    3.67
  -7  -4  -9   32.09    3.23
  -7   4 -10    9.17    2.29
  -7  -4 -10    5.49    1.90
   7  -4  10    9.92    2.38
  -7   4 -11   11.06    2.62
   7  -4  11    9.09    2.72
  -7  -4 -11    8.70    2.21
  -7   4 -12   17.98    3.21
  -7  -4 -12   17.41    2.90
   7  -4  12   15.93    3.26
  -7   4 -13   -1.40    2.02
  -7  -4 -13   -1.38    1.69
   7  -4  13   -0.08    2.16
  -7   4 -14   17.03    3.36
  -7  -4 -14    9.35    2.57
   7  -4  14   10.48    3.18
  -7   4 -15    3.60    2.51
   7  -4  15   -4.29    3.31
  -7   4 -16   35.12    4.58
   7  -4  16   33.72    4.79
   7  -4  17   -0.19    2.77
  -7   4 -17    3.50    2.39
  -7   4 -18    2.38    2.18
   7  -4  18   -1.48    3.02
   7  -5 -19   -0.98    2.51
   7  -5 -18    0.04    2.59
   7   5 -18    2.43    2.18
   7  -5 -18   -1.34    2.28
   7  -5 -17   -1.61    1.90
   7  -5 -17    3.03    2.74
   7   5 -17    3.56    2.38
   7  -5 -16   36.99    4.08
   7  -5 -16   36.56    4.86
   7   5 -16   34.64    4.19
   7  -5 -15   -0.07    1.56
   7  -5 -15    2.70    2.48
   7  -5 -14    4.40    1.78
   7  -5 -14    7.20    2.39
   7  -5 -14    5.12    2.77
   7  -5 -13   12.89    3.26
   7  -5 -13   12.05    2.27
   7  -5 -13   15.71    3.23
   7  -5 -12   40.83    3.40
  -7  -5  12   34.35    3.73
   7  -5 -12   35.26    3.78
   7  -5 -12   42.54    4.68
   7  -5 -11    2.00    1.41
   7  -5 -11    0.62    2.36
   7  -5 -11    0.97    2.02
  -7  -5  11   -4.65    2.47
   7  -5 -10  167.56    6.12
  -7  -5  10  175.32    7.73
   7  -5 -10  161.34    7.91
[truncated: 275,946 more chars]
