# Supplementary material for: Crystal structure of a mononuclear copper(II) complex with 2-methoxy-N,N-bis­(quinolin-2-yl­meth­yl)­ethyl­amine (DQMEA)
Source: Acta Crystallogr E Crystallogr Commun. 2018 Jul 24;74(Pt 8):1138–41. doi: 10.1107/S2056989018010319 (PMC6072998; doi:10.1107/S2056989018010319)
Supplement: Supplementary file 2 [file e-74-01138-Isup2.hkl]

data_I                                                                          
_shelx_title ' sf-cudqmeaq_a.res in P2(1)/n'                                    
_shelx_refln_list_code          4                                               
_shelx_F_calc_maximum      291.33                                               
_exptl_crystal_F_000      1356.00                                               
_reflns_d_resolution_high  0.6563                                               
                                                                                
loop_                                                                           
 _space_group_symop_operation_xyz                                               
 'x, y, z'                                                                      
 '-x+1/2, y+1/2, -z+1/2'                                                        
 '-x, -y, -z'                                                                   
 'x-1/2, -y-1/2, z-1/2'                                                         
                                                                                
_cell_length_a    11.3597                                                       
_cell_length_b    16.9611                                                       
_cell_length_c    14.5514                                                       
_cell_angle_alpha  90.000                                                       
_cell_angle_beta   95.622                                                       
_cell_angle_gamma  90.000                                                       
                                                                                
_shelx_F_squared_multiplier     1.000                                           
                                                                                
loop_                                                                           
 _refln_index_h                                                                 
 _refln_index_k                                                                 
 _refln_index_l                                                                 
 _refln_F_squared_calc                                                          
 _refln_F_squared_meas                                                          
 _refln_F_squared_sigma                                                         
 _refln_observed_status                                                         
   2   0   0        103.83        118.88         7.13 o                         
   4   0   0      53064.41      50877.41       570.61 o                         
   6   0   0       3711.83       3563.05        74.41 o                         
   8   0   0        889.16        738.59        27.77 o                         
  10   0   0       1562.18       1630.88        31.32 o                         
  12   0   0        115.74        113.09        14.50 o                         
  14   0   0          0.43          6.45        22.03 o                         
  16   0   0        111.23        143.80        28.74 o                         
   2   1   0      20174.10      21045.42       156.75 o                         
   3   1   0       5856.26       6629.62        68.33 o                         
   4   1   0      13836.29      14509.93        75.20 o                         
   5   1   0       2408.48       2306.79        22.71 o                         
   6   1   0       4827.90       4861.06        35.78 o                         
   7   1   0        200.26        195.99         5.87 o                         
   8   1   0        122.56        113.52         5.51 o                         
   9   1   0         99.11         87.41         5.44 o                         
  10   1   0         77.84         94.65         5.91 o                         
  11   1   0          4.15          6.80         5.61 o                         
  12   1   0        383.81        393.74        17.33 o                         
  13   1   0         23.55         14.32         7.91 o                         
  14   1   0        232.19        211.08        17.11 o                         
  15   1   0          0.36          4.65        10.40 o                         
  16   1   0         17.62         19.03        12.71 o                         
   2   2   0      19455.14      18907.08       184.02 o                         
   3   2   0      26346.60      26676.10       166.03 o                         
   4   2   0      16257.86      18023.98        81.19 o                         
   5   2   0       2633.15       2622.90        27.22 o                         
   6   2   0         80.78        107.80         4.09 o                         
   7   2   0        264.07        215.97         8.28 o                         
   8   2   0        763.81        802.20        12.11 o                         
   9   2   0         77.34         88.25         6.13 o                         
  10   2   0        339.92        281.53         8.93 o                         
  11   2   0        131.50        140.07         9.27 o                         
  12   2   0        325.03        324.66        29.83 o                         
  13   2   0         45.02         23.42        15.60 o                         
  14   2   0          2.83         -5.94         9.78 o                         
  15   2   0         13.59          9.23         9.89 o                         
  16   2   0          9.12         14.09        11.05 o                         
   1   3   0       2081.44       2160.30        32.10 o                         
   2   3   0      11317.01      12125.28        61.27 o                         
   3   3   0        709.26        698.71        11.74 o                         
   4   3   0      23859.17      25539.41       188.61 o                         
   5   3   0       5501.12       6282.41        68.18 o                         
   6   3   0      18766.42      18893.28       230.76 o                         
   7   3   0       1950.63       2164.75        28.44 o                         
   8   3   0        249.60        302.43         8.64 o                         
   9   3   0       1720.71       1727.91        35.51 o                         
  10   3   0        793.50        730.79        25.98 o                         
  11   3   0         91.95         70.64         8.27 o                         
  12   3   0        445.06        417.77        16.86 o                         
  13   3   0         22.38          7.25         9.73 o                         
  14   3   0         96.69         92.84        13.01 o                         
  15   3   0          0.29         -8.66        10.07 o                         
  16   3   0         82.45         75.59        13.87 o                         
   0   4   0      27243.77      25494.38       269.13 o                         
   1   4   0      30281.69      29867.09       240.98 o                         
   2   4   0       9431.80       9718.20        59.43 o                         
   3   4   0       6943.92       5850.07        57.42 o                         
   4   4   0          3.76          3.05         2.86 o                         
   5   4   0        514.18        748.10        31.86 o                         
   6   4   0       1141.03       1245.08        28.07 o                         
   7   4   0        908.81        948.49        26.03 o                         
   8   4   0        789.97        788.57        46.64 o                         
   9   4   0         19.36         10.82         8.16 o                         
  10   4   0        672.85        758.60        20.66 o                         
  11   4   0         13.02         13.43         6.47 o                         
  12   4   0        258.66        247.39        14.01 o                         
  13   4   0         25.64          3.03         9.14 o                         
  14   4   0         19.20          9.87        13.17 o                         
  15   4   0        103.06         99.19        16.33 o                         
  16   4   0          4.99          5.63        16.22 o                         
   1   5   0       1150.93       1134.88        17.88 o                         
   2   5   0          2.74         10.36         1.72 o                         
   3   5   0        372.46        321.47         5.45 o                         
   4   5   0       3719.71       3523.46        36.44 o                         
   5   5   0       1146.93       1225.65        21.34 o                         
   6   5   0         33.42         23.02         8.67 o                         
   7   5   0        275.31        254.06        14.06 o                         
   8   5   0       2203.55       2409.30        48.69 o                         
   9   5   0       2532.97       2700.37        54.51 o                         
  10   5   0        674.92        712.87        23.74 o                         
  11   5   0        437.35        432.15        17.13 o                         
  12   5   0          2.70          7.36        11.64 o                         
  13   5   0        199.19        171.81        15.42 o                         
  14   5   0         80.28         61.69        13.92 o                         
  15   5   0          6.38          2.18         8.88 o                         
  16   5   0          0.60         11.98        11.73 o                         
   0   6   0      10580.47      11366.27       134.79 o                         
   1   6   0         43.26         87.28         4.10 o                         
   2   6   0       1228.10       1384.82        24.16 o                         
   3   6   0       3204.70       3381.56        29.68 o                         
   4   6   0       1242.02       1123.66        13.31 o                         
   5   6   0         47.47        121.62         7.79 o                         
   6   6   0       3062.31       3155.16        49.07 o                         
   7   6   0        263.35        204.82        10.93 o                         
   8   6   0        124.49        130.26        14.37 o                         
   9   6   0         97.60        111.11        29.34 o                         
  10   6   0        916.57        848.50        28.62 o                         
  11   6   0        463.84        492.86        18.31 o                         
  12   6   0        284.62        273.45        14.88 o                         
  13   6   0        160.32        166.34        13.18 o                         
  14   6   0         56.42         56.72        11.53 o                         
  15   6   0        160.82        141.45        20.84 o                         
  16   6   0          0.36          3.75        14.11 o                         
   1   7   0       2564.74       2231.72        25.02 o                         
   2   7   0         17.86         28.82         3.25 o                         
   3   7   0          8.70         16.38         2.65 o                         
   4   7   0        275.05        257.21         7.33 o                         
   5   7   0        210.45        303.05        10.56 o                         
   6   7   0         36.14         46.97         5.73 o                         
   7   7   0         84.54        104.97        10.63 o                         
   8   7   0        377.16        378.95        56.25 o                         
   9   7   0       1480.43       1445.70        57.49 o                         
  10   7   0          2.26          7.07         9.45 o                         
  11   7   0        135.70        125.54        12.49 o                         
  12   7   0         37.64         47.55        10.75 o                         
  13   7   0        388.97        388.34        18.55 o                         
  14   7   0          1.20         11.81         9.95 o                         
  15   7   0          2.17         -3.42        14.30 o                         
   0   8   0         37.89         75.11         9.31 o                         
   1   8   0       4116.27       3908.74        40.67 o                         
   2   8   0       1336.06       1259.38        24.78 o                         
   3   8   0       3610.65       3126.89        56.77 o                         
   4   8   0          0.56         12.90         2.80 o                         
   5   8   0        321.08        297.00        10.66 o                         
   6   8   0        262.95        249.92        10.63 o                         
   7   8   0        313.03        366.23        15.41 o                         
   8   8   0         25.83         47.25         9.41 o                         
   9   8   0        238.30        191.23        16.71 o                         
  10   8   0          0.75         -1.65         9.55 o                         
  11   8   0        252.40        206.63        19.06 o                         
  12   8   0          0.08          4.49         8.30 o                         
  13   8   0         73.32         85.03        10.51 o                         
  14   8   0         27.65          9.20        11.10 o                         
  15   8   0        184.20        177.37        30.96 o                         
   1   9   0       2566.58       2244.87        30.42 o                         
   2   9   0         45.65         39.17         4.71 o                         
   3   9   0       1727.98       1839.65        31.74 o                         
   4   9   0          0.61          1.10         2.80 o                         
   5   9   0         34.12         38.69         5.04 o                         
   6   9   0        540.31        503.16        15.14 o                         
   7   9   0         61.16         65.11         6.65 o                         
   8   9   0         39.15         65.19        16.81 o                         
   9   9   0        738.00        699.17        42.33 o                         
  10   9   0         43.57         12.46        12.61 o                         
  11   9   0         10.86        -13.58        16.14 o                         
  12   9   0          1.33          1.36        10.56 o                         
  13   9   0         15.59         18.72         8.64 o                         
  14   9   0          4.24         -1.92         8.82 o                         
  15   9   0          7.81         -8.11        16.14 o                         
   0  10   0       2042.84       2168.50        52.84 o                         
   1  10   0          3.92          0.77         3.77 o                         
   2  10   0       1556.29       1560.21        26.03 o                         
   3  10   0       4862.06       4589.44        69.76 o                         
   4  10   0         47.99         46.30         4.66 o                         
   5  10   0        785.37        812.96        18.54 o                         
   6  10   0        150.95        208.17        13.43 o                         
   7  10   0       1369.35       1395.31        27.27 o                         
   8  10   0        779.58        854.82        55.99 o                         
   9  10   0         26.30          9.46        14.93 o                         
  10  10   0        211.96        200.98        25.29 o                         
  11  10   0         51.60         46.83        16.36 o                         
  12  10   0        257.95        210.09        19.02 o                         
  13  10   0         11.03          0.18         8.13 o                         
  14  10   0          8.78         -0.78        18.73 o                         
   1  11   0       2887.79       2867.33        33.92 o                         
   2  11   0        513.18        475.59        13.30 o                         
   3  11   0        251.39        240.17        11.35 o                         
   4  11   0          4.99          7.35         3.78 o                         
   5  11   0          8.04         10.27         4.66 o                         
   6  11   0       1624.18       1793.10        41.06 o                         
   7  11   0          3.17          5.21         5.29 o                         
   8  11   0         28.04          8.63        15.84 o                         
   9  11   0        204.62        170.36        23.72 o                         
  10  11   0         17.30         11.71        15.31 o                         
  11  11   0         62.17         28.89        16.74 o                         
  12  11   0        110.93        117.00        24.02 o                         
  13  11   0         31.00         52.62        13.14 o                         
  14  11   0          3.40         -9.30        30.73 o                         
   0  12   0       3777.42       3988.01        88.56 o                         
   1  12   0        506.47        447.15        13.47 o                         
   2  12   0        861.38        802.67        18.17 o                         
   3  12   0        691.98        743.68        17.50 o                         
   4  12   0         53.29         55.81         5.15 o                         
   5  12   0       1964.67       1964.70        26.08 o                         
   6  12   0        191.71        180.65        15.36 o                         
   7  12   0        165.41        158.98        10.08 o                         
   8  12   0       1039.84        984.81        52.69 o                         
   9  12   0         56.50         32.20        14.33 o                         
  10  12   0          8.94          7.66        15.91 o                         
  11  12   0         81.15         17.71        15.84 o                         
  12  12   0        205.50        265.90        34.22 o                         
  13  12   0          3.60          5.77        16.44 o                         
  14  12   0          6.44         10.47        11.04 o                         
   1  13   0       1634.05       1659.04        27.24 o                         
   2  13   0        954.96       1053.91        21.59 o                         
   3  13   0        372.47        349.59        15.27 o                         
   4  13   0       1412.26       1376.64        27.25 o                         
   5  13   0         14.84         22.14         4.29 o                         
   6  13   0        862.25        865.11        21.24 o                         
   7  13   0        119.35        118.69         9.10 o                         
   8  13   0          6.37         29.49        17.71 o                         
   9  13   0        210.81        213.89        27.84 o                         
  10  13   0          0.02          0.38        17.19 o                         
  11  13   0         22.70         44.35        17.86 o                         
  12  13   0        149.96        141.99        25.89 o                         
  13  13   0         14.39         37.60        20.56 o                         
  14  13   0         69.52        110.32        26.34 o                         
   0  14   0       1880.59       2069.73        66.57 o                         
   1  14   0        237.41        210.79        10.32 o                         
   2  14   0        212.16        218.96        14.54 o                         
   3  14   0        303.24        302.66        12.57 o                         
   4  14   0         25.76         36.38         4.51 o                         
   5  14   0        234.86        191.50         9.95 o                         
   6  14   0        223.52        207.95        26.49 o                         
   7  14   0        306.15        243.01        29.64 o                         
   8  14   0        299.07        373.90        36.62 o                         
   9  14   0         70.60         61.32        18.61 o                         
  10  14   0        169.59        164.66        27.92 o                         
  11  14   0          2.04         15.61        14.71 o                         
  12  14   0        159.83        214.79        32.65 o                         
  13  14   0         69.78         35.20        20.64 o                         
  14  14   0          1.29        -19.89        19.89 o                         
   1  15   0          6.50          0.08         6.02 o                         
   2  15   0        859.01        877.31        21.41 o                         
   3  15   0        187.31        188.69        10.89 o                         
   4  15   0       1327.08       1363.77        26.85 o                         
   5  15   0         23.03         20.54         5.47 o                         
   6  15   0        720.30        699.62        47.21 o                         
   7  15   0        202.26        227.10        31.22 o                         
   8  15   0         39.15         48.11        20.64 o                         
   9  15   0          0.30          0.90        16.51 o                         
  10  15   0          0.29        -14.86        19.59 o                         
  11  15   0          9.22         16.89        16.29 o                         
  12  15   0        247.38        315.51        39.85 o                         
  13  15   0          7.59         33.85        21.24 o                         
   0  16   0        151.11        164.61        26.12 o                         
   1  16   0         10.99          0.14         7.18 o                         
   2  16   0        881.56        985.64        23.71 o                         
   3  16   0         55.65         37.39         9.48 o                         
   4  16   0         58.28         58.36         7.11 o                         
   5  16   0        130.33        110.45        12.79 o                         
   6  16   0        158.58        175.51        18.26 o                         
   7  16   0          5.31          3.63        25.82 o                         
   8  16   0        849.69        885.07        57.64 o                         
   9  16   0         79.72         84.28        22.21 o                         
  10  16   0        383.25        413.38        43.30 o                         
  11  16   0         35.99         62.29        22.89 o                         
  12  16   0        257.87        307.71        40.53 o                         
   1  17   0        448.95        436.10        19.56 o                         
   2  17   0         74.24         70.90        12.62 o                         
   3  17   0        249.03        253.27        13.03 o                         
   4  17   0        301.78        315.18        14.17 o                         
   5  17   0         78.47         79.83        30.36 o                         
   6  17   0        503.02        501.42        28.80 o                         
   7  17   0         15.95         42.13        36.55 o                         
   8  17   0         17.46         37.58        13.72 o                         
   9  17   0         13.27         34.00        22.44 o                         
  10  17   0         11.74         -5.93        19.81 o                         
  11  17   0          0.16         11.86        15.99 o                         
   0  18   0        807.88        801.90        33.61 o                         
   1  18   0          3.80         -5.41         9.13 o                         
   2  18   0        209.72        202.24        14.55 o                         
   3  18   0        159.90        193.64        14.30 o                         
   4  18   0         25.46         22.55        10.46 o                         
   5  18   0        217.16        242.04        21.13 o                         
   6  18   0        175.77        188.21        39.18 o                         
   7  18   0        169.93        157.97        19.36 o                         
   8  18   0        451.53        469.57        30.65 o                         
   9  18   0          0.13        -11.85        11.85 o                         
  10  18   0        140.48        140.77        19.97 o                         
  11  18   0         12.39         14.50        13.62 o                         
   1  19   0        146.30        156.39        13.62 o                         
   2  19   0        213.27        187.15        16.58 o                         
   3  19   0        122.32        144.39        11.23 o                         
   4  19   0        482.02        572.05        30.46 o                         
   5  19   0         97.37        105.31        20.90 o                         
   6  19   0        193.59        239.43        22.33 o                         
   7  19   0         18.18         15.39        12.17 o                         
   8  19   0        122.42        131.82        32.42 o                         
   9  19   0         18.90         26.27        12.80 o                         
  10  19   0          0.07         21.63        12.76 o                         
   0  20   0        283.03        285.99        43.75 o                         
   1  20   0        227.55        237.26        14.63 o                         
   2  20   0        135.38        138.09        11.69 o                         
   3  20   0         75.43         49.68        18.76 o                         
   4  20   0         73.66         44.25        12.96 o                         
   5  20   0        380.44        391.41        26.78 o                         
   6  20   0         15.67         12.00        10.53 o                         
   7  20   0         90.93        116.10        31.93 o                         
   8  20   0          1.69          5.76        11.83 o                         
   9  20   0        135.67        162.97        22.07 o                         
  10  20   0         50.13         56.06        21.01 o                         
   1  21   0        452.90        491.93        21.13 o                         
   2  21   0         89.91         87.79        13.34 o                         
   3  21   0        106.42        112.05        26.19 o                         
   4  21   0         53.82          7.43        15.99 o                         
   5  21   0          4.57        -13.40        13.40 o                         
   6  21   0        147.87        143.75        19.45 o                         
   7  21   0         31.18         33.49        13.30 o                         
   8  21   0          3.27          7.06        11.01 o                         
   9  21   0        214.78        232.21        33.10 o                         
   0  22   0        144.43        143.41        18.57 o                         
   1  22   0         18.60          7.55         9.30 o                         
   2  22   0        164.64        201.10        22.57 o                         
   3  22   0        310.45        334.02        28.59 o                         
   4  22   0         21.74         -6.98        21.54 o                         
   5  22   0         67.23         52.31        20.64 o                         
   6  22   0          3.27         -5.10        16.74 o                         
   1  23   0        205.95        225.49        18.28 o                         
   2  23   0          0.24          8.23        12.15 o                         
   3  23   0         87.74         85.76        17.12 o                         
   4  23   0          2.02         34.18        16.09 o                         
   5  23   0          0.13          9.08        22.21 o                         
   0  24   0          7.24         -4.95        17.26 o                         
   1  24   0         41.07         48.86        21.24 o                         
   2  24   0         14.43         18.84        13.66 o                         
   3  24   0        162.31        185.87        23.91 o                         
   4  24   0         10.26         71.48        19.27 o                         
   5  24   0        276.95        343.73        46.01 o                         
   1  25   0        138.04        142.97        28.29 o                         
   2  25   0          1.22          5.85        18.46 o                         
   3  25   0         36.07         60.42        24.62 o                         
 -15   0   1        464.29        467.52        34.11 o                         
 -13   0   1          8.76          0.97        10.85 o                         
 -11   0   1        469.19        496.65        25.66 o                         
  -9   0   1       1672.33       1702.26        45.95 o                         
  -7   0   1       4947.59       4937.38        73.66 o                         
  -5   0   1        156.11        150.34         6.76 o                         
  -3   0   1       1838.33       1909.80        31.57 o                         
   3   0   1      14293.33      15449.10       147.31 o                         
   5   0   1       7010.25       6360.35        54.92 o                         
   7   0   1         89.32        103.59         8.11 o                         
   9   0   1        149.54        136.65         9.10 o                         
  11   0   1        850.85        794.75        23.04 o                         
  13   0   1         38.05         13.04        10.71 o                         
  15   0   1        110.33        112.88        24.24 o                         
 -16   1   1          1.51         -7.55        10.87 o                         
 -15   1   1          5.54         45.95        14.37 o                         
 -14   1   1         23.96         17.93         8.31 o                         
 -13   1   1        271.42        289.00        16.42 o                         
 -12   1   1          0.06         -7.96         7.96 o                         
 -11   1   1        508.84        472.07        19.85 o                         
 -10   1   1          4.29         -4.11         4.15 o                         
  -9   1   1       2079.28       2174.52        24.39 o                         
  -8   1   1        252.07        306.13         8.46 o                         
  -7   1   1        726.80        825.07        12.77 o                         
  -6   1   1       1039.88       1183.79        14.30 o                         
  -5   1   1       6151.75       7139.16        44.92 o                         
  -4   1   1       2307.97       2265.38        18.66 o                         
  -3   1   1      84874.76      73500.20       418.68 o                         
  -2   1   1       3299.77       3548.78        25.66 o                         
   2   1   1      12357.28      12564.55        80.14 o                         
   3   1   1       5087.11       5510.14        37.68 o                         
   4   1   1       1165.77       1132.30        13.27 o                         
   5   1   1       2799.62       2834.36        25.05 o                         
   6   1   1        552.84        621.32        11.33 o                         
   7   1   1        315.97        333.53         8.78 o                         
   8   1   1        230.92        321.51         9.48 o                         
   9   1   1       2636.77       2606.47        27.30 o                         
  10   1   1         71.77         46.44         5.02 o                         
  11   1   1        220.17        213.03        10.44 o                         
  12   1   1        153.18        137.00        13.07 o                         
  13   1   1          2.83         -8.46         8.46 o                         
  14   1   1          5.80          1.08         9.51 o                         
  15   1   1        188.36        194.64        22.92 o                         
  16   1   1          0.03        -13.31        13.31 o                         
 -16   2   1          7.38         -2.57        12.05 o                         
 -15   2   1        293.65        309.03        21.47 o                         
 -14   2   1          7.28          8.38         9.79 o                         
 -13   2   1          7.90         -0.38         9.69 o                         
 -12   2   1        322.24        295.13        15.44 o                         
 -11   2   1        514.36        446.19        14.78 o                         
 -10   2   1          2.66         -1.69         4.68 o                         
  -9   2   1       2096.98       1908.26        31.52 o                         
  -8   2   1        489.44        436.04         8.50 o                         
  -7   2   1       5639.44       6087.24        49.23 o                         
  -6   2   1         37.83         54.87         3.78 o                         
  -5   2   1      12084.97      12165.96        98.82 o                         
  -4   2   1        929.98        928.60        16.11 o                         
  -3   2   1      12488.03      12251.08        95.15 o                         
  -2   2   1       1161.01       1308.96        12.08 o                         
  -1   2   1      11579.21      11988.21       124.06 o                         
   1   2   1        532.20        780.76        18.12 o                         
   2   2   1      17952.88      18861.07       204.36 o                         
   3   2   1      74017.56      66373.59       373.61 o                         
   5   2   1       1457.45       1820.85        23.32 o                         
   6   2   1          7.91         32.38         3.36 o                         
   7   2   1        841.75        827.01        11.97 o                         
   8   2   1        115.50        119.57         5.12 o                         
   9   2   1        630.41        669.16        14.16 o                         
  10   2   1         69.24         54.34         6.39 o                         
  11   2   1        341.78        325.30        14.13 o                         
  12   2   1         42.65         39.62         6.68 o                         
  13   2   1         83.80         73.70        11.50 o                         
  14   2   1          8.08          3.04        11.76 o                         
  15   2   1         73.41         65.80        12.61 o                         
  16   2   1         19.95         19.00        11.46 o                         
 -17   3   1         43.19         30.32        19.51 o                         
 -16   3   1         26.66         13.50        11.44 o                         
 -15   3   1         39.06         27.29        11.42 o                         
 -14   3   1          4.65         11.08        10.96 o                         
 -13   3   1          2.00         -0.46         8.71 o                         
 -12   3   1         13.14          8.19         6.41 o                         
 -11   3   1        706.22        688.14        20.27 o                         
 -10   3   1        440.69        469.45        14.77 o                         
  -9   3   1        249.08        209.20        10.15 o                         
  -8   3   1        256.26        222.36        10.58 o                         
  -7   3   1       1033.59       1065.59        28.27 o                         
  -6   3   1       1814.21       1778.51        34.76 o                         
  -5   3   1       3055.24       2865.82        42.98 o                         
  -4   3   1         19.83         29.68         6.27 o                         
  -3   3   1       7363.46       8181.44        85.18 o                         
  -2   3   1       2339.55       3018.68        18.77 o                         
  -1   3   1       5328.46       5660.67       111.71 o                         
   0   3   1       3630.14       3581.29        45.01 o                         
   1   3   1       9919.42      10277.47        82.04 o                         
   2   3   1      12668.37      13720.49       101.95 o                         
   3   3   1      25205.17      24859.39       185.59 o                         
   4   3   1       1122.99       1041.28        17.17 o                         
   5   3   1       5415.43       5370.88        70.71 o                         
   6   3   1        137.43        142.96        51.63 o                         
   7   3   1         35.60         20.39         3.29 o                         
   8   3   1        709.24        665.10        12.91 o                         
   9   3   1       2275.13       2410.34        29.56 o                         
  10   3   1         75.79         54.02         8.23 o                         
  11   3   1          3.93          6.83         6.08 o                         
  12   3   1        232.30        232.74        13.37 o                         
  13   3   1         86.03         65.24        13.14 o                         
  14   3   1          3.15         16.49        11.71 o                         
  15   3   1         20.23         16.89        13.85 o                         
  16   3   1         46.11         49.51        15.58 o                         
 -17   4   1         12.42         46.98        21.99 o                         
 -16   4   1        104.36         77.69        14.50 o                         
 -15   4   1        229.40        224.50        18.80 o                         
 -14   4   1          4.63          6.40         9.25 o                         
 -13   4   1          7.57          6.22         9.11 o                         
 -12   4   1        578.44        608.68        20.56 o                         
 -11   4   1         23.59         23.81         6.80 o                         
 -10   4   1        294.89        262.24        12.72 o                         
  -9   4   1       1449.58       1480.80        27.09 o                         
  -8   4   1       1116.40       1179.78        32.24 o                         
  -7   4   1       3703.89       3753.11        78.20 o                         
  -6   4   1        138.10        162.33        15.46 o                         
  -5   4   1        905.11        945.42        22.40 o                         
  -4   4   1       3997.66       3961.21        38.52 o                         
  -3   4   1       3296.17       3709.65        41.99 o                         
  -2   4   1        144.16        118.24         3.89 o                         
  -1   4   1        160.10        185.52         8.60 o                         
   0   4   1       1901.93       1754.52        24.19 o                         
   1   4   1        878.54        843.59        11.74 o                         
   2   4   1       1094.78       1146.44        16.62 o                         
   3   4   1       2567.25       2664.30        36.25 o                         
   4   4   1       3998.77       3987.73        29.78 o                         
   5   4   1       8116.43       8688.98        92.27 o                         
   6   4   1       6400.95       6932.71        79.27 o                         
   7   4   1       3429.64       3331.70        34.65 o                         
   8   4   1       1748.96       1765.04        32.07 o                         
   9   4   1          8.03          9.31         2.79 o                         
  10   4   1        201.44        217.14        13.67 o                         
  11   4   1        528.29        540.97        18.77 o                         
  12   4   1         81.34         69.49         8.64 o                         
  13   4   1         37.67         36.36        10.14 o                         
  14   4   1         28.50         24.58         9.63 o                         
  15   4   1         74.16         62.43        11.84 o                         
  16   4   1          1.09        -13.73        15.99 o                         
 -16   5   1         37.09         43.82        15.33 o                         
 -15   5   1         19.93         23.19        10.55 o                         
 -14   5   1         47.68         52.91        11.61 o                         
 -13   5   1        159.86        161.48        15.49 o                         
 -12   5   1        178.84        186.43        12.96 o                         
 -11   5   1        187.20        190.74        11.81 o                         
 -10   5   1        192.21        175.29        10.70 o                         
  -9   5   1       2044.38       2045.15        37.31 o                         
  -8   5   1        206.63        196.98        17.15 o                         
  -7   5   1       1099.24       1094.31        41.50 o                         
  -6   5   1       1747.48       1383.32        44.65 o                         
  -5   5   1       3639.15       3576.89        57.04 o                         
  -4   5   1         47.77         55.44         6.66 o                         
  -3   5   1       1677.41       1297.17        18.91 o                         
  -2   5   1        235.46        187.24         6.64 o                         
  -1   5   1        992.02       1062.17        28.25 o                         
   1   5   1       7823.00       7601.44        84.47 o                         
   2   5   1       5492.38       5242.36        45.09 o                         
   3   5   1       1988.58       1863.97        18.80 o                         
   4   5   1       3584.59       3398.61        26.17 o                         
   5   5   1          1.73          2.13         2.47 o                         
   6   5   1       3718.02       3529.57        51.92 o                         
   7   5   1       2044.71       2278.15        42.72 o                         
   8   5   1         32.21         31.66        10.05 o                         
   9   5   1       3461.28       3406.02        63.02 o                         
  10   5   1          1.03         19.53         8.50 o                         
  11   5   1        195.24        211.92        14.83 o                         
  12   5   1        624.96        624.52        21.05 o                         
  13   5   1         13.29          6.62         7.42 o                         
  14   5   1         35.95         28.16        10.04 o                         
  15   5   1          4.42         -8.10        14.90 o                         
  16   5   1         76.31         60.04        19.96 o                         
 -16   6   1         96.00         76.82        16.22 o                         
 -15   6   1         57.66         48.90        13.62 o                         
 -14   6   1         74.86         59.10        14.14 o                         
 -13   6   1         98.95        124.38        15.35 o                         
 -12   6   1       1288.94       1340.11        31.14 o                         
 -11   6   1        213.64        190.66        12.12 o                         
 -10   6   1         26.34         39.53         8.29 o                         
  -9   6   1        158.08        105.48        26.15 o                         
  -8   6   1        303.27        239.60        46.04 o                         
  -7   6   1         35.88         18.56        12.50 o                         
  -6   6   1         36.11         38.32         7.13 o                         
  -5   6   1        166.57        244.77         9.54 o                         
  -4   6   1       3058.64       2847.94        26.75 o                         
  -3   6   1          0.58          8.30         2.40 o                         
  -2   6   1        100.05        158.33         5.00 o                         
  -1   6   1        281.90        328.42         8.19 o                         
   0   6   1       8288.94       7632.30        69.19 o                         
   1   6   1         84.85        103.07         4.36 o                         
   2   6   1       1815.78       1808.03        20.83 o                         
   3   6   1        543.92        607.14        12.92 o                         
   4   6   1        295.50        216.56         5.70 o                         
   5   6   1        698.20        616.19        10.50 o                         
   6   6   1       1730.01       1548.40        52.74 o                         
   7   6   1        385.98        406.43        15.52 o                         
   8   6   1       2904.14       2882.63        44.45 o                         
   9   6   1        552.69        515.06        20.04 o                         
  10   6   1       1127.69       1161.43        30.51 o                         
  11   6   1        131.02        121.50        12.38 o                         
  12   6   1        163.18        153.35        11.91 o                         
  13   6   1          5.63          2.44         6.79 o                         
  14   6   1         28.38          9.97         9.04 o                         
  15   6   1          6.98          3.45        13.83 o                         
  16   6   1          6.95         17.94        19.89 o                         
 -16   7   1         26.15         28.14        20.34 o                         
 -15   7   1         68.23         69.80        25.07 o                         
 -14   7   1         45.01         45.08        13.00 o                         
 -13   7   1         11.13         10.31         9.59 o                         
 -12   7   1         29.36         45.17         9.02 o                         
 -11   7   1        673.87        701.72        21.98 o                         
 -10   7   1         37.39         40.50         9.01 o                         
  -9   7   1          0.80        -12.91        12.91 o                         
  -8   7   1        497.10        460.61        21.81 o                         
  -7   7   1        202.07        204.51        20.56 o                         
  -6   7   1        754.73        714.00        22.67 o                         
  -5   7   1        551.37        640.31        15.52 o                         
  -4   7   1       1401.74       1124.34        16.17 o                         
  -3   7   1        282.64        245.11         7.11 o                         
  -2   7   1        584.59        714.85        10.00 o                         
   0   7   1       2662.05       2729.79        34.92 o                         
   1   7   1         47.93         17.19         5.85 o                         
   2   7   1       2008.18       1686.49        26.78 o                         
   3   7   1       2510.11       2682.79        27.85 o                         
   4   7   1       3737.53       4032.20        35.17 o                         
   5   7   1        628.12        671.88         9.73 o                         
   6   7   1       5065.91       4879.20       116.59 o                         
   7   7   1          2.11         -7.45         7.45 o                         
   8   7   1        551.47        556.61        26.49 o                         
   9   7   1        103.70        134.62        12.02 o                         
  10   7   1         10.45          7.17         9.75 o                         
  11   7   1        201.86        161.72        13.72 o                         
  12   7   1       1278.88       1222.65        35.37 o                         
  13   7   1          2.50          3.55         7.23 o                         
  14   7   1        115.12        129.42        14.98 o                         
  15   7   1         23.38         22.86        13.73 o                         
  16   7   1         12.02         22.14        18.69 o                         
 -16   8   1          3.63        -19.81        19.81 o                         
 -15   8   1          7.19          7.96        18.46 o                         
 -14   8   1          3.33        -10.25        11.52 o                         
 -13   8   1        148.27        107.24        12.24 o                         
 -12   8   1        301.20        347.15        18.89 o                         
 -11   8   1        561.96        549.08        26.52 o                         
 -10   8   1        170.95        158.06        22.89 o                         
  -9   8   1        563.97        535.63        35.65 o                         
  -8   8   1        106.45        117.08        18.16 o                         
  -7   8   1        901.37       1030.78        57.26 o                         
  -6   8   1        152.99        150.81        11.33 o                         
  -5   8   1         18.38         14.82         4.07 o                         
  -4   8   1       5141.13       4842.25        42.62 o                         
  -3   8   1        317.70        437.59        10.03 o                         
  -2   8   1         24.27         55.36         3.98 o                         
  -1   8   1        348.42        294.61        10.25 o                         
   0   8   1      10482.26      10547.86        69.62 o                         
   1   8   1        553.03        534.21        16.09 o                         
   2   8   1       2665.49       2858.17        39.46 o                         
   3   8   1       1486.36       1397.60        24.84 o                         
   4   8   1        143.82        136.59         6.12 o                         
   5   8   1        289.94        290.33         7.59 o                         
   6   8   1       2494.24       2354.83        39.65 o                         
   7   8   1        195.48        246.67        16.15 o                         
   8   8   1       1685.50       1772.05        35.34 o                         
   9   8   1         20.73         24.03         8.88 o                         
  10   8   1        726.25        606.99        44.32 o                         
  11   8   1         38.65         24.25        12.17 o                         
  12   8   1        159.75        160.29        15.02 o                         
  13   8   1         27.10         13.77         7.63 o                         
  14   8   1         33.56         30.37        10.81 o                         
  15   8   1          3.48          9.60        26.91 o                         
 -15   9   1          7.90         11.41        16.66 o                         
 -14   9   1          2.27          0.68        15.91 o                         
 -13   9   1        132.55        144.48        14.18 o                         
 -12   9   1          1.52         -8.66         8.66 o                         
 -11   9   1          0.24        -10.19        10.47 o                         
 -10   9   1       1886.11       2011.57        73.70 o                         
  -9   9   1        136.16        102.22        18.46 o                         
  -8   9   1        380.85        349.58        29.34 o                         
  -7   9   1       1209.89       1232.36        32.75 o                         
  -6   9   1       6185.76       6506.22       101.84 o                         
  -5   9   1         62.54         71.97         4.48 o                         
  -4   9   1          4.74          6.45         3.15 o                         
  -3   9   1        181.61        168.50         6.58 o                         
  -2   9   1        767.80        615.92        12.91 o                         
  -1   9   1        185.86        167.14         8.52 o                         
   0   9   1       1208.79        965.82        23.23 o                         
   1   9   1        308.06        331.89        13.26 o                         
   2   9   1        875.31        929.10        22.23 o                         
   3   9   1        129.55        116.77         7.96 o                         
   4   9   1       3733.05       3698.09        64.54 o                         
   5   9   1        104.52        113.19         5.49 o                         
   6   9   1        631.42        585.48        10.90 o                         
   7   9   1        481.24        469.25        17.51 o                         
   8   9   1         55.40         32.89        10.79 o                         
   9   9   1        245.83        258.33        19.18 o                         
  10   9   1        113.49         94.59        14.75 o                         
  11   9   1         16.56         -3.16        11.00 o                         
  12   9   1        248.18        222.66        17.24 o                         
  13   9   1          3.05         -3.45         7.88 o                         
  14   9   1        107.57         96.79        13.08 o                         
 -15  10   1          1.40        -11.03        16.44 o                         
 -14  10   1          4.11          9.10        10.96 o                         
 -13  10   1          0.95          1.67        20.83 o                         
 -12  10   1          8.51          3.13        14.18 o                         
 -11  10   1          7.67         -9.61         9.61 o                         
 -10  10   1          3.93         -1.28        13.21 o                         
  -9  10   1        187.02        169.54        25.07 o                         
  -8  10   1        111.34         85.71        18.61 o                         
  -7  10   1        100.84         75.94         9.78 o                         
  -6  10   1        544.61        538.65        21.62 o                         
  -5  10   1         57.23         69.25         4.83 o                         
  -4  10   1       2567.66       2604.84        30.26 o                         
  -3  10   1       1839.59       1808.04        21.42 o                         
  -2  10   1       2627.17       2609.07        35.41 o                         
  -1  10   1        427.71        346.83        11.22 o                         
   0  10   1       6015.70       6129.65        58.62 o                         
   1  10   1        970.71       1023.37        20.97 o                         
   2  10   1        227.62        277.41        13.03 o                         
   3  10   1       4505.59       4484.83        74.37 o                         
   4  10   1         42.44         60.25         7.07 o                         
   5  10   1         12.78         15.83         4.53 o                         
   6  10   1        838.18        784.33        19.02 o                         
   7  10   1        286.09        272.06        18.95 o                         
   8  10   1       1004.84       1061.36        33.18 o                         
   9  10   1        228.00        234.91        23.45 o                         
  10  10   1          5.39         14.03        12.31 o                         
  11  10   1         20.10          6.15        13.21 o                         
  12  10   1         67.91         77.01        14.99 o                         
  13  10   1         12.24         11.54        10.20 o                         
  14  10   1         33.85         16.66        15.99 o                         
 -15  11   1         39.63         17.94        19.96 o                         
 -14  11   1          1.01          2.26        10.45 o                         
 -13  11   1        305.79        290.19        24.98 o                         
 -12  11   1          9.21        -18.09        18.09 o                         
 -11  11   1         96.55         81.50        19.66 o                         
 -10  11   1          6.80        -15.76        15.76 o                         
  -9  11   1        295.52        268.98        28.89 o                         
  -8  11   1       1585.41       1615.51        41.22 o                         
  -7  11   1         75.40         64.25         9.73 o                         
  -6  11   1       2114.97       2151.92        45.06 o                         
  -5  11   1        941.26        993.58        17.09 o                         
  -4  11   1       3037.47       3080.46        31.83 o                         
  -3  11   1       1511.83       1622.84        19.45 o                         
  -2  11   1        490.89        531.67        14.46 o                         
  -1  11   1       2725.00       2462.82        31.69 o                         
   0  11   1       1411.14       1551.76        26.90 o                         
   1  11   1        592.07        603.55        18.06 o                         
   2  11   1       2753.02       2793.70        33.21 o                         
   3  11   1         91.01        107.45        10.73 o                         
   4  11   1        494.26        498.88        15.26 o                         
   5  11   1        769.87        820.39        19.13 o                         
   6  11   1       1572.96       1591.92        36.04 o                         
   7  11   1        114.38        127.07        11.16 o                         
   8  11   1        327.14        319.22        37.98 o                         
   9  11   1        385.42        343.63        37.19 o                         
  10  11   1          4.68         -4.88        14.11 o                         
  11  11   1         16.18          1.88        13.66 o                         
  12  11   1        130.17        100.04        22.21 o                         
  13  11   1          0.15         -1.41        19.48 o                         
  14  11   1         57.70         66.94        22.67 o                         
 -14  12   1          0.23        -10.87        10.87 o                         
 -13  12   1          3.08          2.40        15.31 o                         
 -12  12   1         73.85         72.20        21.39 o                         
 -11  12   1          0.33        -16.66        17.79 o                         
 -10  12   1         12.70          5.63        14.33 o                         
  -9  12   1         89.55        125.78        22.74 o                         
  -8  12   1          2.34          8.65         7.69 o                         
  -7  12   1        700.00        724.56        27.37 o                         
  -6  12   1        574.49        697.72        26.27 o                         
  -5  12   1         45.89         56.52         4.97 o                         
  -4  12   1       4039.67       3964.74        46.99 o                         
  -3  12   1        185.39        167.09         6.61 o                         
  -2  12   1       1616.79       1692.33        27.04 o                         
  -1  12   1       2701.51       2670.63        34.88 o                         
   0  12   1       4853.21       4735.21        53.44 o                         
   1  12   1        393.80        360.64        11.85 o                         
   2  12   1        247.27        223.52         9.86 o                         
   3  12   1       2136.32       2040.76        33.55 o                         
   4  12   1          2.62         -5.62         5.62 o                         
   5  12   1        303.61        300.45        12.18 o                         
   6  12   1        643.99        704.88        19.65 o                         
   7  12   1         41.23         36.80         9.04 o                         
   8  12   1         54.70         55.90        10.30 o                         
   9  12   1         26.04         20.18        15.50 o                         
  10  12   1         90.33         90.89        20.79 o                         
  11  12   1         57.13         73.10        20.34 o                         
  12  12   1         11.95         -4.58        14.93 o                         
  13  12   1        134.48         94.70        16.71 o                         
  14  12   1         38.44         12.38        15.16 o                         
 -14  13   1          8.21         16.30        18.80 o                         
 -13  13   1         94.68        129.91        27.77 o                         
 -12  13   1          0.12         40.98        20.79 o                         
 -11  13   1         35.98         11.78        17.04 o                         
 -10  13   1          7.55        -14.48        14.48 o                         
  -9  13   1        954.25       1054.53        58.01 o                         
  -8  13   1        106.35         94.41        22.14 o                         
  -7  13   1          5.78          8.05         7.49 o                         
  -6  13   1          3.29         -9.79         9.79 o                         
  -5  13   1        143.57        131.48         6.40 o                         
  -4  13   1        177.81        157.41         7.41 o                         
  -3  13   1       4386.41       4443.46        49.35 o                         
  -2  13   1         73.00         48.01         6.65 o                         
  -1  13   1        361.20        360.53        13.11 o                         
   0  13   1        480.74        476.22        17.87 o                         
   1  13   1       3316.99       3413.79        40.02 o                         
   2  13   1        993.29        958.13        23.55 o                         
   3  13   1        296.70        292.80        11.68 o                         
   4  13   1        243.61        227.04        11.42 o                         
   5  13   1         33.22         27.57         6.13 o                         
   6  13   1          5.86          6.74         5.17 o                         
   7  13   1        127.70        135.16        12.33 o                         
   8  13   1         15.75         -3.55        14.11 o                         
   9  13   1        173.93        196.71        28.44 o                         
  10  13   1         49.84         52.54        17.56 o                         
  11  13   1         11.04         13.21        15.99 o                         
  12  13   1         37.23         46.08        17.94 o                         
  13  13   1          0.02         -9.01        14.86 o                         
  14  13   1          2.91          4.95        17.94 o                         
 -14  14   1          5.20         38.32        14.44 o                         
 -13  14   1         98.42        100.34        25.52 o                         
 -12  14   1         33.50         30.02        18.84 o                         
 -11  14   1          2.40        -13.88        19.44 o                         
 -10  14   1         72.42         86.61        22.29 o                         
  -9  14   1        214.42        201.81        30.17 o                         
  -8  14   1         42.48         61.24        21.01 o                         
  -7  14   1        733.71        761.52        29.34 o                         
  -6  14   1         25.80          3.80        21.43 o                         
  -5  14   1        901.70        868.05        20.54 o                         
  -4  14   1          5.07         -2.45         5.16 o                         
  -3  14   1       1142.00       1086.72        23.58 o                         
  -2  14   1       2198.55       2269.84        34.44 o                         
  -1  14   1       1458.14       1533.39        27.68 o                         
   0  14   1        357.22        315.27        20.34 o                         
   1  14   1       1168.94       1108.12        22.71 o                         
   2  14   1        439.33        490.20        16.46 o                         
   3  14   1       3250.85       3324.18        41.50 o                         
   4  14   1        185.85        193.61         9.91 o                         
   5  14   1        485.79        510.27        16.35 o                         
   6  14   1        133.29        121.13        21.39 o                         
   7  14   1          0.91        -20.34        20.34 o                         
   8  14   1        432.67        398.22        37.83 o                         
   9  14   1         26.91         52.61        19.74 o                         
  10  14   1         39.55         22.44        16.74 o                         
  11  14   1        327.66        324.52        37.30 o                         
  12  14   1          3.19          4.95        17.19 o                         
  13  14   1         97.94        117.60        27.02 o                         
  14  14   1         60.79         39.48        19.74 o                         
 -13  15   1        183.79        227.18        36.77 o                         
 -12  15   1          2.78         42.55        23.49 o                         
 -11  15   1        221.88        234.31        31.90 o                         
 -10  15   1          5.51          2.70        18.31 o                         
  -9  15   1        231.19        245.49        33.17 o                         
  -8  15   1          4.09         -9.61        20.49 o                         
  -7  15   1         25.20         19.06        18.84 o                         
  -6  15   1         97.99         91.57        18.91 o                         
  -5  15   1          1.99          4.18         4.96 o                         
  -4  15   1        391.15        332.96        13.73 o                         
  -3  15   1        987.69       1022.11        23.71 o                         
  -2  15   1         82.65         51.41         7.27 o                         
  -1  15   1        333.87        343.02        16.51 o                         
   0  15   1       1098.02       1078.73        28.91 o                         
   1  15   1        529.71        487.38        15.84 o                         
   2  15   1        194.07        181.37        10.31 o                         
   3  15   1        112.53        102.31         8.73 o                         
   4  15   1        590.40        577.30        17.18 o                         
   5  15   1        538.84        588.89        20.56 o                         
   6  15   1          1.62        -16.96        16.96 o                         
   7  15   1        473.86        506.66        41.65 o                         
   8  15   1         81.33         75.50        22.29 o                         
   9  15   1        518.49        563.63        46.16 o                         
  10  15   1        138.65        166.91        29.57 o                         
  11  15   1         73.79         63.49        21.99 o                         
  12  15   1         46.33         60.42        23.42 o                         
  13  15   1          2.95          9.16        17.56 o                         
 -12  16   1         12.41         21.84        21.24 o                         
 -11  16   1          5.59         29.64        18.39 o                         
 -10  16   1          1.07         -3.00        19.14 o                         
  -9  16   1        115.94        104.09        25.67 o                         
  -8  16   1         28.88         21.74        18.84 o                         
  -7  16   1        542.52        573.48        31.50 o                         
  -6  16   1         13.18          2.98        10.48 o                         
  -5  16   1        918.65        994.96        29.17 o                         
  -4  16   1          1.44         -3.13         5.80 o                         
  -3  16   1        746.81        704.61        20.51 o                         
  -2  16   1        429.02        362.28        14.86 o                         
  -1  16   1         20.19         17.36         7.88 o                         
   0  16   1        555.04        553.90        21.94 o                         
   1  16   1          5.33         -5.66         7.19 o                         
   2  16   1         51.32         50.09         6.86 o                         
   3  16   1       1556.41       1616.69        30.20 o                         
   4  16   1        175.63        188.77        11.14 o                         
   5  16   1        129.88        154.85        17.00 o                         
   6  16   1         14.35         23.20        11.57 o                         
   7  16   1         71.89         55.69        21.39 o                         
   8  16   1          0.78         23.94        20.26 o                         
   9  16   1         83.47         78.88        22.89 o                         
  10  16   1          0.47         -3.08        19.21 o                         
  11  16   1         94.35        109.65        24.77 o                         
  12  16   1          2.47         12.98        19.14 o                         
 -12  17   1         15.88         32.27        23.19 o                         
 -11  17   1        127.53        118.80        28.44 o                         
 -10  17   1         59.19         80.81        18.59 o                         
  -9  17   1        437.36        530.51        33.18 o                         
  -8  17   1         99.75         97.77        17.16 o                         
  -7  17   1        158.40        144.75        22.82 o                         
  -6  17   1        253.23        260.65        22.52 o                         
  -5  17   1        263.87        244.49        15.77 o                         
  -4  17   1         81.57         96.75         9.03 o                         
  -3  17   1        322.20        336.63        15.13 o                         
  -2  17   1        542.66        540.57        18.49 o                         
  -1  17   1        667.49        747.46        25.84 o                         
   0  17   1         49.31         95.36        10.02 o                         
   1  17   1        237.76        230.39        13.07 o                         
   2  17   1        264.09        246.59        12.54 o                         
   3  17   1         40.88         32.58         6.96 o                         
   4  17   1        101.95        102.07        10.64 o                         
   5  17   1        965.96        913.61        36.67 o                         
   6  17   1          0.20         -4.24        11.93 o                         
   7  17   1        789.05        882.69        39.01 o                         
   8  17   1        106.53         91.49        26.94 o                         
   9  17   1        625.13        773.62        58.46 o                         
  10  17   1          5.27        -11.71        19.66 o                         
  11  17   1         55.89         45.86        21.24 o                         
 -11  18   1          6.72         29.97        14.78 o                         
 -10  18   1          2.99         17.46        14.03 o                         
  -9  18   1        195.23        199.23        22.45 o                         
  -8  18   1         13.38         15.05        10.79 o                         
  -7  18   1        516.38        526.44        31.60 o                         
  -6  18   1         18.27          5.64        12.97 o                         
  -5  18   1        285.71        277.15        31.37 o                         
  -4  18   1         74.42         81.30        10.42 o                         
  -3  18   1        248.55        266.97        20.97 o                         
  -2  18   1         35.07         24.01         7.78 o                         
  -1  18   1          2.27         -8.96         8.96 o                         
   0  18   1        407.69        402.21        17.27 o                         
   1  18   1          3.84          7.36         6.95 o                         
   2  18   1        347.17        342.17        15.28 o                         
   3  18   1        207.76        188.00        11.81 o                         
   4  18   1        287.23        255.40        29.19 o                         
   5  18   1        118.75        151.42        39.59 o                         
   6  18   1         64.15         53.04        20.49 o                         
   7  18   1          7.78         32.20        13.79 o                         
   8  18   1          9.07          2.54        17.34 o                         
   9  18   1          6.88         19.01        11.60 o                         
  10  18   1          2.60         12.61        18.39 o                         
 -10  19   1         10.61         21.73        14.51 o                         
  -9  19   1          6.52         12.98        13.36 o                         
  -8  19   1        169.81        168.07        21.29 o                         
  -7  19   1         17.00          8.98        25.37 o                         
  -6  19   1         74.92         62.49        14.59 o                         
  -5  19   1          3.57         -9.07        12.07 o                         
  -4  19   1        187.98        161.81        17.99 o                         
  -3  19   1        381.17        390.43        17.21 o                         
  -2  19   1          0.06         -4.60        11.70 o                         
  -1  19   1        105.09         81.58         9.33 o                         
   0  19   1         54.54         63.36         8.56 o                         
   1  19   1        276.82        284.90        15.44 o                         
   2  19   1        410.26        417.02        18.23 o                         
   3  19   1          1.82         -2.00         7.30 o                         
   4  19   1        337.82        332.37        29.72 o                         
   5  19   1          2.37          3.38        29.08 o                         
   6  19   1        348.57        359.66        25.86 o                         
   7  19   1         46.07         26.87        28.44 o                         
   8  19   1          0.39         11.27        21.13 o                         
   9  19   1        135.29        141.29        20.43 o                         
  10  19   1         12.69         -2.78        19.85 o                         
 -10  20   1         54.01         56.89        21.31 o                         
  -9  20   1        105.62        140.36        22.44 o                         
  -8  20   1          1.25        -15.85        41.69 o                         
  -7  20   1         33.21         18.75        12.67 o                         
  -6  20   1          2.79         -0.86        19.66 o                         
  -5  20   1        234.72        246.39        22.45 o                         
  -4  20   1        109.79        105.54        26.27 o                         
  -3  20   1        147.19        129.15        17.07 o                         
  -2  20   1        101.67        118.20        13.02 o                         
  -1  20   1         10.86          3.58         7.92 o                         
   0  20   1        458.29        500.69        20.64 o                         
   1  20   1        121.50        123.55        14.00 o                         
   2  20   1          3.44         -9.61         9.61 o                         
   3  20   1        221.17        226.20        30.25 o                         
   4  20   1        151.60        168.95        18.57 o                         
   5  20   1         87.95         52.82        13.55 o                         
   6  20   1         37.65         58.97        13.67 o                         
   7  20   1          4.08         12.23        12.67 o                         
   8  20   1         11.36         30.60        12.73 o                         
   9  20   1         31.47         56.49        16.24 o                         
  10  20   1         66.03         53.74        21.91 o                         
  -9  21   1         28.23         37.98        21.76 o                         
  -8  21   1         58.60         69.16        17.10 o                         
  -7  21   1          2.10        -13.34        13.34 o                         
  -6  21   1         60.46         37.79        13.95 o                         
  -5  21   1         64.39         57.87        15.57 o                         
  -4  21   1         39.53         47.15        12.93 o                         
  -3  21   1         31.95         34.67        18.39 o                         
  -2  21   1          4.15          9.95         7.31 o                         
  -1  21   1        407.70        426.83        19.70 o                         
   0  21   1        109.38        108.61        11.92 o                         
   1  21   1         84.84         95.28        12.89 o                         
   2  21   1        114.02        116.53        18.93 o                         
   3  21   1        180.07        154.73        28.86 o                         
   4  21   1        151.99        112.43        25.07 o                         
   5  21   1         27.69         14.93        19.59 o                         
   6  21   1        169.07        168.79        33.10 o                         
   7  21   1          3.75          6.26        11.61 o                         
   8  21   1         30.25         -4.50        13.96 o                         
   9  21   1         17.42         26.72        19.06 o                         
  -8  22   1         32.78         51.71        20.79 o                         
  -7  22   1         42.00         10.21        16.96 o                         
  -6  22   1         28.17         19.67        11.82 o                         
  -5  22   1          1.10         22.59        17.41 o                         
  -4  22   1         65.92         65.97        24.62 o                         
  -3  22   1          5.07         51.33        25.37 o                         
  -2  22   1        323.60        295.44        27.06 o                         
  -1  22   1          0.04         17.95         8.67 o                         
   0  22   1        170.78        182.14        16.86 o                         
   1  22   1          0.37         -5.68         9.71 o                         
   2  22   1         67.90         54.53        15.72 o                         
   3  22   1          6.39         -1.36        12.52 o                         
   4  22   1         63.18         55.15        16.92 o                         
   5  22   1          7.76         19.06        18.54 o                         
   6  22   1        100.31         97.26        27.69 o                         
  -5  23   1          2.25         15.01        21.39 o                         
  -4  23   1         24.67         49.16        21.24 o                         
  -3  23   1         30.78         35.81        14.57 o                         
  -2  23   1         45.31         59.24        15.63 o                         
  -1  23   1         24.44         28.60        10.52 o                         
   0  23   1         75.47         81.11        13.18 o                         
   1  23   1         92.13         88.42        13.71 o                         
   2  23   1        108.83        132.05        19.39 o                         
   3  23   1          7.94          5.77        10.55 o                         
   4  23   1        228.17        264.06        27.63 o                         
   5  23   1         12.46         21.03        21.80 o                         
  -4  24   1        163.30        200.75        48.07 o                         
  -3  24   1         82.52         81.14        18.18 o                         
  -2  24   1         98.92         72.12        23.64 o                         
  -1  24   1         15.28        -12.68        18.24 o                         
   0  24   1        127.54        126.24        19.21 o                         
   1  24   1          4.52         14.93        17.52 o                         
   2  24   1          1.89         -2.48        12.87 o                         
   3  24   1         30.48         39.05        15.07 o                         
   4  24   1         19.43         56.51        27.24 o                         
  -4  25   1        187.02        194.60        35.50 o                         
  -2  25   1         15.09         28.82        20.64 o                         
  -1  25   1         21.71         35.20        17.41 o                         
   1  25   1          9.58          9.61        18.61 o                         
   2  25   1        222.27        214.94        43.75 o                         
   3  25   1          5.45          6.83        19.44 o                         
 -16   0   2         88.14        115.05        25.74 o                         
 -14   0   2         62.34         58.08        15.46 o                         
 -12   0   2       1156.44       1141.86        40.80 o                         
 -10   0   2        145.97        160.47        12.47 o                         
  -8   0   2         62.82         61.99         7.29 o                         
  -6   0   2       4064.41       3947.36        43.02 o                         
  -4   0   2      10541.39      11130.99        67.78 o                         
  -2   0   2      14303.48      14722.06        93.59 o                         
   2   0   2      10706.78      11248.10        84.70 o                         
   4   0   2          9.34          7.58         2.55 o                         
   6   0   2       5191.55       4975.19        63.72 o                         
   8   0   2         54.72         54.05         7.04 o                         
  10   0   2         16.47         18.62         5.84 o                         
  12   0   2        334.94        280.72        20.69 o                         
  14   0   2        255.77        277.61        34.60 o                         
  16   0   2         75.89         50.28        21.31 o                         
 -16   1   2         19.62         19.06        16.63 o                         
 -15   1   2          4.22         -0.19         9.86 o                         
 -14   1   2          1.16          4.63         8.11 o                         
 -13   1   2         32.53         17.13         8.13 o                         
 -12   1   2          5.18         -8.28         8.28 o                         
 -11   1   2         33.23         38.42         6.87 o                         
 -10   1   2       1703.90       1659.87        31.56 o                         
  -9   1   2          0.84          2.08         3.17 o                         
  -8   1   2        303.92        261.23         7.83 o                         
  -7   1   2        182.68        184.20         6.18 o                         
  -6   1   2       1015.74        963.22        12.87 o                         
  -5   1   2        725.19        737.97         8.85 o                         
  -4   1   2        534.14        596.84         7.68 o                         
  -3   1   2       6834.07       7092.52        40.40 o                         
  -2   1   2        522.03        536.16        13.07 o                         
   2   1   2         56.01         54.69         2.63 o                         
   4   1   2         50.75         64.30         3.23 o                         
   5   1   2        657.77        514.46        10.01 o                         
   6   1   2        469.20        401.18        13.54 o                         
   7   1   2        273.48        345.50        11.76 o                         
   8   1   2       2693.95       2653.43        28.57 o                         
   9   1   2        120.43         82.84         5.77 o                         
  10   1   2         64.49         41.86         5.26 o                         
  11   1   2         28.35         24.96         6.48 o                         
  12   1   2        544.66        549.72        23.59 o                         
  13   1   2         93.76         58.28        15.84 o                         
  14   1   2         25.28         34.66        14.22 o                         
  15   1   2         12.01         20.05        13.97 o                         
  16   1   2          0.12        -14.97        14.97 o                         
 -17   2   2          0.16          2.70        20.04 o                         
 -16   2   2         36.57         29.83        11.61 o                         
 -15   2   2         48.64         40.26        11.60 o                         
 -14   2   2         73.51         65.59        11.59 o                         
 -13   2   2         17.26         13.24         8.19 o                         
 -12   2   2        385.12        408.74        17.72 o                         
 -11   2   2         32.78         12.57         5.85 o                         
 -10   2   2         64.16         44.10         6.10 o                         
  -9   2   2         34.95         22.54         4.35 o                         
  -8   2   2        738.41        790.80        12.90 o                         
  -7   2   2       1098.25       1048.91        14.00 o                         
  -6   2   2        126.16        112.91         6.28 o                         
  -5   2   2        628.34        544.13        10.72 o                         
  -4   2   2       8146.80       7891.20        53.44 o                         
  -3   2   2        750.71        736.71        11.21 o                         
  -2   2   2      19725.97      20335.60        96.81 o                         
  -1   2   2       8150.03       8551.92        58.49 o                         
   0   2   2      30024.23      29660.39       254.94 o                         
   1   2   2       5165.98       4883.20        46.09 o                         
   2   2   2      27402.17      26782.01       284.06 o                         
   4   2   2       1772.21       1943.10        24.20 o                         
   5   2   2        116.65        127.37         7.40 o                         
   6   2   2        435.91        376.51        13.08 o                         
   7   2   2          1.13         -4.11         5.04 o                         
   8   2   2          8.94          2.96         5.44 o                         
   9   2   2        495.89        546.84        13.19 o                         
  10   2   2         39.17         49.70         5.52 o                         
  11   2   2         96.02         92.29         9.99 o                         
  12   2   2          7.31         19.74         7.14 o                         
  13   2   2         11.03          0.36        12.64 o                         
  14   2   2        248.50        219.04        24.92 o                         
  15   2   2         29.85         26.51        13.06 o                         
  16   2   2         12.21         12.91        13.19 o                         
 -17   3   2          5.46          9.38        18.31 o                         
 -16   3   2          7.44          3.11        20.26 o                         
 -15   3   2          8.37         -1.80         9.11 o                         
 -14   3   2         10.74         -7.49        12.46 o                         
 -13   3   2         74.61         55.22        17.75 o                         
 -12   3   2          2.74          0.89         6.55 o                         
 -11   3   2          1.77          6.16         8.48 o                         
 -10   3   2       2114.72       2194.99        31.48 o                         
  -9   3   2        266.38        258.28        10.52 o                         
  -8   3   2        430.03        420.38        12.37 o                         
  -7   3   2        986.32        932.92        18.59 o                         
  -6   3   2       3688.18       3542.79        47.30 o                         
  -5   3   2         18.92         23.12         3.35 o                         
  -4   3   2        274.18        348.67         8.66 o                         
  -3   3   2       8640.33       8773.45        47.47 o                         
  -2   3   2       5500.34       5950.91        37.48 o                         
  -1   3   2        544.46        626.17         9.45 o                         
   0   3   2      56450.40      53463.84       514.69 o                         
   1   3   2       5670.72       5900.11        53.10 o                         
   2   3   2         12.35         15.76         4.58 o                         
   3   3   2       1008.82       1310.22        47.39 o                         
   4   3   2       8592.77       7844.30        56.87 o                         
   5   3   2        913.07        754.98        12.59 o                         
   6   3   2       7019.94       7659.78        91.42 o                         
   7   3   2          7.12          3.52         5.03 o                         
   8   3   2        634.69        588.62        16.00 o                         
   9   3   2       1809.06       1982.90        25.35 o                         
  10   3   2        623.75        589.80        17.78 o                         
  11   3   2         66.01         55.03         9.24 o                         
  12   3   2        479.50        508.71        18.50 o                         
  13   3   2         48.29         23.51        10.60 o                         
  14   3   2         44.03         42.51        10.44 o                         
  15   3   2          4.29        -13.46        13.46 o                         
  16   3   2         32.56         69.35        26.12 o                         
 -16   4   2          0.49          6.74        13.73 o                         
 -15   4   2         64.43         96.19        16.41 o                         
 -14   4   2         30.66         47.06        11.36 o                         
 -13   4   2          6.30          7.70        10.08 o                         
 -12   4   2        273.24        268.83        13.99 o                         
 -11   4   2         24.24         15.59         6.30 o                         
 -10   4   2         63.57         64.11         7.68 o                         
  -9   4   2       1387.58       1362.57        27.56 o                         
  -8   4   2        178.43        186.40         9.54 o                         
  -7   4   2        119.06        144.47         7.95 o                         
  -6   4   2       1062.58       1153.08        25.89 o                         
  -5   4   2        236.06        156.60         9.86 o                         
  -4   4   2       3344.51       3270.11        34.67 o                         
  -3   4   2         32.29         56.48        12.91 o                         
  -2   4   2       1119.33       1319.48        22.11 o                         
  -1   4   2       3375.49       3377.72        35.62 o                         
   0   4   2       7567.57       7617.27        61.43 o                         
   1   4   2       3395.21       3241.60        26.81 o                         
   2   4   2       7170.26       7456.13        55.49 o                         
   3   4   2       6065.16       6038.56        91.86 o                         
   4   4   2       2495.65       2678.58        31.96 o                         
   5   4   2        369.24        346.04         8.71 o                         
   6   4   2       9910.00      10201.63        81.18 o                         
   7   4   2        111.82         59.64         8.69 o                         
   8   4   2        385.03        392.18        13.74 o                         
   9   4   2         35.55         40.47         7.12 o                         
  10   4   2        170.67        154.16        10.46 o                         
  11   4   2        435.00        445.13        19.30 o                         
  12   4   2         11.93         15.99         9.90 o                         
  13   4   2         77.63         74.42        12.32 o                         
  14   4   2          5.86         -3.62         8.94 o                         
  15   4   2        156.07        133.35        31.93 o                         
  16   4   2          3.58          6.68        18.24 o                         
 -16   5   2         88.24        120.57        19.25 o                         
 -15   5   2        144.16        146.05        19.68 o                         
 -14   5   2        122.84        107.46        16.95 o                         
 -13   5   2        506.09        541.93        25.03 o                         
 -12   5   2        106.15        103.11        17.70 o                         
 -11   5   2         67.98         63.70        10.55 o                         
 -10   5   2         47.39         23.28         6.23 o                         
  -9   5   2        285.15        309.49        14.44 o                         
  -8   5   2        236.38        258.69        13.38 o                         
  -7   5   2        230.44        246.35        11.30 o                         
  -6   5   2         19.93         14.02         6.79 o                         
  -5   5   2       3247.40       3126.18        84.73 o                         
  -4   5   2        129.10         87.51         7.82 o                         
  -3   5   2       2175.06       2095.93        18.59 o                         
  -2   5   2       1488.60       1169.73        32.87 o                         
  -1   5   2        280.89        260.80        15.09 o                         
   0   5   2       2100.29       2158.04        32.01 o                         
   1   5   2        662.54        602.30         9.20 o                         
   2   5   2        680.07        439.39         7.49 o                         
   3   5   2       7640.85       8216.35        80.72 o                         
   4   5   2        379.47        303.33        14.26 o                         
   5   5   2       5255.70       4991.58        33.49 o                         
   6   5   2       1318.31       1458.75        18.26 o                         
   7   5   2       1224.57       1393.40        34.29 o                         
   8   5   2       4824.40       5420.96        79.94 o                         
   9   5   2       1498.89       1276.45        21.64 o                         
  10   5   2         82.32         86.03         8.80 o                         
  11   5   2         86.86         50.32         8.99 o                         
  12   5   2        259.94        217.86        15.26 o                         
  13   5   2          6.32         -7.37         7.37 o                         
  14   5   2          1.41         -5.08         9.97 o                         
  15   5   2         87.52         81.78        18.03 o                         
  16   5   2          8.55         -3.60        18.69 o                         
 -16   6   2          6.84         36.17        20.71 o                         
 -15   6   2        252.62        209.72        22.18 o                         
 -14   6   2         46.76         70.94        14.33 o                         
 -13   6   2          3.16         15.61         9.08 o                         
 -12   6   2        293.33        299.88        17.69 o                         
 -11   6   2          2.30         13.39        10.00 o                         
 -10   6   2         16.06          4.79        17.15 o                         
  -9   6   2        385.32        377.92        23.57 o                         
  -8   6   2        383.26        395.95        18.17 o                         
  -7   6   2       3310.80       3409.53        80.83 o                         
  -6   6   2         93.08         57.48        12.12 o                         
  -5   6   2          2.01          3.46         5.40 o                         
  -4   6   2          2.71          4.58         1.63 o                         
  -3   6   2       2512.98       2379.35        24.40 o                         
  -2   6   2         81.00         67.03         5.80 o                         
  -1   6   2       9224.50       8654.10       121.06 o                         
   0   6   2       1350.31       1461.47        19.41 o                         
   1   6   2       6003.45       6677.35        51.70 o                         
   2   6   2       2944.78       3344.40        27.56 o                         
   3   6   2      18537.03      18251.95       138.54 o                         
   4   6   2       1914.47       2043.59        22.67 o                         
   5   6   2       5478.09       6208.55        45.35 o                         
   6   6   2       1595.68       1619.94        15.85 o                         
   7   6   2        491.98        517.44        23.22 o                         
   8   6   2       1240.90       1347.45        30.25 o                         
   9   6   2       1758.13       1896.63        32.39 o                         
  10   6   2        290.84        248.45        13.11 o                         
  11   6   2        392.61        388.12        19.08 o                         
  12   6   2         75.02         80.44        11.06 o                         
  13   6   2        105.31         87.36         9.88 o                         
  14   6   2          0.22         10.76        13.12 o                         
  15   6   2         48.04         27.29        13.71 o                         
  16   6   2          3.44        -14.78        16.74 o                         
 -16   7   2         16.38        -12.23        18.09 o                         
 -15   7   2        200.04        199.18        33.47 o                         
 -14   7   2        180.04        177.25        19.95 o                         
 -13   7   2        692.49        729.14        27.47 o                         
 -12   7   2        489.42        458.55        21.55 o                         
 -11   7   2        490.66        536.77        25.61 o                         
 -10   7   2        381.72        388.85        20.95 o                         
  -9   7   2        597.67        598.93        23.84 o                         
  -8   7   2        840.75        843.56        41.58 o                         
  -7   7   2       1088.39       1054.54        29.95 o                         
  -6   7   2          9.89          5.02         6.31 o                         
  -5   7   2          8.51          7.19        11.18 o                         
  -4   7   2        512.74        495.23         9.80 o                         
  -3   7   2       8502.22       7718.55       162.78 o                         
  -2   7   2       1443.21       1520.34        31.36 o                         
  -1   7   2       1149.54       1250.28        25.24 o                         
   0   7   2       1214.09       1157.59        14.28 o                         
   1   7   2       1826.07       1715.01        21.73 o                         
   2   7   2          0.38         22.16         4.00 o                         
   3   7   2        906.99        584.69        14.07 o                         
   4   7   2        655.28        763.44        13.36 o                         
   5   7   2       3957.93       3868.60        30.88 o                         
   6   7   2        536.18        662.35        10.61 o                         
   7   7   2       2578.10       2690.18        58.07 o                         
   8   7   2        143.21        213.63        13.54 o                         
   9   7   2       2884.78       2847.62        47.84 o                         
  10   7   2         65.83         87.72         9.40 o                         
  11   7   2         22.38         11.67         9.63 o                         
  12   7   2         41.52         11.66         8.07 o                         
  13   7   2         44.39         53.40         8.83 o                         
  14   7   2         24.42          7.09        13.11 o                         
  15   7   2         53.70         61.05        14.54 o                         
  16   7   2          1.04        -15.01        16.51 o                         
 -16   8   2          2.17          0.15        18.46 o                         
 -15   8   2         10.72          5.25        17.71 o                         
 -14   8   2         59.04         24.99        19.51 o                         
 -13   8   2        208.88        228.25        21.20 o                         
 -12   8   2          5.23          2.84         8.44 o                         
 -11   8   2        338.86        326.03        20.46 o                         
 -10   8   2        112.67        115.41        13.13 o                         
  -9   8   2       2672.70       2713.49        52.64 o                         
  -8   8   2          3.33        -12.61        13.13 o                         
  -7   8   2        928.03        968.27        29.68 o                         
  -6   8   2       1165.09       1260.01        33.21 o                         
  -5   8   2        610.03        623.39        27.75 o                         
  -4   8   2        123.17        117.11         6.22 o                         
  -3   8   2        296.69        320.23         9.57 o                         
  -2   8   2       5677.00       5985.00        50.38 o                         
  -1   8   2       6654.20       6676.23        60.40 o                         
   0   8   2        601.00        612.05         8.57 o                         
   1   8   2       7392.04       7692.74       119.52 o                         
   2   8   2       1454.15       1550.36        26.92 o                         
   3   8   2       7924.51       8232.58        78.94 o                         
   4   8   2          5.35         -2.18         3.32 o                         
   5   8   2        142.78        168.63         5.89 o                         
   6   8   2        115.64         93.86         4.61 o                         
   7   8   2         62.26         41.06         4.01 o                         
   8   8   2        147.90        158.25        11.74 o                         
   9   8   2        320.11        331.57        17.66 o                         
  10   8   2          0.06          7.09         7.81 o                         
  11   8   2        865.69        829.93        28.18 o                         
  12   8   2         13.22         15.91        11.91 o                         
  13   8   2         97.95         88.85        12.59 o                         
  14   8   2         10.92         -1.32        13.06 o                         
  15   8   2         27.55         24.86        13.34 o                         
  16   8   2         39.20         46.98        21.24 o                         
 -16   9   2          0.04         16.14        19.66 o                         
 -15   9   2         10.41          2.63        18.91 o                         
 -14   9   2         24.98         17.64        18.54 o                         
 -13   9   2         85.43        113.72        16.73 o                         
 -12   9   2         12.55         14.54         9.32 o                         
 -11   9   2        257.68        257.87        18.78 o                         
 -10   9   2        469.71        497.45        24.37 o                         
  -9   9   2        174.98        220.20        27.47 o                         
  -8   9   2        106.47         83.33        13.43 o                         
  -7   9   2          6.11         -3.96         7.81 o                         
  -6   9   2        301.72        316.97        17.14 o                         
  -5   9   2       2136.11       2004.77        34.14 o                         
  -4   9   2        626.89        609.38        29.79 o                         
  -3   9   2       4710.46       5217.45        42.55 o                         
  -2   9   2          4.13         11.46         4.49 o                         
  -1   9   2       9820.47       9614.46        80.84 o                         
   0   9   2        317.67        273.96         6.03 o                         
   1   9   2       2766.25       3436.41        43.59 o                         
   2   9   2        120.08         74.63         6.91 o                         
   3   9   2         18.46          8.25         4.07 o                         
   4   9   2          4.61          7.58         4.58 o                         
   5   9   2       6043.31       6315.90        52.17 o                         
   6   9   2         19.56         28.44         4.01 o                         
   7   9   2        167.65        119.78         6.24 o                         
   8   9   2        231.70        193.53        13.17 o                         
   9   9   2       2395.66       2570.16        46.63 o                         
  10   9   2          2.08         -3.35         8.11 o                         
  11   9   2         18.77         22.66         9.23 o                         
  12   9   2        101.85         91.87        12.60 o                         
  13   9   2          6.42          9.00         9.80 o                         
  14   9   2        102.57         79.93        12.66 o                         
  15   9   2        161.75        180.35        30.47 o                         
 -15  10   2         14.49         31.15        22.21 o                         
 -14  10   2         39.51          3.44        18.91 o                         
 -13  10   2        152.63        132.45        26.94 o                         
 -12  10   2         77.14         65.52        18.54 o                         
 -11  10   2         84.52         66.90        11.52 o                         
 -10  10   2         96.66         98.40        13.08 o                         
  -9  10   2       3446.22       3671.60       102.52 o                         
  -8  10   2       1243.61       1291.28        36.87 o                         
  -7  10   2       2106.03       1977.45        44.99 o                         
  -6  10   2        475.84        482.37        21.59 o                         
  -5  10   2       1924.44       1876.50        24.27 o                         
  -4  10   2       5241.85       5096.31        68.92 o                         
  -3  10   2       1104.29       1155.01        17.80 o                         
  -2  10   2        477.38        528.25        15.55 o                         
  -1  10   2       5003.41       4960.48        47.12 o                         
   0  10   2        581.64        537.55         9.91 o                         
   1  10   2        122.75        118.75         5.70 o                         
   2  10   2         38.49         57.28         6.53 o                         
   3  10   2       6410.05       6136.67        77.34 o                         
   4  10   2        453.36        480.68        16.47 o                         
   5  10   2        659.29        693.13        16.49 o                         
   6  10   2        792.47        780.84        18.73 o                         
   7  10   2         33.96         21.58         4.30 o                         
   8  10   2        135.45         81.65        13.05 o                         
   9  10   2        261.61        261.19        15.82 o                         
  10  10   2          0.31         -3.04         8.14 o                         
  11  10   2        192.21        198.14        20.24 o                         
  12  10   2          3.87          6.37        14.47 o                         
  13  10   2        281.25        307.87        25.86 o                         
  14  10   2         73.27         98.44        25.93 o                         
 -15  11   2         45.12         56.14        22.06 o                         
 -14  11   2          3.79        -14.29        14.41 o                         
 -13  11   2          9.13         15.09        15.61 o                         
 -12  11   2          1.47        -13.28        15.76 o                         
 -11  11   2         92.06         89.99        19.89 o                         
 -10  11   2         24.65         47.28        19.03 o                         
  -9  11   2         55.70         66.27        21.61 o                         
  -8  11   2         90.07        121.79        15.84 o                         
  -7  11   2       2161.69       2267.60       170.25 o                         
  -6  11   2        453.67        413.80        12.05 o                         
  -5  11   2       2164.97       2210.69        33.15 o                         
  -4  11   2        286.07        269.18        10.86 o                         
  -3  11   2       7333.71       7306.69        58.97 o                         
  -2  11   2         42.49         36.64         5.16 o                         
  -1  11   2        892.67        929.30        19.25 o                         
   0  11   2       1095.54       1019.47        14.52 o                         
   1  11   2        436.66        361.37        10.00 o                         
   2  11   2       1045.79       1232.99        24.53 o                         
   3  11   2         54.65         37.53         9.50 o                         
   4  11   2       1400.47       1352.75        29.85 o                         
   5  11   2        452.17        454.35        15.55 o                         
   6  11   2        139.62        120.48         7.98 o                         
   7  11   2        171.05        150.12        31.41 o                         
   8  11   2        197.21        152.33        14.46 o                         
   9  11   2         95.92         65.11        21.84 o                         
  10  11   2         15.08         28.32        10.25 o                         
  11  11   2          5.22         12.38        16.36 o                         
  12  11   2        162.53        179.04        35.39 o                         
  13  11   2         59.07         90.66        23.72 o                         
  14  11   2         12.78         14.11        17.94 o                         
 -15  12   2          9.44         17.64        20.11 o                         
 -14  12   2          4.16          5.16        12.81 o                         
 -13  12   2         20.52         15.24        16.59 o                         
 -12  12   2        189.55        203.24        30.70 o                         
 -11  12   2         63.38         54.41        19.44 o                         
 -10  12   2         46.41         52.91        18.61 o                         
  -9  12   2        359.19        350.52        21.62 o                         
  -8  12   2          8.50         19.00        15.76 o                         
  -7  12   2       1966.84       2143.20        62.44 o                         
  -6  12   2       1147.81       1093.28        34.26 o                         
  -5  12   2        225.38        193.00         9.47 o                         
  -4  12   2       2038.96       1960.43        29.82 o                         
  -3  12   2       1435.71       1397.51        30.84 o                         
  -2  12   2       1427.11       1425.68        25.19 o                         
  -1  12   2       2076.92       2036.03        30.47 o                         
   0  12   2       2173.00       2195.05        23.60 o                         
   1  12   2        780.22        693.88        19.00 o                         
   2  12   2         62.48         69.93         5.92 o                         
   3  12   2        810.59        855.59        20.94 o                         
   4  12   2         20.00         20.46         5.76 o                         
   5  12   2        145.17        159.02         9.97 o                         
   6  12   2        997.42        915.20        29.66 o                         
   7  12   2          3.35         -0.22         8.11 o                         
   8  12   2        140.76        170.85        15.40 o                         
   9  12   2         88.97         90.53        12.33 o                         
  10  12   2         11.41         -1.87         9.56 o                         
  11  12   2        152.19        185.07        28.74 o                         
  12  12   2          8.07         11.78        15.69 o                         
  13  12   2         43.70         33.32        18.16 o                         
  14  12   2         83.18         67.09        21.09 o                         
 -14  13   2         37.42         33.41        14.13 o                         
 -13  13   2         78.63        105.67        27.54 o                         
 -12  13   2         34.38         58.46        22.29 o                         
 -11  13   2        100.91        139.59        25.44 o                         
 -10  13   2        232.15        232.51        31.75 o                         
  -9  13   2          5.88         31.22        20.94 o                         
  -8  13   2        728.82        703.90        44.09 o                         
  -7  13   2        176.40        156.85        15.05 o                         
  -6  13   2        109.54        140.14        21.35 o                         
  -5  13   2       1564.21       1573.47        27.29 o                         
  -4  13   2        277.98        293.13        12.32 o                         
  -3  13   2       4747.51       4723.92        59.44 o                         
  -2  13   2       2395.00       2378.27        34.67 o                         
  -1  13   2       1018.13       1015.61        25.96 o                         
   0  13   2       2295.35       2271.70        30.63 o                         
   1  13   2        532.28        507.89        16.96 o                         
   2  13   2       5326.16       5194.86        51.63 o                         
   3  13   2        349.20        284.83        12.91 o                         
   4  13   2         47.87         42.11         5.86 o                         
   5  13   2        237.84        217.20        10.71 o                         
   6  13   2       1159.11       1174.11        34.48 o                         
   7  13   2        107.85        127.09        19.93 o                         
   8  13   2        593.88        621.06        27.29 o                         
   9  13   2         44.56         39.63        10.96 o                         
  10  13   2         44.26         59.14        18.84 o                         
  11  13   2         22.49          0.68        16.51 o                         
  12  13   2        318.66        341.18        38.05 o                         
  13  13   2         42.90         24.69        18.09 o                         
  14  13   2          7.74         33.02        20.19 o                         
 -14  14   2         10.93          5.33        15.24 o                         
 -13  14   2         16.22         61.17        22.59 o                         
 -12  14   2        387.95        445.42        44.05 o                         
 -11  14   2          6.76         -0.38        18.09 o                         
 -10  14   2          1.03         -3.75        15.99 o                         
  -9  14   2        302.02        282.71        34.15 o                         
  -8  14   2        108.42         79.55        20.11 o                         
  -7  14   2         66.72         69.98        10.94 o                         
  -6  14   2        476.81        503.43        20.72 o                         
  -5  14   2        176.71        187.00        10.46 o                         
  -4  14   2        872.12        862.92        21.14 o                         
  -3  14   2        914.86       1043.64        23.48 o                         
  -2  14   2       1570.94       1606.30        29.33 o                         
  -1  14   2        908.71        892.81        25.47 o                         
   0  14   2         57.24         65.24        12.11 o                         
   1  14   2        364.06        412.17        13.88 o                         
   2  14   2         19.88         16.98         5.30 o                         
   3  14   2         61.11         49.37         8.60 o                         
   4  14   2        643.55        673.05        26.57 o                         
   5  14   2         20.81         16.10         7.43 o                         
   6  14   2        224.76        238.41        22.85 o                         
   7  14   2        190.28        181.44        14.91 o                         
   8  14   2        552.09        467.11        40.38 o                         
   9  14   2          8.10          5.25        16.89 o                         
  10  14   2         70.33         67.62        19.59 o                         
  11  14   2          2.73          6.98        15.61 o                         
  12  14   2          0.67         24.84        17.19 o                         
  13  14   2          1.66        -18.16        18.16 o                         
 -13  15   2         12.34        -15.01        21.16 o                         
 -12  15   2         25.12         62.29        26.72 o                         
 -11  15   2         29.58         18.16        18.46 o                         
 -10  15   2         99.14         73.47        20.79 o                         
  -9  15   2         22.10         -3.83        14.63 o                         
  -8  15   2        373.66        352.10        25.85 o                         
  -7  15   2         18.13         13.76         7.32 o                         
  -6  15   2       1086.76       1050.86        30.55 o                         
  -5  15   2        178.32        197.13        14.20 o                         
  -4  15   2         37.56         23.11         6.20 o                         
  -3  15   2         83.15         89.66         8.35 o                         
  -2  15   2        650.78        641.68        22.29 o                         
  -1  15   2        319.62        340.03        20.04 o                         
   0  15   2       1888.22       1950.28        39.81 o                         
   1  15   2         33.74         37.96         6.84 o                         
   2  15   2       2614.41       2619.05        37.14 o                         
   3  15   2          5.24          8.04         5.16 o                         
   4  15   2        212.81        202.10        11.14 o                         
   5  15   2        208.03        139.07        23.34 o                         
   6  15   2         70.19         84.36        20.86 o                         
   7  15   2          4.94        -18.76        18.76 o                         
   8  15   2        256.34        250.52        32.35 o                         
   9  15   2          0.55        -14.71        16.36 o                         
  10  15   2        104.73        160.76        30.55 o                         
  11  15   2          1.13        -17.04        17.04 o                         
  12  15   2        162.30        169.31        28.74 o                         
  13  15   2          0.07        -19.21        19.21 o                         
 -12  16   2        161.33        210.67        35.57 o                         
 -11  16   2          5.19         22.74        16.74 o                         
 -10  16   2         58.39         30.04        15.09 o                         
  -9  16   2          2.71        -13.23        13.23 o                         
  -8  16   2          4.80          1.88        12.68 o                         
  -7  16   2         55.32         70.57        24.05 o                         
  -6  16   2        324.65        351.09        19.04 o                         
  -5  16   2        246.61        207.04        14.88 o                         
  -4  16   2       1505.06       1603.78        33.87 o                         
  -3  16   2         27.97         14.02         6.33 o                         
  -2  16   2        121.72        106.55        11.40 o                         
  -1  16   2         16.18         17.41         7.75 o                         
   0  16   2        353.71        370.92        18.50 o                         
   1  16   2        499.33        510.19        15.38 o                         
   2  16   2        964.98        992.46        26.21 o                         
   3  16   2        101.82        111.07         8.61 o                         
   4  16   2       1042.73       1087.66        29.42 o                         
   5  16   2          7.67          4.85         9.23 o                         
   6  16   2       1252.17       1311.58        65.82 o                         
   7  16   2         12.31         -9.01        15.46 o                         
   8  16   2        377.20        399.64        40.15 o                         
   9  16   2         36.36         21.84        19.59 o                         
  10  16   2         37.87         88.18        25.67 o                         
  11  16   2          0.23         19.14        18.31 o                         
  12  16   2          1.11         -2.10        16.96 o                         
 -12  17   2         11.30         39.85        22.14 o                         
 -11  17   2          0.17        -13.24        14.63 o                         
 -10  17   2        121.03        188.20        23.01 o                         
  -9  17   2          0.48        -11.99        11.99 o                         
  -8  17   2        501.54        535.06        56.18 o                         
  -7  17   2         43.74         35.12        33.28 o                         
  -6  17   2        177.59        232.08        21.37 o                         
  -5  17   2        341.31        288.41        19.73 o                         
  -4  17   2          6.69          7.88         7.52 o                         
  -3  17   2         23.94         20.38         6.66 o                         
  -2  17   2         24.10         24.81        10.55 o                         
  -1  17   2       1123.30       1083.34        31.48 o                         
   0  17   2        499.32        559.01        23.14 o                         
   1  17   2         18.48         16.63         6.49 o                         
   2  17   2        446.33        454.92        16.34 o                         
   3  17   2        458.91        503.69        17.27 o                         
   4  17   2        231.39        258.64        15.82 o                         
   5  17   2        135.10        127.42        28.18 o                         
   6  17   2          9.65         22.71        10.78 o                         
   7  17   2         60.10         48.33        21.16 o                         
   8  17   2         89.17        135.24        27.99 o                         
   9  17   2         46.11         60.57        23.79 o                         
  10  17   2         65.97         43.45        19.66 o                         
  11  17   2          5.37         24.54        23.04 o                         
 -11  18   2         38.41         71.28        25.37 o                         
 -10  18   2          2.75         27.56        14.45 o                         
  -9  18   2        116.15        109.51        18.59 o                         
  -8  18   2          7.14        -12.12        23.38 o                         
  -7  18   2         57.31         52.32        14.42 o                         
  -6  18   2        123.77        168.01        19.03 o                         
  -5  18   2          2.75          0.10         8.29 o                         
  -4  18   2        152.82        115.39        12.21 o                         
  -3  18   2          0.08         -7.83         7.83 o                         
  -2  18   2        342.92        385.25        19.70 o                         
  -1  18   2         22.34         23.12        13.85 o                         
   0  18   2         63.08         54.36         8.03 o                         
   1  18   2        234.56        225.39        14.07 o                         
   2  18   2          1.91         -5.59         5.59 o                         
   3  18   2        118.80        138.73        12.23 o                         
   4  18   2        541.26        590.86        29.55 o                         
   5  18   2          8.79        -11.40        11.40 o                         
   6  18   2        504.75        504.24        29.24 o                         
   7  18   2          6.36        -13.27        13.27 o                         
   8  18   2        264.85        318.14        37.98 o                         
   9  18   2         18.69         40.60        21.76 o                         
  10  18   2         19.66         42.40        24.09 o                         
 -10  19   2         50.52         45.48        16.73 o                         
  -9  19   2         16.61         19.12        13.72 o                         
  -8  19   2         18.00         13.31        12.68 o                         
  -7  19   2        122.71        117.27        17.74 o                         
  -6  19   2        136.70        124.97        17.47 o                         
  -5  19   2          3.99        -12.64        12.64 o                         
  -4  19   2         43.73         28.06         9.87 o                         
  -3  19   2        213.54        240.16        16.58 o                         
  -2  19   2         58.32         45.09        17.46 o                         
  -1  19   2          4.33         -7.38         8.93 o                         
   0  19   2        152.99        117.41        10.74 o                         
   1  19   2        155.73        131.80        12.60 o                         
   2  19   2        349.61        378.58        20.96 o                         
   3  19   2          5.13         -9.83         9.83 o                         
   4  19   2         50.58         50.03        12.21 o                         
   5  19   2          5.11         -4.83         9.90 o                         
   6  19   2         39.54         14.61        33.92 o                         
   7  19   2         26.80         38.00        13.64 o                         
   8  19   2        134.68        129.75        19.29 o                         
   9  19   2          2.93          8.51        23.87 o                         
 -10  20   2         12.77         19.06        18.31 o                         
  -9  20   2         13.99          7.79        12.80 o                         
  -8  20   2          0.14         -3.03        14.00 o                         
  -7  20   2         45.89         16.47        11.53 o                         
  -6  20   2         15.58         16.08        14.07 o                         
  -5  20   2          1.81         -8.57        22.89 o                         
  -4  20   2        166.03        159.64        23.72 o                         
  -3  20   2         15.12         18.18        10.93 o                         
  -2  20   2        166.21        191.53        15.71 o                         
  -1  20   2        299.03        325.03        17.84 o                         
   0  20   2         68.79         52.85        10.69 o                         
   1  20   2         42.70         11.64         8.84 o                         
   2  20   2         36.10         26.28         9.44 o                         
   3  20   2        317.64        268.90        24.63 o                         
   4  20   2          1.23        -14.03        19.66 o                         
   5  20   2         96.75         95.69        23.57 o                         
   6  20   2          4.21          6.29        11.86 o                         
   7  20   2          2.84         -5.84        11.63 o                         
   8  20   2         32.42         48.26        19.14 o                         
   9  20   2         26.71         17.41        16.21 o                         
  10  20   2          9.63         -1.20        18.09 o                         
  -9  21   2          0.38        -20.94        20.94 o                         
  -8  21   2         33.99         62.36        33.66 o                         
  -7  21   2          0.47          4.15        12.72 o                         
  -6  21   2          0.68         -7.53        13.10 o                         
  -5  21   2         23.43         10.31        11.93 o                         
  -4  21   2          1.82        -20.94        20.94 o                         
  -3  21   2        236.57        290.74        37.75 o                         
  -2  21   2          0.32          1.11         8.53 o                         
  -1  21   2         81.20         71.45        10.35 o                         
   0  21   2        134.11        107.69        11.31 o                         
   1  21   2          0.73        -10.56        10.56 o                         
   2  21   2         20.70          2.65         9.44 o                         
   3  21   2          5.60        -19.84        38.24 o                         
   4  21   2         57.29         92.91        17.55 o                         
   5  21   2        151.92        167.89        31.07 o                         
   6  21   2          7.91         18.76        18.24 o                         
   7  21   2         94.43         84.43        25.74 o                         
  -8  22   2          4.24        -17.79        18.24 o                         
  -7  22   2         14.00         -5.70        14.56 o                         
  -6  22   2         25.69         26.41        12.89 o                         
  -5  22   2         75.14         87.58        23.87 o                         
  -4  22   2         22.59         31.82        22.67 o                         
  -3  22   2          7.97         31.07        22.89 o                         
  -2  22   2        134.28        122.82        14.78 o                         
  -1  22   2         16.70         21.11         8.16 o                         
   0  22   2        131.38        121.92        14.31 o                         
   1  22   2        163.67        163.31        24.04 o                         
   2  22   2         34.31         28.64        15.16 o                         
   3  22   2         81.89         86.19        17.75 o                         
   4  22   2          0.43         -3.82        24.80 o                         
   5  22   2         31.95          7.10        26.27 o                         
   6  22   2          0.36          6.23        20.86 o                         
  -5  23   2        142.79        154.23        33.02 o                         
  -4  23   2          7.75         -9.08        15.76 o                         
  -3  23   2         48.90         27.09        18.54 o                         
  -2  23   2          0.02        -14.35        17.41 o                         
  -1  23   2        107.69        108.51        14.03 o                         
   0  23   2          1.90         -6.90         9.44 o                         
   1  23   2          0.97        -11.07        11.07 o                         
   2  23   2          1.92         -6.43        12.33 o                         
   3  23   2         28.42          4.54        28.52 o                         
   4  23   2          0.78         12.79        14.91 o                         
   5  23   2        165.46        203.04        47.54 o                         
  -3  24   2          1.08         24.39        14.30 o                         
  -2  24   2         23.80         34.30        20.26 o                         
  -1  24   2         56.33         47.21        22.21 o                         
   0  24   2         43.83         19.78        14.78 o                         
   1  24   2        137.83        115.06        18.76 o                         
   2  24   2         17.12         11.34        11.79 o                         
   3  24   2         87.44         77.58        16.90 o                         
   4  24   2          0.11        -16.06        19.44 o                         
  -2  25   2          1.07          2.85        17.79 o                         
  -1  25   2          2.43        -13.36        19.59 o                         
   1  25   2         16.70          2.89        13.39 o                         
   2  25   2          4.13          8.20        12.07 o                         
 -15   0   3          0.07          4.88        12.92 o                         
 -13   0   3        531.17        541.35        30.53 o                         
 -11   0   3        619.56        595.68        28.60 o                         
  -9   0   3        930.65        779.21        29.30 o                         
  -7   0   3       2903.88       3069.40        38.65 o                         
  -5   0   3       5701.94       6003.32        45.39 o                         
  -3   0   3         24.03         23.87         2.85 o                         
  -1   0   3      60145.61      55044.42       868.74 o                         
   1   0   3      45392.89      45180.25       453.98 o                         
   3   0   3      40435.19      35710.61       187.73 o                         
   5   0   3       7525.53       6750.99        72.82 o                         
   7   0   3        236.04        318.36        15.76 o                         
   9   0   3       3861.54       4039.32        65.88 o                         
  11   0   3         95.07        101.68        11.77 o                         
  13   0   3        177.18        130.44        26.79 o                         
  15   0   3         29.40         83.83        27.47 o                         
 -16   1   3         10.64         32.29        31.75 o                         
 -15   1   3        218.55        198.88        15.36 o                         
 -14   1   3          8.32          8.96        10.28 o                         
 -13   1   3          6.08          8.06        13.25 o                         
 -12   1   3         18.83         12.63         7.87 o                         
 -11   1   3        256.34        218.72        10.60 o                         
 -10   1   3          7.93          1.61         5.54 o                         
  -9   1   3       1180.14       1082.03        23.14 o                         
  -8   1   3         69.69         75.22         4.74 o                         
  -7   1   3       2304.12       2214.70        19.94 o                         
  -6   1   3        737.77        699.27        11.26 o                         
  -5   1   3      10430.47      10743.49        62.87 o                         
  -4   1   3        404.05        431.55         7.50 o                         
  -3   1   3      11576.73      11629.55        64.34 o                         
  -2   1   3       5035.07       5318.71        44.14 o                         
  -1   1   3        583.15        774.56         8.75 o                         
   0   1   3          4.38         48.97         3.28 o                         
   1   1   3       2871.21       2974.98        22.69 o                         
   2   1   3          9.20          5.32         2.32 o                         
   3   1   3       4022.91       4676.03        33.58 o                         
   4   1   3         99.14        149.94         5.10 o                         
   5   1   3      10280.01      10312.69        99.38 o                         
   6   1   3         24.12         10.59         4.97 o                         
   7   1   3        672.88        763.43        20.22 o                         
   8   1   3        946.55       1005.04        24.90 o                         
   9   1   3        330.92        318.93        23.15 o                         
  10   1   3          8.19         11.47         4.61 o                         
  11   1   3       1121.76       1147.51        40.42 o                         
  12   1   3          5.64         -7.57        11.50 o                         
  13   1   3        181.92        179.08        20.15 o                         
  14   1   3         10.76         -0.87        18.61 o                         
  15   1   3        283.73        247.15        23.90 o                         
  16   1   3          8.35         20.41        19.81 o                         
 -16   2   3          0.37          5.91        11.49 o                         
 -15   2   3          3.15         -8.91        19.06 o                         
 -14   2   3         11.06         -2.11         9.79 o                         
 -13   2   3        500.34        487.24        20.52 o                         
 -12   2   3         25.62         14.42         8.68 o                         
 -11   2   3         55.93         36.51         6.97 o                         
 -10   2   3          5.61         -1.72         5.91 o                         
  -9   2   3       3668.69       3729.59        58.55 o                         
  -8   2   3          1.89         -2.32         4.55 o                         
  -7   2   3        977.46        951.64        16.91 o                         
  -6   2   3       2817.76       2606.15        28.55 o                         
  -5   2   3        277.74        359.54         8.43 o                         
  -4   2   3       2608.51       2775.66        23.11 o                         
  -3   2   3       4793.23       4868.17        36.98 o                         
  -2   2   3       9118.64       9540.56        76.64 o                         
  -1   2   3       5589.95       5715.69        62.80 o                         
   0   2   3       1758.84       1791.07        16.04 o                         
   1   2   3       5112.42       5113.47        34.57 o                         
   2   2   3        818.62        769.19        23.72 o                         
   3   2   3          6.25         11.18         5.44 o                         
   4   2   3        125.30        268.14         7.54 o                         
   5   2   3        538.30        630.85        12.54 o                         
   6   2   3       3038.54       3111.90        39.56 o                         
   7   2   3        101.86        168.51         9.99 o                         
   8   2   3        469.18        518.81        27.61 o                         
   9   2   3       2119.09       2037.98        33.16 o                         
  10   2   3        140.89        143.18         9.21 o                         
  11   2   3        747.60        687.08        27.01 o                         
  12   2   3         41.78         25.31         7.14 o                         
  13   2   3          2.95         10.86         8.15 o                         
  14   2   3         22.61         34.58        13.79 o                         
  15   2   3          0.33         -4.17        13.84 o                         
  16   2   3         11.91         13.06        20.19 o                         
 -17   3   3         22.03         10.21        18.61 o                         
 -16   3   3          1.21        -12.33        12.33 o                         
 -15   3   3         25.39         12.24        11.19 o                         
 -14   3   3         70.43         64.06        13.53 o                         
 -13   3   3         41.41         68.87        14.59 o                         
 -12   3   3         40.79         25.51         6.25 o                         
 -11   3   3        132.68        145.65         9.50 o                         
 -10   3   3        127.60        153.77         9.20 o                         
  -9   3   3        650.36        608.35        15.80 o                         
  -8   3   3        586.40        497.27        16.62 o                         
  -7   3   3       3039.68       2965.92        40.14 o                         
  -6   3   3        338.55        312.32         7.65 o                         
  -5   3   3       3479.43       3593.29        28.23 o                         
  -4   3   3       1433.13       1470.95        13.28 o                         
  -3   3   3       3333.55       3286.43        26.59 o                         
  -2   3   3         52.21         99.16        11.80 o                         
  -1   3   3       4468.98       4662.34        54.56 o                         
   0   3   3       3338.08       3243.84        34.22 o                         
   1   3   3       2161.78       2573.08        28.01 o                         
   2   3   3        620.16        689.19        21.76 o                         
   3   3   3        645.60        739.77        25.97 o                         
   4   3   3       1924.56       2305.20        34.37 o                         
   5   3   3       8119.37       7377.02        77.41 o                         
   6   3   3       1435.61       1459.79        20.44 o                         
   7   3   3        706.08        756.54        20.17 o                         
   8   3   3       1083.45        957.93        20.44 o                         
   9   3   3       1900.37       1766.18        41.88 o                         
  10   3   3        103.77        114.68        10.57 o                         
  11   3   3       1195.92       1180.28        32.33 o                         
  12   3   3        329.45        341.18        17.84 o                         
  13   3   3          2.80         -9.11         9.11 o                         
  14   3   3          1.75         -5.02        15.39 o                         
  15   3   3        103.58        155.23        21.71 o                         
  16   3   3          0.37         34.67        22.59 o                         
 -16   4   3         18.54          4.09        13.47 o                         
 -15   4   3          7.61          3.16        12.91 o                         
 -14   4   3         26.90         21.78        13.12 o                         
 -13   4   3        562.88        548.51        30.27 o                         
 -12   4   3        392.26        398.11        18.97 o                         
 -11   4   3        217.48        217.86        12.51 o                         
 -10   4   3         11.90         -4.31         5.77 o                         
  -9   4   3       1112.49       1087.82        23.35 o                         
  -8   4   3        132.76        147.82        13.06 o                         
  -7   4   3        374.00        394.20        13.99 o                         
  -6   4   3         94.27         90.33         6.20 o                         
  -5   4   3        708.92        869.16         9.29 o                         
  -4   4   3       5069.11       4465.13        30.27 o                         
  -3   4   3       3563.70       3720.75        39.65 o                         
  -2   4   3       5466.55       5396.01        55.27 o                         
  -1   4   3         61.19         68.73         5.26 o                         
   0   4   3      11368.18      11496.30        94.31 o                         
   1   4   3        161.96        134.03         6.44 o                         
   2   4   3      10173.62       8955.14        81.11 o                         
   3   4   3        519.44        476.72        20.94 o                         
   5   4   3       2551.88       2909.32        29.45 o                         
   6   4   3       3683.12       3699.49        33.89 o                         
   7   4   3        998.60        945.93        22.69 o                         
   8   4   3        406.69        325.04        15.80 o                         
   9   4   3       1272.54       1478.37        52.97 o                         
  10   4   3        272.16        249.48        12.41 o                         
  11   4   3        100.87         75.67         9.39 o                         
  12   4   3        171.87        127.53        11.90 o                         
  13   4   3          1.44         -2.59         8.04 o                         
  14   4   3         53.81         38.22        14.65 o                         
  15   4   3          4.04         27.37        15.09 o                         
  16   4   3         15.79         18.46        20.94 o                         
 -16   5   3         34.82         72.72        27.02 o                         
 -15   5   3        181.45        244.89        30.62 o                         
 -14   5   3         14.91          4.52        14.33 o                         
 -13   5   3         55.29         54.11        14.07 o                         
 -12   5   3         38.46         41.36         8.78 o                         
 -11   5   3         65.20         61.69         9.25 o                         
 -10   5   3        341.60        361.54        16.42 o                         
  -9   5   3         94.89         88.18        10.56 o                         
  -8   5   3       1354.70       1495.91        79.14 o                         
  -7   5   3         60.95         58.48        12.27 o                         
  -6   5   3        864.63        842.65        18.77 o                         
  -5   5   3       1378.75       1252.28        26.25 o                         
  -4   5   3       1174.13       1020.81        14.34 o                         
  -3   5   3       1565.70       1548.57        23.79 o                         
  -2   5   3         37.24         44.30        10.51 o                         
  -1   5   3        486.59        437.65        18.35 o                         
   0   5   3      16010.47      16409.60       104.00 o                         
   1   5   3       7009.97       7314.38        75.31 o                         
   2   5   3       7030.11       7080.88        88.63 o                         
   3   5   3       2145.41       2299.73        35.12 o                         
   4   5   3       1987.77       2262.31        38.12 o                         
   5   5   3       7635.01       7909.91       103.04 o                         
   6   5   3        271.62        331.95         9.15 o                         
   7   5   3       1238.49       1266.24        21.97 o                         
   8   5   3       2034.89       2065.60        32.00 o                         
   9   5   3         54.20         52.13         7.65 o                         
  10   5   3         27.57          9.54         6.79 o                         
  11   5   3         37.23         34.73         7.47 o                         
  12   5   3        548.80        497.25        30.49 o                         
  13   5   3          5.50          1.51        10.70 o                         
  14   5   3          6.78         10.84        13.16 o                         
  15   5   3          7.00          0.63        14.33 o                         
  16   5   3          2.10         36.10        22.21 o                         
 -16   6   3        269.94        218.47        36.47 o                         
 -15   6   3         42.29         49.61        22.82 o                         
 -14   6   3        224.29        228.15        37.30 o                         
 -13   6   3         29.40         44.41        10.43 o                         
 -12   6   3        344.23        367.63        18.97 o                         
 -11   6   3          1.79         -7.89         7.89 o                         
 -10   6   3         28.99          9.37         8.09 o                         
  -9   6   3         25.55         10.24        13.55 o                         
  -8   6   3          3.86         -3.78        10.99 o                         
  -7   6   3        989.20        926.41        29.42 o                         
  -6   6   3        994.08        915.73        19.70 o                         
  -5   6   3        730.02        591.15        11.45 o                         
  -4   6   3       1101.81       1131.53        16.08 o                         
  -3   6   3        377.27        293.60         7.34 o                         
  -2   6   3        158.00        111.65         7.23 o                         
  -1   6   3       4246.09       4091.28        75.88 o                         
   0   6   3       2343.36       2789.01        60.87 o                         
   1   6   3        647.65        791.88        17.63 o                         
   2   6   3       5239.98       5632.09       119.33 o                         
   3   6   3         14.50         60.94         9.68 o                         
   4   6   3       4556.77       4599.82        85.56 o                         
   5   6   3       1232.64       1202.59        29.73 o                         
   6   6   3       5546.03       5067.70        69.68 o                         
   7   6   3          2.04          4.60         2.98 o                         
   8   6   3          2.01         17.97         8.65 o                         
   9   6   3       1849.08       1765.08        31.31 o                         
  10   6   3         39.47         50.19         7.92 o                         
  11   6   3          3.62          1.01         8.82 o                         
  12   6   3          1.74         -7.93         7.93 o                         
  13   6   3         33.01         22.98        12.53 o                         
  14   6   3        200.92        179.90        30.70 o                         
  15   6   3          3.61          3.09        15.16 o                         
 -16   7   3          1.88         17.56        18.24 o                         
 -15   7   3         11.04         27.62        19.59 o                         
 -14   7   3         16.70         25.52        21.24 o                         
 -13   7   3          2.55         14.53         8.92 o                         
 -12   7   3        168.21        202.25        15.39 o                         
 -11   7   3        111.29        122.25        13.72 o                         
 -10   7   3        611.23        654.30        26.23 o                         
  -9   7   3        235.25        211.32        14.10 o                         
  -8   7   3         66.86         29.53        17.04 o                         
  -7   7   3          3.87          3.07         5.38 o                         
  -6   7   3       1920.19       2036.22        30.50 o                         
  -5   7   3        714.92        698.33        24.33 o                         
  -4   7   3        536.74        471.85        15.50 o                         
  -3   7   3        337.16        421.69         8.57 o                         
  -2   7   3       2346.47       2231.32        55.84 o                         
  -1   7   3         58.72         65.20         4.08 o                         
   0   7   3      10080.78      10044.78       146.05 o                         
   1   7   3       4038.68       4402.74        51.58 o                         
   2   7   3       7173.54       7353.94       104.24 o                         
   3   7   3          2.93          9.97         2.14 o                         
   4   7   3        408.61        540.89        26.49 o                         
   5   7   3       1552.37       1694.32        37.35 o                         
   6   7   3          9.80         12.77         4.76 o                         
   7   7   3          7.86         21.83         3.88 o                         
   8   7   3       4149.56       3996.97        56.12 o                         
   9   7   3        350.25        381.49        18.54 o                         
  10   7   3        126.94        143.30        10.67 o                         
  11   7   3        478.59        448.71        17.91 o                         
  12   7   3        163.24        175.74        17.45 o                         
  13   7   3         21.97          5.83        11.13 o                         
  14   7   3          8.59         -4.81        13.43 o                         
  15   7   3         26.79         32.51        28.41 o                         
 -16   8   3        123.45        104.85        27.24 o                         
 -15   8   3         26.82          2.63        19.14 o                         
 -14   8   3         43.96         59.36        23.27 o                         
 -13   8   3         58.44         79.88        15.60 o                         
 -12   8   3       1083.02       1135.04        33.06 o                         
 -11   8   3        248.17        268.65        18.99 o                         
 -10   8   3          0.09         12.93         8.74 o                         
  -9   8   3        106.86         82.99        23.08 o                         
  -8   8   3         46.77         41.75         6.69 o                         
  -7   8   3          2.31         -4.81         4.81 o                         
  -6   8   3       1317.24       1299.25        34.13 o                         
  -5   8   3        423.69        350.98        10.37 o                         
  -4   8   3       9011.92       8982.50        69.10 o                         
  -3   8   3       1350.55       1083.94        15.41 o                         
  -2   8   3       2605.31       2946.96        52.60 o                         
  -1   8   3       1075.77        915.14        15.34 o                         
   0   8   3       2409.80       2642.91        31.64 o                         
   1   8   3       2052.17       1982.96        30.50 o                         
   2   8   3       3486.13       3327.08        58.05 o                         
   3   8   3         58.73         18.81        11.07 o                         
   4   8   3       1937.22       1765.49        71.90 o                         
   5   8   3        753.00        905.26        44.13 o                         
   6   8   3       6212.30       6359.25        87.78 o                         
   7   8   3        122.09        154.70         7.86 o                         
   8   8   3        425.30        395.70        17.92 o                         
   9   8   3         22.36         50.95        15.09 o                         
  10   8   3          2.34          5.55         6.91 o                         
  11   8   3        200.36        165.23        14.34 o                         
  12   8   3        340.14        319.19        18.96 o                         
  13   8   3          6.69         -0.90        11.26 o                         
  14   8   3         76.41         88.62        20.90 o                         
  15   8   3          5.64         20.11        16.36 o                         
 -15   9   3          1.99         29.87        22.89 o                         
 -14   9   3         12.82        -17.64        21.16 o                         
 -13   9   3          7.13         13.00        11.44 o                         
 -12   9   3        447.05        480.32        39.70 o                         
 -11   9   3        268.91        307.13        19.52 o                         
 -10   9   3        765.11        837.44        43.38 o                         
  -9   9   3        245.48        273.39        19.74 o                         
  -8   9   3       1839.33       1908.13        34.11 o                         
  -7   9   3        173.77        134.28        13.07 o                         
  -6   9   3        468.46        463.24        21.31 o                         
  -5   9   3         12.97         15.26         2.65 o                         
  -4   9   3       1310.41       1243.47        18.50 o                         
  -3   9   3        442.14        449.44        13.89 o                         
  -2   9   3        963.91        854.56        13.54 o                         
  -1   9   3        302.29        269.52         8.19 o                         
   0   9   3       6322.94       6016.77        42.39 o                         
   1   9   3        196.22        163.44         8.50 o                         
   2   9   3       1181.74       1186.26        31.67 o                         
   3   9   3        528.88        468.17        13.66 o                         
   4   9   3          6.44         23.39         9.94 o                         
   5   9   3         62.17         59.99         9.68 o                         
   6   9   3        132.38        182.72        11.86 o                         
   7   9   3         78.91         74.84         6.25 o                         
   8   9   3       2035.85       1990.25        39.48 o                         
   9   9   3        167.78        157.44        13.28 o                         
  10   9   3        338.15        347.82        18.72 o                         
  11   9   3         12.96         20.62         7.44 o                         
  12   9   3        406.43        343.64        19.69 o                         
  13   9   3         22.23         34.80        12.62 o                         
  14   9   3          7.00          2.01        15.42 o                         
  15   9   3         25.97         13.36        16.96 o                         
 -15  10   3          4.80        -20.64        20.64 o                         
 -14  10   3          4.82         10.74        18.73 o                         
 -13  10   3         13.22          1.16        11.08 o                         
 -12  10   3        207.12        225.30        29.64 o                         
 -11  10   3         22.55         33.10        15.91 o                         
 -10  10   3          2.25         33.29        13.73 o                         
  -9  10   3        217.93        198.82        24.99 o                         
  -8  10   3        585.32        544.10        18.13 o                         
  -7  10   3          3.60         -2.17         8.04 o                         
  -6  10   3       1831.38       1798.42        63.91 o                         
  -5  10   3        573.76        574.44        11.60 o                         
  -4  10   3       7709.90       7634.79        83.07 o                         
  -3  10   3        443.92        377.74        13.54 o                         
  -2  10   3        878.77        979.38        16.05 o                         
  -1  10   3        113.17        123.50         5.58 o                         
   0  10   3       1621.10       1625.03        23.10 o                         
   1  10   3       1694.65       1683.76        25.36 o                         
   2  10   3        298.23        216.08        11.13 o                         
   3  10   3        165.70        163.23        11.41 o                         
   4  10   3       1249.04       1140.67        41.43 o                         
   5  10   3         25.97         43.77        12.40 o                         
   6  10   3        971.17       1040.56        31.88 o                         
   7  10   3        118.10        159.65         8.21 o                         
   8  10   3          1.27          6.58         8.08 o                         
   9  10   3          1.24         -8.83         8.83 o                         
  10  10   3          2.61          7.99         8.47 o                         
  11  10   3         49.43         55.38        11.51 o                         
  12  10   3         71.55         74.31        22.67 o                         
  13  10   3          3.26         23.90        13.52 o                         
  14  10   3        309.70        331.89        43.38 o                         
  15  10   3          0.61         -5.63        16.36 o                         
 -15  11   3          6.74        -11.33        18.69 o                         
 -14  11   3          2.84         -0.08        11.24 o                         
 -13  11   3         95.99        142.52        27.54 o                         
 -12  11   3         45.39         25.22        17.26 o                         
 -11  11   3        103.54        102.67        22.29 o                         
 -10  11   3        986.69       1123.28        59.14 o                         
  -9  11   3         61.09         88.93        13.70 o                         
  -8  11   3        843.67        889.34        27.35 o                         
  -7  11   3       2921.40       3215.94       139.11 o                         
  -6  11   3       2149.51       2152.22        32.16 o                         
  -5  11   3         11.48         15.79         4.93 o                         
  -4  11   3        152.85        145.15         6.12 o                         
  -3  11   3       2679.54       2581.58        34.00 o                         
  -2  11   3         37.93         33.10         5.31 o                         
  -1  11   3        807.15        924.30        17.10 o                         
   0  11   3       3408.32       3345.89        36.53 o                         
   1  11   3         59.64         96.94         5.19 o                         
   2  11   3       1774.73       1850.69        30.34 o                         
   3  11   3       3364.79       3517.44       129.42 o                         
   4  11   3        114.97        137.40         8.79 o                         
   5  11   3        871.40        921.73        37.75 o                         
   6  11   3         38.53         42.35         8.32 o                         
   7  11   3          7.06          4.77        10.52 o                         
   8  11   3       1142.67       1137.03        30.60 o                         
   9  11   3         40.20         17.14         9.12 o                         
  10  11   3        170.77        174.16        14.21 o                         
  11  11   3         30.40         27.37        18.23 o                         
  12  11   3        209.17        186.99        20.81 o                         
  13  11   3         27.71         13.24        13.61 o                         
  14  11   3          0.03          8.18        17.64 o                         
 -14  12   3         33.68         67.12        16.74 o                         
 -13  12   3         86.22        122.33        27.24 o                         
 -12  12   3        124.51        150.78        27.32 o                         
 -11  12   3         73.38         87.81        23.04 o                         
 -10  12   3        246.38        218.85        29.12 o                         
  -9  12   3        552.29        566.53        28.07 o                         
  -8  12   3        186.43        212.77        26.31 o                         
  -7  12   3          7.31          8.41         9.30 o                         
  -6  12   3       3013.95       3064.09        55.27 o                         
  -5  12   3        740.45        747.79        18.16 o                         
  -4  12   3        436.45        402.76        13.82 o                         
  -3  12   3        382.63        450.68        14.65 o                         
  -2  12   3       2807.46       2801.04        29.51 o                         
  -1  12   3       3950.29       3915.21        52.76 o                         
   0  12   3        899.07        879.64        18.39 o                         
   1  12   3       2197.65       2028.98        30.16 o                         
   2  12   3         65.18         58.53         6.84 o                         
   3  12   3        909.49        948.90        21.74 o                         
   4  12   3        363.28        392.35        15.66 o                         
   5  12   3         34.39         50.00         6.01 o                         
   6  12   3         20.25         20.92         9.19 o                         
   7  12   3        242.29        259.14        17.77 o                         
   8  12   3         43.03         41.59        10.93 o                         
   9  12   3         48.92         56.19        11.69 o                         
  10  12   3        123.74         98.77        22.44 o                         
  11  12   3        148.82        137.12        17.16 o                         
  12  12   3         83.44         65.59        20.19 o                         
  13  12   3          3.25        -10.28        18.16 o                         
  14  12   3         56.01         57.26        21.16 o                         
 -14  13   3          1.87         28.03        14.50 o                         
 -13  13   3        123.23        165.26        29.87 o                         
 -12  13   3        101.90        134.11        27.54 o                         
 -11  13   3          1.75         24.09        18.69 o                         
 -10  13   3         68.01        115.20        26.79 o                         
  -9  13   3          0.51          8.65         9.45 o                         
  -8  13   3        219.99        203.23        17.81 o                         
  -7  13   3        555.41        533.86        21.81 o                         
  -6  13   3        103.62         91.57        12.90 o                         
  -5  13   3        353.17        377.46        13.79 o                         
  -4  13   3         84.45         74.65         7.72 o                         
  -3  13   3       1753.42       1769.14        35.73 o                         
  -2  13   3        749.98        761.92        19.66 o                         
  -1  13   3          4.65          3.09        11.71 o                         
   0  13   3         32.77         45.05         7.67 o                         
   1  13   3        133.64        144.69         8.54 o                         
   2  13   3        101.30         71.51         5.77 o                         
   3  13   3       1212.92       1103.06        24.73 o                         
   4  13   3         50.97         39.37         7.00 o                         
   5  13   3        889.67        977.98        50.73 o                         
   6  13   3         64.14         48.23        34.15 o                         
   7  13   3        545.52        515.37        24.76 o                         
   8  13   3         32.99         39.22        10.35 o                         
   9  13   3         49.03         51.61        11.41 o                         
  10  13   3         17.67         16.26         9.74 o                         
  11  13   3         39.88         27.84        17.86 o                         
  12  13   3          8.36          6.75        14.26 o                         
  13  13   3         23.90         23.94        19.96 o                         
  14  13   3          1.09        -16.21        16.21 o                         
 -14  14   3          5.31         21.39        17.71 o                         
 -13  14   3         71.65         63.64        22.67 o                         
 -12  14   3         36.41         96.81        27.54 o                         
 -11  14   3         98.14         98.47        22.89 o                         
 -10  14   3         93.80        134.71        25.89 o                         
  -9  14   3        307.10        294.05        34.75 o                         
  -8  14   3         13.30         11.78         8.22 o                         
  -7  14   3        117.04        116.87        13.46 o                         
  -6  14   3         42.00         32.89         8.66 o                         
  -5  14   3        173.67        186.84        10.61 o                         
  -4  14   3       1400.33       1346.07        37.94 o                         
  -3  14   3       1544.46       1500.98        28.92 o                         
  -2  14   3        285.10        241.97        13.77 o                         
  -1  14   3       5198.69       5276.32        66.92 o                         
   0  14   3        250.80        265.28        14.95 o                         
   1  14   3        521.83        512.94        15.86 o                         
   2  14   3        142.11        144.69         8.62 o                         
   3  14   3        910.61        961.19        24.07 o                         
   4  14   3         64.70         67.27         8.07 o                         
   5  14   3         82.17         89.16        20.34 o                         
   6  14   3        152.30        128.51        14.07 o                         
   7  14   3         38.83         42.26        10.24 o                         
   8  14   3         24.86         27.51        10.00 o                         
   9  14   3        520.08        476.57        41.65 o                         
  10  14   3         69.02         80.53        22.89 o                         
  11  14   3         73.98         89.99        22.52 o                         
  12  14   3         25.64         23.64        18.01 o                         
  13  14   3          5.13        -13.51        20.41 o                         
 -13  15   3        119.36        156.03        31.82 o                         
 -12  15   3         16.65         37.07        20.49 o                         
 -11  15   3          0.75         15.46        20.94 o                         
 -10  15   3         12.87         -0.91        12.98 o                         
  -9  15   3          0.99          8.98        12.23 o                         
  -8  15   3        143.20        184.25        20.31 o                         
  -7  15   3       1099.23       1136.66        34.82 o                         
  -6  15   3        285.06        333.80        18.71 o                         
  -5  15   3       1043.88       1033.79        30.50 o                         
  -4  15   3         12.48         23.14         7.02 o                         
  -3  15   3        750.33        777.25        21.57 o                         
  -2  15   3         15.71         22.51         7.42 o                         
  -1  15   3        458.30        506.31        20.68 o                         
   0  15   3         49.64         33.24         7.84 o                         
   1  15   3        143.31        158.44        10.06 o                         
   2  15   3          6.68          0.10         5.19 o                         
   3  15   3       1673.00       1649.26        28.57 o                         
   4  15   3         10.79        -11.71        17.71 o                         
   5  15   3        709.76        693.09        46.31 o                         
   6  15   3         60.72         55.01        20.56 o                         
   7  15   3        366.63        387.33        37.22 o                         
   8  15   3         19.43          5.33        17.49 o                         
   9  15   3        180.21        191.23        29.27 o                         
  10  15   3         21.84        -20.41        20.41 o                         
  11  15   3          5.07          9.98        18.39 o                         
  12  15   3         15.46          3.68        18.54 o                         
 -12  16   3          0.92         -0.22        13.70 o                         
 -11  16   3         14.97         -4.41        12.85 o                         
 -10  16   3         16.90         19.72        18.31 o                         
  -9  16   3        362.52        379.87        27.82 o                         
  -8  16   3          6.66         16.45        12.09 o                         
  -7  16   3         27.85         42.02        11.68 o                         
  -6  16   3        130.21        165.78        14.73 o                         
  -5  16   3         93.78        114.15        12.59 o                         
  -4  16   3        732.22        731.91        21.55 o                         
  -3  16   3        522.67        528.32        18.59 o                         
  -2  16   3         20.05         20.92        10.27 o                         
  -1  16   3        640.93        590.47        22.92 o                         
   0  16   3         39.43         56.72         9.85 o                         
   1  16   3       1827.86       1906.63        29.19 o                         
   2  16   3         42.17         31.04         5.69 o                         
   3  16   3         14.20         13.04         6.65 o                         
   4  16   3          7.24          2.31        10.58 o                         
   5  16   3         81.95         32.95        17.71 o                         
   6  16   3          1.67         14.41        16.36 o                         
   7  16   3        308.69        283.39        33.02 o                         
   8  16   3          0.98        -18.69        19.66 o                         
   9  16   3        111.52        119.33        27.62 o                         
  10  16   3          0.22        -15.69        15.69 o                         
  11  16   3        111.16        102.14        26.79 o                         
  12  16   3         17.96         -3.83        19.81 o                         
 -11  17   3          1.93         10.11        12.33 o                         
 -10  17   3         66.11         66.31        16.45 o                         
  -9  17   3          3.12         12.17        11.97 o                         
  -8  17   3         74.47         65.83        31.22 o                         
  -7  17   3        511.29        482.46        50.51 o                         
  -6  17   3          4.89         16.93         8.02 o                         
  -5  17   3         51.43         61.80        15.08 o                         
  -4  17   3        171.47        154.56        10.91 o                         
  -3  17   3        694.26        696.58        21.80 o                         
  -2  17   3         38.19         24.16        10.93 o                         
  -1  17   3         17.13          8.49         9.69 o                         
   0  17   3        100.79        102.43        11.68 o                         
   1  17   3        148.35        142.62        11.10 o                         
   2  17   3         64.27         60.15         7.02 o                         
   3  17   3       1427.24       1465.58        34.83 o                         
   4  17   3         22.46         24.24         9.70 o                         
   5  17   3        675.27        721.48        32.63 o                         
   6  17   3         84.12         74.52        20.11 o                         
   7  17   3        335.24        336.45        38.20 o                         
   8  17   3          0.10        -12.23        18.84 o                         
   9  17   3         20.29          5.03        14.56 o                         
  10  17   3         30.72         30.47        22.14 o                         
  11  17   3          8.15        -11.56        15.91 o                         
 -11  18   3         44.12         44.63        20.30 o                         
 -10  18   3          0.44         12.19        14.02 o                         
  -9  18   3         69.46         76.21        17.30 o                         
  -8  18   3        198.93        231.92        23.25 o                         
  -7  18   3         35.04         28.99        12.86 o                         
  -6  18   3         40.09         30.15        11.00 o                         
  -5  18   3          2.94         -3.09         8.40 o                         
  -4  18   3         53.62         44.54         9.49 o                         
  -3  18   3         48.39         41.76         8.30 o                         
  -2  18   3         26.36         13.79         8.19 o                         
  -1  18   3        989.58       1023.76        31.84 o                         
   0  18   3         16.23         18.16         8.71 o                         
   1  18   3        630.13        573.42        20.50 o                         
   2  18   3        147.44        149.98        14.10 o                         
   3  18   3        376.46        380.23        16.83 o                         
   4  18   3         17.48         17.40         9.83 o                         
   5  18   3         23.27         24.49        11.05 o                         
   6  18   3         56.35         55.22        13.10 o                         
   7  18   3         65.47         75.50        23.42 o                         
   8  18   3         11.92        -16.21        21.01 o                         
   9  18   3        253.49        230.93        35.87 o                         
  10  18   3          8.83         -1.88        16.36 o                         
 -10  19   3        167.09        215.44        25.37 o                         
  -9  19   3          0.23         -3.72        12.90 o                         
  -8  19   3          3.99        -21.09        22.18 o                         
  -7  19   3          6.74         11.65        11.72 o                         
  -6  19   3         41.85         30.77        23.53 o                         
  -5  19   3        208.69        213.07        16.80 o                         
  -4  19   3          9.89          6.17        14.33 o                         
  -3  19   3        192.03        152.34        13.63 o                         
  -2  19   3         66.69         49.74         9.10 o                         
  -1  19   3         15.98          6.47         9.02 o                         
   0  19   3        304.32        313.25        16.26 o                         
   1  19   3          1.16         -8.41         8.41 o                         
   2  19   3        191.85        195.92        16.18 o                         
   3  19   3        196.36        196.35        16.52 o                         
   4  19   3          4.12        -19.89        19.89 o                         
   5  19   3        396.90        443.51        26.98 o                         
   6  19   3         17.78          8.73        11.11 o                         
   7  19   3        131.65        122.09        17.25 o                         
   8  19   3         64.65        113.73        17.01 o                         
   9  19   3          3.84          0.08        17.86 o                         
  -9  20   3          8.45         15.35        12.71 o                         
  -8  20   3         10.32         -6.90        12.56 o                         
  -7  20   3         82.79         67.47        15.16 o                         
  -6  20   3        103.02         97.44        17.84 o                         
  -5  20   3          8.64         -1.63        11.47 o                         
  -4  20   3         77.32         86.76        15.86 o                         
  -3  20   3         58.32         44.55        13.41 o                         
  -2  20   3         92.90         78.25        11.28 o                         
  -1  20   3        266.86        257.78        18.08 o                         
   0  20   3         82.89         93.53        10.74 o                         
   1  20   3        170.85        174.13        15.59 o                         
   2  20   3          6.80         -9.24         9.24 o                         
   3  20   3        219.80        188.97        16.69 o                         
   4  20   3        541.89        536.60        34.24 o                         
   5  20   3          0.11          8.78        18.54 o                         
   6  20   3        111.99        166.76        32.12 o                         
   7  20   3         72.75         88.33        23.34 o                         
   8  20   3         31.46         52.84        23.19 o                         
   9  20   3        128.01         73.70        20.94 o                         
  10  20   3          3.61        -16.36        17.56 o                         
  -9  21   3          0.34        -12.31        20.71 o                         
  -8  21   3         28.49         10.06        16.44 o                         
  -7  21   3         31.93         31.25        26.31 o                         
  -6  21   3         75.68         90.60        17.76 o                         
  -5  21   3         57.23         46.21        14.56 o                         
  -4  21   3         35.26         36.25        23.49 o                         
  -3  21   3        288.07        332.18        63.79 o                         
  -2  21   3        122.78         89.13        12.14 o                         
  -1  21   3          7.67         -1.54         7.82 o                         
   0  21   3        151.48        182.71        16.10 o                         
   1  21   3          9.28          4.95         8.28 o                         
   2  21   3         99.06         87.94        13.22 o                         
   3  21   3         81.70         81.37        18.12 o                         
   4  21   3         71.81         86.06        22.59 o                         
   5  21   3         59.59         67.67        18.05 o                         
   6  21   3         19.55         26.34        20.56 o                         
   7  21   3         18.04         -3.08        19.74 o                         
  -8  22   3         97.46        113.93        27.69 o                         
  -7  22   3          0.17        -20.86        20.86 o                         
  -6  22   3         20.29          5.48        13.56 o                         
  -5  22   3          0.69         13.66        16.21 o                         
  -4  22   3        342.00        401.67        43.98 o                         
  -3  22   3          2.47         26.04        21.09 o                         
  -2  22   3          1.04         -8.20        18.50 o                         
  -1  22   3         29.68         10.28         8.53 o                         
   0  22   3         76.36         66.47        12.06 o                         
   1  22   3         47.50         60.80        11.92 o                         
   2  22   3        254.26        257.68        24.79 o                         
   3  22   3          0.56          5.99        13.75 o                         
   4  22   3         52.93         56.62        19.96 o                         
   5  22   3          0.41        -13.49        13.49 o                         
   6  22   3        201.13        241.47        38.73 o                         
  -7  23   3          3.28          1.50        16.29 o                         
  -5  23   3         19.72         52.84        22.97 o                         
  -4  23   3          0.34        -12.83        16.51 o                         
  -3  23   3          7.21        -10.28        16.44 o                         
  -2  23   3         72.23         80.68        24.69 o                         
  -1  23   3          6.66         24.11        13.52 o                         
   0  23   3        277.84        291.80        21.07 o                         
   1  23   3          0.84         -4.20        10.37 o                         
   2  23   3         91.16         53.07        14.99 o                         
   3  23   3          7.18        -11.27        14.29 o                         
   4  23   3          1.19        -14.43        19.93 o                         
   5  23   3          5.52         -3.21        13.48 o                         
  -3  24   3          6.25        -10.36        20.04 o                         
  -2  24   3         71.79         65.29        22.59 o                         
  -1  24   3          1.14         -1.05        19.14 o                         
   0  24   3          2.23          3.95        10.16 o                         
   1  24   3          7.21        -11.88        19.29 o                         
   2  24   3         51.78         47.55        16.54 o                         
   3  24   3         17.15         21.26        14.03 o                         
  -1  25   3         45.76         61.54        22.21 o                         
   1  25   3          0.29        -17.49        17.49 o                         
   2  25   3         38.59         30.40        19.44 o                         
 -16   0   4        155.67        130.14        31.07 o                         
 -14   0   4          7.17         -9.31        19.74 o                         
 -12   0   4         65.22        101.61        14.74 o                         
 -10   0   4       2311.83       2280.98       142.18 o                         
  -8   0   4        849.56        888.22        29.66 o                         
  -6   0   4      14224.24      14519.80       202.64 o                         
  -4   0   4       4322.87       4262.80        71.22 o                         
  -2   0   4       6756.50       7341.81        69.97 o                         
   0   0   4        208.34        171.04        10.28 o                         
   2   0   4       5984.37       5729.69       111.41 o                         
   4   0   4       2321.84       2029.69        35.05 o                         
   6   0   4         53.59         74.37        15.01 o                         
   8   0   4         22.74         67.17        19.81 o                         
  10   0   4        413.79        398.96        21.50 o                         
  12   0   4        128.27        127.28        25.29 o                         
  14   0   4        675.10        710.05        52.99 o                         
 -16   1   4         14.23         21.43        13.96 o                         
 -15   1   4         47.44         49.93        16.77 o                         
 -14   1   4        239.46        213.79        18.06 o                         
 -13   1   4          1.15         -9.86         9.86 o                         
 -12   1   4        751.36        709.53        23.24 o                         
 -11   1   4         57.63         53.41         6.81 o                         
 -10   1   4       2517.04       2718.04        60.04 o                         
  -9   1   4        248.21        240.06        10.06 o                         
  -8   1   4         12.43         12.03         4.39 o                         
  -7   1   4       1577.53       1727.79        38.38 o                         
  -6   1   4        674.07        673.55        12.83 o                         
  -5   1   4       1582.75       1583.60        41.49 o                         
  -4   1   4      14600.34      14798.01       169.09 o                         
  -3   1   4        480.69        617.02        13.04 o                         
  -2   1   4        373.24        359.91         7.09 o                         
   0   1   4      21537.45      21260.68       148.90 o                         
   1   1   4      10058.38      10486.47        71.34 o                         
   2   1   4          1.61         13.31         5.03 o                         
   3   1   4       1141.81        927.23        12.62 o                         
   4   1   4       1691.00       1979.54        22.34 o                         
   5   1   4       1762.06       1667.70        21.81 o                         
   6   1   4        632.14        620.30        16.47 o                         
   7   1   4        151.81        217.02        11.33 o                         
   8   1   4       2908.81       2994.99        62.47 o                         
   9   1   4         55.72         53.35         8.36 o                         
  10   1   4         41.05         33.42         6.50 o                         
  11   1   4         10.38         11.97         6.17 o                         
  12   1   4        315.97        314.49        24.87 o                         
  13   1   4         26.79         33.25        13.31 o                         
  14   1   4         59.49         81.77        18.23 o                         
  15   1   4         74.61         57.98        16.51 o                         
 -16   2   4        113.26         95.61        26.04 o                         
 -15   2   4         26.44         15.78        13.12 o                         
 -14   2   4         12.06          2.19         9.25 o                         
 -13   2   4         51.18         54.27        12.60 o                         
 -12   2   4        180.56        172.81        15.11 o                         
 -11   2   4        179.26        158.82        10.74 o                         
 -10   2   4       3510.80       3359.47        52.21 o                         
  -9   2   4        495.86        479.96        15.34 o                         
  -8   2   4       1490.35       1519.28        24.45 o                         
  -7   2   4        688.06        678.88        19.02 o                         
  -6   2   4       4525.86       4365.47        38.71 o                         
  -5   2   4        302.62        308.52         8.92 o                         
  -4   2   4       3764.42       3815.52        29.76 o                         
  -3   2   4       1347.82       1516.41        19.07 o                         
  -2   2   4         99.66         75.98         3.66 o                         
  -1   2   4       5934.68       6567.05        44.12 o                         
   0   2   4       2910.05       3312.24        39.19 o                         
   1   2   4        456.19        473.72         8.77 o                         
   2   2   4       4777.33       4439.58        97.34 o                         
   3   2   4        845.88        691.28         9.39 o                         
   4   2   4       1165.77       1323.84        16.59 o                         
   5   2   4        402.96        291.77         8.88 o                         
   6   2   4       2194.35       2296.50        43.08 o                         
   7   2   4        369.06        372.73        14.21 o                         
   8   2   4        409.29        453.64        16.84 o                         
   9   2   4        152.87        156.82        12.02 o                         
  10   2   4         51.84         43.72         7.07 o                         
  11   2   4         49.72         48.50         8.54 o                         
  12   2   4        520.55        549.49        21.71 o                         
  13   2   4          1.44          3.73        25.33 o                         
  14   2   4         67.18         47.15        14.10 o                         
  15   2   4         20.20         13.70        39.10 o                         
 -16   3   4         75.09         74.00        23.94 o                         
 -15   3   4         45.58         45.31        13.51 o                         
 -14   3   4          9.00         -2.17        11.44 o                         
 -13   3   4        144.43        138.98        13.95 o                         
 -12   3   4        888.79        812.69        23.41 o                         
 -11   3   4         10.48         14.85         6.16 o                         
 -10   3   4        182.14        184.57        11.18 o                         
  -9   3   4         61.96         45.29         6.56 o                         
  -8   3   4         67.10         66.55         7.63 o                         
  -7   3   4       2188.64       2209.24        29.14 o                         
  -6   3   4        156.64        126.34         5.34 o                         
  -5   3   4        304.24        416.81         8.86 o                         
  -4   3   4        371.95        367.86        12.22 o                         
  -3   3   4       3010.39       3117.63        24.74 o                         
  -2   3   4       7693.84       7291.54        94.40 o                         
  -1   3   4       1363.92       1463.89        20.85 o                         
   0   3   4       5267.95       5822.64        45.75 o                         
   1   3   4         68.87         83.60         4.91 o                         
   2   3   4       7508.65       6929.47        59.76 o                         
   3   3   4       1389.42       1203.95        35.42 o                         
   4   3   4       3195.39       2830.59        46.54 o                         
   5   3   4       3221.27       3272.88        32.44 o                         
   6   3   4        205.87        261.94         9.13 o                         
   7   3   4        147.95        190.41        12.52 o                         
   8   3   4       2808.81       2946.38        44.09 o                         
   9   3   4          0.41          6.44        11.02 o                         
  10   3   4          4.42         -1.97         5.76 o                         
  11   3   4        635.45        622.51        19.92 o                         
  12   3   4         46.47         58.80        10.30 o                         
  13   3   4         66.43         69.21        15.71 o                         
  14   3   4         32.44         42.54        14.16 o                         
  15   3   4         88.12        102.91        19.97 o                         
 -16   4   4         67.42         13.58        20.56 o                         
 -15   4   4         89.75         83.04        16.16 o                         
 -14   4   4          6.64         10.99        12.11 o                         
 -13   4   4        206.47        195.41        19.62 o                         
 -12   4   4         47.47         62.11        10.66 o                         
 -11   4   4        318.17        293.00        14.21 o                         
 -10   4   4        686.69        666.34        19.74 o                         
  -9   4   4        732.51        711.85        28.92 o                         
  -8   4   4        122.29         97.52         9.15 o                         
  -7   4   4         40.52         33.81         4.89 o                         
  -6   4   4       2220.45       2332.72        27.39 o                         
  -5   4   4       1747.60       1840.95        16.86 o                         
  -4   4   4        800.55        727.49        13.41 o                         
  -3   4   4       7396.81       7685.56        75.60 o                         
  -2   4   4       1700.26       1828.74        29.54 o                         
  -1   4   4       7693.55       7899.63       251.61 o                         
   0   4   4       1322.82       1315.54        22.99 o                         
   1   4   4       6426.56       6621.94        62.54 o                         
   2   4   4       6328.92       6441.55        92.16 o                         
   3   4   4        163.34        184.55        14.11 o                         
   4   4   4       3230.27       3393.62        69.57 o                         
   5   4   4        135.90         89.29         4.27 o                         
   6   4   4        201.66        149.05         5.54 o                         
   7   4   4        586.04        674.32        13.52 o                         
   8   4   4        150.65         94.37         8.87 o                         
   9   4   4       1563.56       1483.03        27.76 o                         
  10   4   4          2.68         -1.38         6.04 o                         
  11   4   4        171.21        191.57        13.58 o                         
  12   4   4         69.10         55.31        11.45 o                         
  13   4   4          5.61          6.08        18.76 o                         
  14   4   4         50.12         34.97        18.88 o                         
  15   4   4          3.40         13.83        22.10 o                         
 -16   5   4          4.05         49.61        25.74 o                         
 -15   5   4         53.02         55.69        24.17 o                         
 -14   5   4        259.75        232.49        21.57 o                         
 -13   5   4         11.64         20.59        11.48 o                         
 -12   5   4          1.36         -7.42         7.42 o                         
 -11   5   4         10.49          6.92         6.88 o                         
 -10   5   4        550.82        530.47        20.05 o                         
  -9   5   4         11.08          4.97         7.10 o                         
  -8   5   4        357.61        377.86        21.35 o                         
  -7   5   4       2292.01       2246.28        34.35 o                         
  -6   5   4         27.57         37.24         3.05 o                         
  -5   5   4       1596.21       1657.81        25.02 o                         
  -4   5   4       2518.90       2444.79        42.74 o                         
  -3   5   4       3630.03       3137.92        67.32 o                         
  -2   5   4       3277.70       3652.16        71.97 o                         
  -1   5   4       5158.04       4857.09        85.63 o                         
   0   5   4      14143.62      14182.01       117.33 o                         
   1   5   4       9311.69      10420.43        82.83 o                         
   2   5   4        609.19        462.61        18.99 o                         
   3   5   4       2687.17       2539.25        54.04 o                         
   4   5   4        429.60        437.54        23.72 o                         
   5   5   4       5048.08       5271.90        92.97 o                         
   6   5   4       1880.12       1917.90        43.76 o                         
   7   5   4         94.85         87.71         4.71 o                         
   8   5   4         73.82         36.80         6.15 o                         
   9   5   4        170.90        177.62        10.59 o                         
  10   5   4        144.96        120.52         9.54 o                         
  11   5   4        731.82        713.39        23.90 o                         
  12   5   4         14.09          5.09         9.42 o                         
  13   5   4        140.38        147.53        17.49 o                         
  14   5   4         44.92         46.31        15.46 o                         
  15   5   4        140.40        161.41        24.77 o                         
 -16   6   4          8.40         17.71        23.04 o                         
 -15   6   4          3.08         21.91        20.34 o                         
 -14   6   4         21.13         -1.80        17.04 o                         
 -13   6   4        317.86        362.96        19.79 o                         
 -12   6   4         62.70         34.87        12.58 o                         
 -11   6   4         48.12         42.34         7.84 o                         
 -10   6   4         69.78         59.73         9.72 o                         
  -9   6   4       1838.79       1839.50        41.21 o                         
  -8   6   4         36.08         45.06         7.91 o                         
  -7   6   4          0.29          4.28         4.53 o                         
  -6   6   4        322.97        287.05         9.57 o                         
  -5   6   4        173.17        145.04         7.32 o                         
  -4   6   4        354.10        441.33        12.92 o                         
  -3   6   4        839.28        810.62        13.35 o                         
  -2   6   4         12.38         12.23         7.96 o                         
  -1   6   4      15532.71      15044.77       196.71 o                         
   0   6   4        687.86        745.12        14.07 o                         
   1   6   4       3843.71       4256.02        39.50 o                         
   2   6   4       1030.95       1114.61        14.44 o                         
   3   6   4        634.66        684.49        19.07 o                         
   4   6   4        874.65        808.31        22.82 o                         
   5   6   4       2694.85       2738.72        47.47 o                         
   6   6   4        402.00        422.53        14.41 o                         
   7   6   4        912.15        741.81        31.75 o                         
   8   6   4        128.70        148.80         9.63 o                         
   9   6   4       1139.26       1224.39        31.26 o                         
  10   6   4        198.79        141.41        10.50 o                         
  11   6   4        165.08        144.01        11.19 o                         
  12   6   4          5.82          5.75         8.29 o                         
  13   6   4         11.72         -1.87        10.42 o                         
  14   6   4         35.11         34.64        16.10 o                         
  15   6   4          7.96         29.01        15.61 o                         
 -16   7   4          3.60         -3.38        18.39 o                         
 -15   7   4        183.60        210.14        35.80 o                         
 -14   7   4         21.69         28.14        21.54 o                         
 -13   7   4         26.01         38.05        12.74 o                         
 -12   7   4         97.31         85.97        11.02 o                         
 -11   7   4          2.22         -8.36         8.36 o                         
 -10   7   4          0.35         -2.37         9.72 o                         
  -9   7   4        122.10        129.50        11.61 o                         
  -8   7   4         36.70         26.40         5.67 o                         
  -7   7   4       1162.20       1150.37        23.93 o                         
  -6   7   4         24.95         21.66         2.10 o                         
  -5   7   4       3023.27       2879.20        34.43 o                         
  -4   7   4       1575.31       1802.26        40.00 o                         
  -3   7   4        663.16        676.76        25.48 o                         
  -2   7   4        736.27        700.59        31.90 o                         
  -1   7   4       2159.28       2540.00        62.74 o                         
   0   7   4       3785.31       4295.19        46.78 o                         
   1   7   4       6972.06       6649.84        55.18 o                         
   2   7   4        136.83        132.27         9.87 o                         
   3   7   4       8738.65       8989.78       112.73 o                         
   4   7   4         17.17         48.63        11.48 o                         
   5   7   4       5731.86       5942.02       109.72 o                         
   6   7   4         30.99         17.92         6.60 o                         
   7   7   4         11.86          5.81         4.70 o                         
   8   7   4         57.49         81.71         9.93 o                         
   9   7   4          6.07          5.17         5.93 o                         
  10   7   4         17.46         25.98         6.81 o                         
  11   7   4        416.11        410.23        17.27 o                         
  12   7   4        243.06        197.20        16.26 o                         
  13   7   4         13.13         13.10        10.67 o                         
  14   7   4          6.47        -21.31        21.39 o                         
  15   7   4         93.50        126.08        28.59 o                         
 -15   8   4          7.71        -23.79        23.79 o                         
 -14   8   4         19.80          1.50        18.69 o                         
 -13   8   4        311.84        297.14        24.26 o                         
 -12   8   4         30.10         45.18        13.68 o                         
 -11   8   4        251.01        280.77        18.83 o                         
 -10   8   4        109.04        117.82        15.57 o                         
  -9   8   4        191.97        214.08        21.76 o                         
  -8   8   4        175.45        119.85        10.68 o                         
  -7   8   4        115.83        104.50         9.93 o                         
  -6   8   4        283.90        300.45        13.32 o                         
  -5   8   4       1729.25       1678.17        24.58 o                         
  -4   8   4        103.27        130.18         8.02 o                         
  -3   8   4       1585.44       1582.13        50.73 o                         
  -2   8   4        130.43        117.90        15.24 o                         
  -1   8   4       4760.88       4263.47        44.30 o                         
   0   8   4         32.80          2.40         6.72 o                         
   1   8   4          4.96          0.85         3.87 o                         
   2   8   4        720.18        666.14        25.29 o                         
   4   8   4         44.01         36.62        10.58 o                         
   5   8   4       5008.57       5047.50        99.52 o                         
   6   8   4         67.66         20.09         7.08 o                         
   7   8   4        929.61       1020.20        20.61 o                         
   8   8   4        249.31        234.46        10.48 o                         
   9   8   4       1629.01       1480.09        56.93 o                         
  10   8   4         11.18          7.92         7.85 o                         
  11   8   4         13.50         24.50         7.47 o                         
  12   8   4        208.82        204.67        17.01 o                         
  13   8   4         12.38          3.30        10.40 o                         
  14   8   4          0.15          6.08        21.61 o                         
  15   8   4          2.54          7.35        16.66 o                         
 -15   9   4         50.26        -25.37        25.37 o                         
 -14   9   4          0.16         -3.60        16.74 o                         
 -13   9   4         54.68         80.63        15.75 o                         
 -12   9   4          0.18          5.55        14.48 o                         
 -11   9   4         16.40         50.28        19.74 o                         
 -10   9   4          7.62          3.85         7.74 o                         
  -9   9   4        336.44        360.07        16.80 o                         
  -8   9   4         46.37         46.28         6.95 o                         
  -7   9   4       5075.81       5389.48        91.90 o                         
  -6   9   4       1204.86       1142.86        28.05 o                         
  -5   9   4         49.73         50.21         4.54 o                         
  -4   9   4        763.97        798.53        17.20 o                         
  -3   9   4       7689.68       7400.25        99.85 o                         
  -2   9   4         84.17         98.99        14.56 o                         
  -1   9   4       2726.86       2460.44        67.55 o                         
   0   9   4          7.34         15.12         7.81 o                         
   1   9   4        219.80        190.21        13.00 o                         
   2   9   4          6.42         -8.26         8.26 o                         
   3   9   4       7629.57       7572.13       168.86 o                         
   4   9   4         22.94         27.70         8.08 o                         
   5   9   4       1657.63       1621.91        86.53 o                         
   6   9   4        110.06        128.42        10.74 o                         
   7   9   4         28.52         -4.47         5.37 o                         
   8   9   4          7.97         13.00         8.16 o                         
   9   9   4          3.07          1.78         7.78 o                         
  10   9   4          0.22         -5.38         8.51 o                         
  11   9   4        463.00        480.18        22.95 o                         
  12   9   4         30.58         11.68         8.85 o                         
  13   9   4         61.45         63.68        17.41 o                         
  14   9   4          5.11         -2.31        13.70 o                         
  15   9   4          0.60         31.15        19.96 o                         
 -15  10   4          0.28        -12.76        19.21 o                         
 -14  10   4          4.16         12.60        12.13 o                         
 -13  10   4        184.31        205.21        22.20 o                         
 -12  10   4         20.58         20.04        16.29 o                         
 -11  10   4        421.36        474.09        40.00 o                         
 -10  10   4         84.81        116.10        23.42 o                         
  -9  10   4        856.30        855.57        33.41 o                         
  -8  10   4        110.12         96.54         8.31 o                         
  -7  10   4         40.41         31.40         7.42 o                         
  -6  10   4          4.14          5.85         3.91 o                         
  -5  10   4        474.48        481.70        11.26 o                         
  -4  10   4        103.03         80.75         7.03 o                         
  -3  10   4       1921.42       1769.80        38.59 o                         
  -2  10   4       1780.43       1770.65        30.72 o                         
  -1  10   4       1843.51       1808.84        32.12 o                         
   0  10   4         49.88         26.60         4.28 o                         
   1  10   4        825.48        621.35        19.23 o                         
   2  10   4       2060.83       2020.65        60.34 o                         
   3  10   4        385.99        353.71        10.76 o                         
   4  10   4          1.16          2.88         3.58 o                         
   5  10   4       2891.85       2758.06        53.45 o                         
   6  10   4        379.95        398.59        16.96 o                         
   7  10   4        636.56        700.74        23.16 o                         
   8  10   4        125.53        133.32        13.73 o                         
   9  10   4        858.00        859.92        28.06 o                         
  10  10   4          3.21          3.94        10.09 o                         
  11  10   4        160.27        158.20        15.08 o                         
  12  10   4         68.06         89.90        13.49 o                         
  13  10   4         22.11          9.19        12.62 o                         
  14  10   4          0.55        -12.28        12.43 o                         
  15  10   4         51.62         23.87        19.21 o                         
 -15  11   4         59.49         68.22        24.84 o                         
 -14  11   4          1.02         22.81        13.88 o                         
 -13  11   4          0.24        -12.31        17.04 o                         
 -12  11   4        112.02         74.90        21.61 o                         
 -11  11   4         48.52         48.03        18.01 o                         
 -10  11   4         37.00         61.47        20.79 o                         
  -9  11   4       1001.64       1066.70        38.07 o                         
  -8  11   4         12.07         17.12        14.18 o                         
  -7  11   4        750.25        764.31        19.34 o                         
  -6  11   4        519.20        566.08        11.40 o                         
  -5  11   4       1518.49       1493.70        43.88 o                         
  -4  11   4        182.93        140.74         8.69 o                         
  -3  11   4         33.60         60.35         6.57 o                         
  -2  11   4       1374.03       1394.66        29.42 o                         
  -1  11   4        415.33        430.02        16.37 o                         
   0  11   4        308.14        368.82        11.61 o                         
   1  11   4       1267.88       1267.63        28.68 o                         
   2  11   4       1358.87       1463.80        36.86 o                         
   3  11   4         17.40         17.75        11.82 o                         
   4  11   4        991.39       1168.14        22.32 o                         
   5  11   4        329.18        293.18        18.48 o                         
   6  11   4        267.94        304.23        15.12 o                         
   7  11   4        383.83        418.73        18.74 o                         
   8  11   4        408.52        370.86        18.66 o                         
   9  11   4          1.33        -10.19        10.19 o                         
  10  11   4         10.87         -8.93         8.93 o                         
  11  11   4        334.12        307.66        19.53 o                         
  12  11   4         69.68         56.45        14.63 o                         
  13  11   4        123.06        120.32        19.32 o                         
  14  11   4         37.12         38.73        19.21 o                         
 -14  12   4          0.93         13.13        12.38 o                         
 -13  12   4        109.86        106.20        24.47 o                         
 -12  12   4         13.47         10.06        17.56 o                         
 -11  12   4         63.44         92.01        22.52 o                         
 -10  12   4         41.81         43.53        19.81 o                         
  -9  12   4        202.94        235.35        19.39 o                         
  -8  12   4        218.61        220.42        18.41 o                         
  -7  12   4          0.88         -2.41         7.79 o                         
  -6  12   4        152.83        131.49        11.88 o                         
  -5  12   4         42.61         32.48         7.93 o                         
  -4  12   4        172.81        197.60        10.81 o                         
  -3  12   4       1056.48       1152.61        23.63 o                         
  -2  12   4        149.26        111.22        10.31 o                         
  -1  12   4       1759.60       1729.62        33.92 o                         
   0  12   4        911.75        943.38        18.82 o                         
   1  12   4        145.61        128.54         8.77 o                         
   2  12   4       2394.34       2376.26        36.50 o                         
   3  12   4        610.51        583.24        18.99 o                         
   4  12   4         11.24         15.42         4.17 o                         
   5  12   4        512.14        570.61        39.18 o                         
   6  12   4        252.21        300.64        18.85 o                         
   7  12   4         61.24         51.86         8.61 o                         
   8  12   4        306.57        226.19        18.01 o                         
   9  12   4        291.39        269.64        17.15 o                         
  10  12   4         41.07         21.88        10.73 o                         
  11  12   4          1.60          8.18         9.78 o                         
  12  12   4        116.55         96.53        13.91 o                         
  13  12   4          1.85        -18.54        18.76 o                         
  14  12   4         45.00         80.68        24.54 o                         
 -14  13   4         64.59         46.76        18.46 o                         
 -13  13   4          5.81         -0.08        17.04 o                         
 -12  13   4        137.69        124.81        27.32 o                         
 -11  13   4          9.52         19.74        18.01 o                         
 -10  13   4        192.08        229.65        31.22 o                         
  -9  13   4         35.89         59.82        10.95 o                         
  -8  13   4         35.02         26.45         9.79 o                         
  -7  13   4         27.39         26.45         8.71 o                         
  -6  13   4          6.05          0.81         9.93 o                         
  -5  13   4        219.44        272.99        12.11 o                         
  -4  13   4       4464.30       4442.16        51.36 o                         
  -3  13   4          2.89         -3.76         8.63 o                         
  -2  13   4        314.68        326.94        15.45 o                         
  -1  13   4        151.88        157.58        12.04 o                         
   0  13   4       1928.38       2135.06        30.24 o                         
   1  13   4         15.63         18.79         6.68 o                         
   2  13   4        292.12        308.68        12.42 o                         
   3  13   4        326.38        312.62        15.16 o                         
   4  13   4          0.49        -16.44        16.44 o                         
   5  13   4        104.26        149.65        21.91 o                         
   6  13   4        333.57        289.67        19.64 o                         
   7  13   4          1.49         -8.04        11.67 o                         
   8  13   4        411.20        400.05        36.51 o                         
   9  13   4        101.74        122.59        16.25 o                         
  10  13   4         36.41         37.15        11.61 o                         
  11  13   4        122.16         80.75        19.66 o                         
  12  13   4         19.78         12.38        18.99 o                         
  13  13   4         47.32         29.04        18.54 o                         
 -14  14   4         27.01         24.77        19.51 o                         
 -13  14   4          0.26         27.84        20.04 o                         
 -12  14   4          3.47         24.39        20.94 o                         
 -11  14   4         49.42         15.45        27.47 o                         
 -10  14   4         97.04        105.08        25.97 o                         
  -9  14   4          0.37          7.51        12.93 o                         
  -8  14   4        758.47        771.29        28.06 o                         
  -7  14   4          5.44         -1.03         8.69 o                         
  -6  14   4        437.82        459.09        20.90 o                         
  -5  14   4         73.47         79.12         7.94 o                         
  -4  14   4        465.25        456.43        16.29 o                         
  -3  14   4        224.48        214.78        11.86 o                         
  -2  14   4        708.19        666.19        22.49 o                         
  -1  14   4        356.15        335.76        16.98 o                         
   0  14   4        107.48        103.91         7.30 o                         
   1  14   4        945.29        948.22        21.47 o                         
   2  14   4       1002.30       1121.38        20.72 o                         
   3  14   4        112.68        120.21        26.38 o                         
   4  14   4        297.70        292.02        30.47 o                         
   5  14   4         65.49         57.71        16.81 o                         
   6  14   4        701.76        696.60        29.36 o                         
   7  14   4          4.20          2.47         9.71 o                         
   8  14   4          0.26          6.76        19.06 o                         
   9  14   4          1.01        -14.71        18.39 o                         
  10  14   4         41.85         34.60        20.04 o                         
  11  14   4          9.92          4.43        17.94 o                         
  12  14   4         31.01         -0.53        20.04 o                         
  13  14   4         21.90         20.86        15.91 o                         
 -13  15   4          8.06          2.70        19.44 o                         
 -12  15   4         88.12         93.62        19.00 o                         
 -11  15   4         16.89          0.23        11.54 o                         
 -10  15   4         38.92         42.93        16.55 o                         
  -9  15   4         56.42         63.13        15.04 o                         
  -8  15   4         55.59         61.92        11.31 o                         
  -7  15   4          6.05         27.35        19.79 o                         
  -6  15   4        223.71        235.06        20.45 o                         
  -5  15   4        357.14        349.91        19.04 o                         
  -4  15   4        605.05        650.97        20.08 o                         
  -3  15   4        119.53        101.49         9.27 o                         
  -2  15   4        148.10        166.66        12.78 o                         
  -1  15   4         81.14         81.88        10.11 o                         
   0  15   4        454.22        412.51        19.11 o                         
   1  15   4          1.07         -7.20         7.20 o                         
   2  15   4         47.17         70.39         6.55 o                         
   3  15   4        155.04        163.47        14.26 o                         
   4  15   4        276.41        231.75        27.54 o                         
   5  15   4          2.28        -18.76        20.11 o                         
   6  15   4        191.00        190.82        38.13 o                         
   7  15   4          1.51          1.58        17.64 o                         
   8  15   4        636.30        674.70        50.36 o                         
   9  15   4         33.35          3.83        16.66 o                         
  10  15   4        114.23        118.73        25.44 o                         
  11  15   4          0.39        -20.04        20.04 o                         
  12  15   4         10.13         -0.15        17.56 o                         
 -12  16   4         26.59         24.98        15.49 o                         
 -11  16   4         81.73         93.28        18.57 o                         
 -10  16   4         52.92         41.36        15.25 o                         
  -9  16   4          0.32        -10.66        13.22 o                         
  -8  16   4        473.41        463.01        30.30 o                         
  -7  16   4          1.09          8.36        15.27 o                         
  -6  16   4        346.17        392.35        21.03 o                         
  -5  16   4        313.62        350.79        19.84 o                         
  -4  16   4        164.85        143.57        10.82 o                         
  -3  16   4         40.99         22.91         9.80 o                         
  -2  16   4         58.76         63.31        10.17 o                         
  -1  16   4         26.59          4.25         8.10 o                         
   0  16   4        491.50        476.07        21.28 o                         
   1  16   4          0.01         -5.64         5.64 o                         
   2  16   4       1477.06       1531.88        33.15 o                         
   3  16   4         54.66         59.28         9.25 o                         
   4  16   4        506.98        507.41        39.93 o                         
   5  16   4         25.35         50.36        20.34 o                         
   6  16   4        787.67        709.07        49.91 o                         
   7  16   4          0.23        -19.89        19.89 o                         
   8  16   4          1.22         -0.75        18.39 o                         
   9  16   4         52.20         27.32        18.76 o                         
  10  16   4          7.20         -3.83        19.89 o                         
  11  16   4         18.74         17.26        20.79 o                         
 -11  17   4         22.55         21.93        14.08 o                         
 -10  17   4         61.43         63.81        15.56 o                         
  -9  17   4         19.37         26.34        15.05 o                         
  -8  17   4         55.58         66.79        15.97 o                         
  -7  17   4        284.52        331.46        19.81 o                         
  -6  17   4         28.14         25.24         9.82 o                         
  -5  17   4         90.66         95.84        15.19 o                         
  -4  17   4         91.77         72.10         9.35 o                         
  -3  17   4        218.14        239.98        17.13 o                         
  -2  17   4       1006.97       1062.14        31.72 o                         
  -1  17   4        152.74        165.95        14.01 o                         
   0  17   4        517.88        511.06        22.69 o                         
   1  17   4         57.82         68.30         8.42 o                         
   2  17   4         85.21         82.13        11.77 o                         
   3  17   4        153.58        171.00        13.37 o                         
   4  17   4        204.29        195.79        17.13 o                         
   5  17   4          5.06         -8.33        18.01 o                         
   6  17   4        101.48        119.18        24.77 o                         
   7  17   4         14.10        -17.04        17.04 o                         
   8  17   4        506.00        596.50        49.68 o                         
   9  17   4          1.58        -21.39        21.39 o                         
  10  17   4         36.77         19.74        15.76 o                         
  11  17   4         18.90         44.35        23.19 o                         
 -11  18   4         67.89         46.46        23.12 o                         
 -10  18   4          0.47          0.13        14.36 o                         
  -9  18   4         11.76          5.76        11.81 o                         
  -8  18   4          6.55          3.57        13.29 o                         
  -7  18   4          0.12        -14.56        14.56 o                         
  -6  18   4        124.17        126.11        17.25 o                         
  -5  18   4         11.37          0.64         9.83 o                         
  -4  18   4        217.30        193.11        15.88 o                         
  -3  18   4         80.13         62.84         9.72 o                         
  -2  18   4          4.80         10.29         8.40 o                         
  -1  18   4        417.92        479.54        22.77 o                         
   0  18   4        328.41        378.24        20.73 o                         
   1  18   4         58.14         57.61        10.86 o                         
   2  18   4        778.75        755.21        28.90 o                         
   3  18   4         12.27         19.49        13.02 o                         
   4  18   4        439.68        478.79        36.14 o                         
   5  18   4         20.19          3.26        10.92 o                         
   6  18   4        215.36        184.23        19.07 o                         
   7  18   4         26.96         16.21        18.09 o                         
   8  18   4          3.27          2.33        17.71 o                         
   9  18   4         54.97         65.29        23.19 o                         
  10  18   4         34.24         24.32        22.29 o                         
 -10  19   4         63.95         67.00        17.84 o                         
  -9  19   4         46.01         62.24        16.28 o                         
  -8  19   4        156.29        171.45        31.67 o                         
  -7  19   4         23.19         20.46        12.59 o                         
  -6  19   4         63.29         68.43        19.66 o                         
  -5  19   4        282.13        242.23        17.84 o                         
  -4  19   4        288.02        286.25        23.92 o                         
  -3  19   4          0.12         -7.66         8.21 o                         
  -2  19   4        322.86        295.10        18.52 o                         
  -1  19   4          6.63         18.48         9.10 o                         
   0  19   4        686.70        677.83        27.94 o                         
   1  19   4        395.21        407.39        23.49 o                         
   2  19   4        114.94        116.16        13.15 o                         
   3  19   4        231.71        195.65        22.21 o                         
   4  19   4         26.93          7.33        13.16 o                         
   5  19   4        174.09        191.45        32.27 o                         
   6  19   4        299.55        297.80        35.57 o                         
   7  19   4         23.70         26.04        20.79 o                         
   8  19   4        179.87        224.78        37.07 o                         
   9  19   4          0.36          1.35        18.54 o                         
  -9  20   4         42.27         65.52        20.79 o                         
  -8  20   4         23.77          6.34        18.31 o                         
  -7  20   4         29.27         29.86        14.60 o                         
  -6  20   4        207.54        184.59        21.92 o                         
  -5  20   4         70.47         48.61        10.64 o                         
  -4  20   4         65.63         51.67        14.34 o                         
  -3  20   4        206.25        205.20        21.28 o                         
  -2  20   4          1.52          4.92         9.34 o                         
  -1  20   4        286.61        297.90        19.81 o                         
   0  20   4         79.80         69.99        11.92 o                         
   1  20   4         84.18         71.44        11.49 o                         
   2  20   4        203.82        228.40        18.31 o                         
   3  20   4        110.67        153.35        21.28 o                         
   4  20   4        336.35        391.12        30.41 o                         
   5  20   4        258.17        322.80        29.42 o                         
   6  20   4         27.54         44.73        21.24 o                         
   7  20   4         15.45        -14.26        21.09 o                         
   8  20   4         11.34         86.31        28.89 o                         
  -8  21   4         35.88         36.70        18.91 o                         
  -7  21   4        134.39        170.24        34.22 o                         
  -6  21   4          0.04         29.42        14.40 o                         
  -5  21   4        230.02        268.45        36.25 o                         
  -4  21   4          3.17          4.25        29.42 o                         
  -3  21   4         74.51         62.60        14.87 o                         
  -2  21   4        114.11        120.73        13.66 o                         
  -1  21   4         15.71          1.20         9.72 o                         
   0  21   4         10.22          0.68         9.56 o                         
   1  21   4         98.30         98.24        13.78 o                         
   2  21   4         50.44         41.24        10.94 o                         
   3  21   4        440.62        500.48        33.43 o                         
   4  21   4         89.79        110.57        20.26 o                         
   5  21   4        257.59        310.10        28.65 o                         
   6  21   4         13.78         -5.67        14.07 o                         
   7  21   4          0.59         -4.05        20.94 o                         
  -7  22   4          2.66         -9.53        18.54 o                         
  -6  22   4         23.10         24.39        23.34 o                         
  -5  22   4         34.99         46.53        21.69 o                         
  -4  22   4         85.17        109.57        27.09 o                         
  -3  22   4        298.14        315.50        26.61 o                         
  -2  22   4         37.30         29.02        13.50 o                         
  -1  22   4        258.71        261.65        22.97 o                         
   0  22   4         17.68         14.40         9.39 o                         
   1  22   4        248.69        273.55        20.67 o                         
   2  22   4         29.22         13.66        12.28 o                         
   3  22   4          7.82          0.98        12.81 o                         
   4  22   4         13.96         23.48        28.22 o                         
   5  22   4         32.28         46.77        17.56 o                         
   6  22   4          7.78         18.67        15.08 o                         
  -7  23   4        255.22        213.52        33.17 o                         
  -5  23   4         52.63         15.09        18.99 o                         
  -4  23   4          3.42         -1.13        15.46 o                         
  -3  23   4        199.91        213.29        34.52 o                         
  -2  23   4          1.42          1.96        13.21 o                         
  -1  23   4         45.29         36.55        21.76 o                         
   0  23   4          2.00          8.17         9.89 o                         
   1  23   4         84.06         65.58        15.15 o                         
   2  23   4          3.04          1.13        17.07 o                         
   3  23   4        132.99        112.41        18.80 o                         
   4  23   4          8.35          1.67        16.44 o                         
  -3  24   4        122.09        165.64        33.32 o                         
  -2  24   4         20.57         12.83        17.64 o                         
  -1  24   4        224.66        222.21        25.20 o                         
   0  24   4         14.42          2.75        10.08 o                         
   1  24   4         45.60         42.38        19.25 o                         
   2  24   4          2.02         -3.24        13.39 o                         
   3  24   4          2.09         12.24        12.37 o                         
  -1  25   4          4.32         -9.98        16.06 o                         
   0  25   4         11.70          3.00        17.94 o                         
   1  25   4        116.08         87.81        17.46 o                         
 -15   0   5         42.84         19.21        19.06 o                         
 -13   0   5       1097.49       1126.65        65.52 o                         
 -11   0   5         46.69         44.96        18.91 o                         
  -9   0   5       1647.68       1628.66        64.54 o                         
  -7   0   5       2200.62       2023.35        65.37 o                         
  -5   0   5       6539.33       7296.90       121.43 o                         
  -3   0   5       1864.07       1717.60        49.20 o                         
   1   0   5        200.59        196.61         8.41 o                         
   3   0   5        463.98        677.43        11.50 o                         
   5   0   5       3881.07       3798.75       168.22 o                         
   7   0   5        260.17        249.32        24.24 o                         
   9   0   5       2277.19       2214.43        76.10 o                         
  11   0   5         43.81         57.10        10.91 o                         
  13   0   5        120.08        155.28        28.97 o                         
  15   0   5        117.01        107.85        28.14 o                         
 -16   1   5          5.55         24.40        14.70 o                         
 -15   1   5         69.44         68.92        18.47 o                         
 -14   1   5          5.72        -10.25        13.98 o                         
 -13   1   5        104.67         89.94        17.87 o                         
 -12   1   5         27.46          5.59        11.23 o                         
 -11   1   5         87.47         88.29        15.50 o                         
 -10   1   5         24.16         36.27        13.12 o                         
  -9   1   5       1436.52       1248.57        40.23 o                         
  -8   1   5        342.03        325.80        20.02 o                         
  -7   1   5       4835.01       4873.06        74.88 o                         
  -6   1   5        662.77        762.32        26.28 o                         
  -5   1   5         15.12         -2.86         7.22 o                         
  -4   1   5        348.11        299.31        14.27 o                         
  -3   1   5         87.08         89.85         5.33 o                         
  -2   1   5       1798.10       1838.45        18.41 o                         
  -1   1   5       5519.32       5462.88        41.42 o                         
   0   1   5        818.32        877.73        11.98 o                         
   1   1   5       4570.61       4483.03        44.19 o                         
   2   1   5        624.99        487.93        12.97 o                         
   3   1   5         91.44         79.68         3.77 o                         
   4   1   5        347.06        251.65         6.82 o                         
   5   1   5       6509.71       6614.15       103.31 o                         
   6   1   5       1247.45       1439.74        36.26 o                         
   7   1   5        633.26        594.29        31.22 o                         
   8   1   5         41.64         15.12        14.86 o                         
   9   1   5         34.76         32.46        13.02 o                         
  10   1   5         11.58         14.84        12.16 o                         
  11   1   5       1501.22       1572.57        33.60 o                         
  12   1   5          0.07         -9.38        17.41 o                         
  13   1   5         27.09         29.27        13.46 o                         
  14   1   5         63.43         48.58        37.56 o                         
  15   1   5         75.59        107.65        20.21 o                         
 -16   2   5         60.47         90.29        28.37 o                         
 -15   2   5         21.95         19.72        15.99 o                         
 -14   2   5          1.27         -8.68        13.47 o                         
 -13   2   5        323.51        335.70        26.77 o                         
 -12   2   5         21.14         15.22        11.43 o                         
 -11   2   5        263.15        246.63        13.18 o                         
 -10   2   5        448.89        457.92        16.55 o                         
  -9   2   5         41.43         22.53         5.98 o                         
  -8   2   5       3290.29       3414.35        49.13 o                         
  -7   2   5        397.71        452.77        20.68 o                         
  -6   2   5        355.42        396.99        17.53 o                         
  -5   2   5       3972.94       3945.65        80.57 o                         
  -4   2   5       1635.99       1530.39        23.06 o                         
  -3   2   5      12171.09      12508.92       105.75 o                         
  -2   2   5       3567.57       3237.00        28.76 o                         
  -1   2   5       2319.78       2207.40        34.98 o                         
   0   2   5       1122.01       1012.75        22.87 o                         
   1   2   5         96.98         73.31         4.35 o                         
   3   2   5        716.56        635.09        12.61 o                         
   4   2   5         13.17          0.06         1.59 o                         
   5   2   5      10344.38      10142.91        70.87 o                         
   6   2   5        412.90        377.01        11.02 o                         
   7   2   5         20.13         17.46         5.48 o                         
   8   2   5        462.80        420.25        18.65 o                         
   9   2   5       1786.03       1733.60        42.07 o                         
  10   2   5         98.09        103.11        31.45 o                         
  11   2   5         50.07         53.33        12.52 o                         
  12   2   5        199.10        169.20        14.38 o                         
  13   2   5         92.45         75.97        18.01 o                         
  14   2   5         47.11         53.76        16.40 o                         
  15   2   5          8.74         21.55        16.25 o                         
 -16   3   5          3.67         19.59        18.54 o                         
 -15   3   5        115.97        130.51        28.37 o                         
 -14   3   5         82.35         90.40        17.21 o                         
 -13   3   5         24.06         16.29        12.45 o                         
 -12   3   5        130.36        106.90         9.83 o                         
 -11   3   5         81.51         89.12        16.32 o                         
 -10   3   5         10.39          3.15         6.68 o                         
  -9   3   5        368.42        403.54        14.55 o                         
  -8   3   5        997.07        982.99        34.07 o                         
  -7   3   5       2451.41       2390.17        45.01 o                         
  -6   3   5        348.60        432.57        13.83 o                         
  -5   3   5          1.30          8.06         3.44 o                         
  -4   3   5      12174.67      12752.68        90.76 o                         
  -3   3   5        763.56        743.90        10.42 o                         
  -2   3   5        316.49        323.34        10.25 o                         
  -1   3   5      11426.42      12011.74       120.34 o                         
   0   3   5       2033.55       1783.92        21.51 o                         
   1   3   5       9464.61      10696.36        62.96 o                         
   2   3   5          1.75          8.16         2.34 o                         
   3   3   5       2259.51       1846.09        32.30 o                         
   4   3   5       2814.13       2939.21        24.91 o                         
   5   3   5        448.05        443.68         9.18 o                         
   6   3   5        926.31        784.59        17.40 o                         
   7   3   5          6.27         14.02         5.28 o                         
   8   3   5       1478.39       1634.48        31.79 o                         
   9   3   5        367.99        364.96        16.67 o                         
  10   3   5          1.29         -1.43         7.12 o                         
  11   3   5        283.28        296.04        14.30 o                         
  12   3   5          7.77         14.01        11.53 o                         
  13   3   5          2.11          9.16        17.64 o                         
  14   3   5         85.04         83.20        28.07 o                         
  15   3   5         12.61         22.20        14.78 o                         
 -16   4   5         41.14         72.05        26.19 o                         
 -15   4   5          0.54        -18.09        22.67 o                         
 -14   4   5          5.74          7.35        20.04 o                         
 -13   4   5         29.19         39.74        12.80 o                         
 -12   4   5          0.23         -4.72         7.11 o                         
 -11   4   5          7.66         12.23         6.61 o                         
 -10   4   5       1459.75       1522.39        30.04 o                         
  -9   4   5         39.29         32.44         6.74 o                         
  -8   4   5         29.89         29.22         3.67 o                         
  -7   4   5         22.91         33.40         3.65 o                         
  -6   4   5       1578.83       1395.78        17.55 o                         
  -5   4   5       5618.83       5663.20        54.68 o                         
  -4   4   5         40.86         64.61         6.01 o                         
  -3   4   5       1108.62       1225.70        12.82 o                         
  -2   4   5          2.02         -1.97         6.19 o                         
  -1   4   5      10356.97      10776.43       128.23 o                         
   0   4   5       5437.40       5571.57        51.19 o                         
   1   4   5         64.12         94.69         6.19 o                         
   2   4   5       5591.29       5706.41       110.74 o                         
   3   4   5         49.20         34.07         9.38 o                         
   4   4   5        532.52        466.51        24.84 o                         
   5   4   5       3817.49       3619.07        67.95 o                         
   6   4   5        106.44         90.58         4.35 o                         
   7   4   5          3.94          5.66         2.95 o                         
   8   4   5       1975.71       1876.26        37.23 o                         
   9   4   5       1526.85       1551.43        29.45 o                         
  10   4   5        551.67        533.25        22.89 o                         
  11   4   5         29.18         35.82         7.73 o                         
  12   4   5        229.03        238.51        17.18 o                         
  13   4   5         45.99         54.64        22.06 o                         
  14   4   5         74.73         66.19        16.21 o                         
  15   4   5         34.76         32.21        15.72 o                         
 -16   5   5         44.96         47.58        23.27 o                         
 -15   5   5          3.86          7.73        21.61 o                         
 -14   5   5         43.58         75.35        26.34 o                         
 -13   5   5         70.62         44.46        13.96 o                         
 -12   5   5        404.25        423.19        20.75 o                         
 -11   5   5        576.79        608.39        22.43 o                         
 -10   5   5        594.66        602.08        24.58 o                         
  -9   5   5        714.31        758.06        22.77 o                         
  -8   5   5        295.40        357.14        15.09 o                         
  -7   5   5        299.42        295.90         7.66 o                         
  -6   5   5        407.34        430.46         9.58 o                         
  -5   5   5       1205.18       1308.93        22.31 o                         
  -4   5   5       7903.24       7846.63        79.08 o                         
  -3   5   5        824.62        721.88        19.68 o                         
  -2   5   5      10801.72      11876.15       112.11 o                         
  -1   5   5       1387.63       1560.14        46.31 o                         
   0   5   5       4447.35       5156.45        59.12 o                         
   1   5   5       8066.20       7726.93       114.34 o                         
   2   5   5        180.10        211.94         6.28 o                         
   3   5   5        202.00        214.87        15.91 o                         
   4   5   5       2421.24       2396.58        58.31 o                         
   5   5   5       2836.52       3009.03        47.84 o                         
   6   5   5       2190.55       2239.89        35.23 o                         
   7   5   5        982.84       1133.19        30.83 o                         
   8   5   5       1639.91       1475.33        30.72 o                         
   9   5   5        210.77        216.85        11.53 o                         
  10   5   5         41.93         60.86         7.84 o                         
  11   5   5        273.07        256.32        17.20 o                         
  12   5   5          3.34          8.85        13.55 o                         
  13   5   5          5.22          9.50        10.23 o                         
  14   5   5        136.29        111.30        25.82 o                         
  15   5   5          7.87          2.40        19.21 o                         
 -15   6   5          3.29          8.41        21.16 o                         
 -14   6   5         13.79          6.15        19.44 o                         
 -13   6   5          6.96         22.31        11.20 o                         
 -12   6   5         11.46          8.50         7.63 o                         
 -11   6   5         95.91         95.62        10.51 o                         
 -10   6   5        210.07        216.78        15.40 o                         
  -9   6   5        173.96        187.50        13.99 o                         
  -8   6   5       2750.65       2811.68        68.23 o                         
  -7   6   5        730.74        723.68        19.25 o                         
  -6   6   5        458.94        447.37        20.25 o                         
  -5   6   5        602.15        682.99        24.36 o                         
  -4   6   5        191.89        136.64         5.58 o                         
  -3   6   5       8431.62       8634.44       138.47 o                         
  -2   6   5       5210.45       5519.11       101.17 o                         
  -1   6   5        272.97        208.01         6.09 o                         
   0   6   5      12440.03      13573.99       117.19 o                         
   1   6   5          1.72         13.63         3.97 o                         
   2   6   5      12214.30      11886.48       233.07 o                         
   3   6   5          3.16         23.64         8.86 o                         
   4   6   5        578.21        571.82        19.66 o                         
   5   6   5        807.85        720.51        24.17 o                         
   6   6   5       1525.78       1431.48        24.67 o                         
   7   6   5         15.51         12.99         5.50 o                         
   8   6   5       1768.70       1699.01        27.14 o                         
   9   6   5         14.93          6.23         6.48 o                         
  10   6   5        164.22        165.38        11.08 o                         
  11   6   5          5.39         -1.67         8.58 o                         
  12   6   5        492.18        464.63        22.99 o                         
  13   6   5          1.96         14.36        10.58 o                         
  14   6   5         56.93         62.82        22.67 o                         
  15   6   5          8.85         38.35        23.27 o                         
 -15   7   5         10.59          5.63        22.82 o                         
 -14   7   5         55.78         50.96        22.06 o                         
 -13   7   5         32.40         41.72        12.51 o                         
 -12   7   5        180.41        173.77        17.88 o                         
 -11   7   5          0.74          2.72         8.09 o                         
 -10   7   5        203.07        211.85        15.60 o                         
  -9   7   5        109.10         92.75        10.36 o                         
  -8   7   5          4.66          4.95         5.49 o                         
  -7   7   5         20.73         20.93         2.87 o                         
  -6   7   5        138.90        133.45        13.24 o                         
  -5   7   5          0.22         -9.29        15.91 o                         
  -4   7   5      13827.43      13526.21       102.81 o                         
  -3   7   5        233.43        323.77        24.39 o                         
  -2   7   5        348.35        375.93        24.54 o                         
  -1   7   5         36.86         54.42         4.10 o                         
   0   7   5       2083.18       1748.77        21.02 o                         
   1   7   5        729.82        731.25        14.71 o                         
   2   7   5       1378.97       1170.95        18.54 o                         
   3   7   5        197.73        216.38        11.75 o                         
   4   7   5       2487.16       2546.53        43.71 o                         
   5   7   5        291.18        232.45        14.44 o                         
   6   7   5       3271.42       3515.07        55.00 o                         
   7   7   5        167.04        123.70         9.60 o                         
   8   7   5        982.55        976.19        18.75 o                         
   9   7   5         26.98         29.73         6.66 o                         
  10   7   5        116.17        117.82         9.85 o                         
  11   7   5         34.49         23.06        10.12 o                         
  12   7   5         44.05         16.74         9.95 o                         
  13   7   5          4.49          6.30         8.52 o                         
  14   7   5        133.43        131.41        28.37 o                         
  15   7   5         45.64          5.33        17.19 o                         
 -15   8   5          4.00        -13.13        21.24 o                         
 -14   8   5         13.33         10.73        19.89 o                         
 -13   8   5         36.20         30.84        31.45 o                         
 -12   8   5          0.52         -5.18        14.56 o                         
 -11   8   5        116.35        126.08        22.21 o                         
 -10   8   5       1031.21       1093.62        33.14 o                         
  -9   8   5        665.69        657.91        20.67 o                         
  -8   8   5        334.37        340.01        14.19 o                         
  -7   8   5         49.18         33.42        12.02 o                         
  -6   8   5       3407.10       3429.96        62.26 o                         
  -5   8   5        215.58        240.21        13.03 o                         
  -4   8   5         19.13         20.37         4.45 o                         
  -3   8   5        186.46        225.23        20.71 o                         
  -2   8   5       1637.20       1561.04        52.08 o                         
  -1   8   5        732.14        796.53        61.24 o                         
   0   8   5       7326.22       7726.83        65.94 o                         
   1   8   5        239.86        256.47        11.36 o                         
   2   8   5       7117.42       7052.51        74.18 o                         
   3   8   5        479.02        578.50        22.93 o                         
   4   8   5       2612.77       2764.92        66.49 o                         
   5   8   5         29.87         35.12        12.46 o                         
   6   8   5        385.24        359.49        27.62 o                         
   7   8   5        405.15        459.36        14.75 o                         
   8   8   5        716.09        717.55        18.87 o                         
   9   8   5         89.19         85.44         8.71 o                         
  10   8   5        106.28        126.98        19.64 o                         
  11   8   5          1.87          1.16         8.71 o                         
  12   8   5          2.52         -6.84         9.79 o                         
  13   8   5          0.03          2.67        10.45 o                         
  14   8   5         32.22         33.47        18.24 o                         
  15   8   5         17.22         26.64        17.34 o                         
 -15   9   5          2.92        -14.63        17.79 o                         
 -14   9   5         57.86         81.28        26.27 o                         
 -13   9   5         14.43         30.56        14.48 o                         
 -12   9   5        501.16        522.35        41.80 o                         
 -11   9   5        124.79        116.93        22.21 o                         
 -10   9   5         23.93         34.90        17.19 o                         
  -9   9   5        322.99        304.84        14.37 o                         
  -8   9   5        267.70        268.95        12.90 o                         
  -7   9   5        376.97        387.62        13.48 o                         
  -6   9   5        270.91        247.56        12.97 o                         
  -5   9   5          7.16         -5.82         7.88 o                         
  -4   9   5       3150.98       3266.19        52.82 o                         
  -3   9   5         28.44         38.65        13.21 o                         
  -2   9   5       2015.95       1943.50        60.49 o                         
  -1   9   5          3.59          6.18         4.69 o                         
   0   9   5         99.39        109.65        11.57 o                         
   1   9   5         27.47         49.93         5.91 o                         
   2   9   5          1.25         11.08        22.36 o                         
   3   9   5       1546.79       1576.95        45.48 o                         
   4   9   5       7036.68       7677.03       126.31 o                         
   5   9   5          7.78         10.51        11.03 o                         
   6   9   5         38.66         10.71        15.05 o                         
   7   9   5          6.05          0.72         5.58 o                         
   8   9   5       1815.79       2080.33        51.10 o                         
   9   9   5         26.74         18.50        10.46 o                         
  10   9   5         11.19          9.72         9.41 o                         
  11   9   5          7.76        -11.05        11.05 o                         
  12   9   5          6.96        -10.30        10.30 o                         
  13   9   5          8.36         13.38        14.18 o                         
  14   9   5        119.59        147.83        19.61 o                         
 -15  10   5          0.18         34.75        25.59 o                         
 -14  10   5          7.16         23.87        21.76 o                         
 -13  10   5         20.31         15.91        16.51 o                         
 -12  10   5         42.52         52.16        20.11 o                         
 -11  10   5          0.46         -0.68        15.09 o                         
 -10  10   5       1103.07       1075.77        58.46 o                         
  -9  10   5         43.99         52.64        20.30 o                         
  -8  10   5        401.44        348.13        21.71 o                         
  -7  10   5         10.52          9.91         3.47 o                         
  -6  10   5        781.97        806.18        17.57 o                         
  -5  10   5        243.88        251.49        10.50 o                         
  -4  10   5        123.60        153.44        10.61 o                         
  -3  10   5          4.07         -3.78         7.01 o                         
  -2  10   5        105.16         93.73         8.82 o                         
  -1  10   5        474.45        461.31        21.66 o                         
   0  10   5       2048.54       1876.51        76.29 o                         
   1  10   5         11.49          5.40        14.63 o                         
   2  10   5       2896.87       2842.99        48.39 o                         
   3  10   5        336.42        271.09        11.48 o                         
   4  10   5        347.44        302.15        21.91 o                         
   5  10   5        246.71        280.33        17.50 o                         
   6  10   5        452.02        404.94        22.33 o                         
   7  10   5         61.39         45.87         8.81 o                         
   8  10   5        235.35        245.59        16.06 o                         
   9  10   5          6.14         -1.02         8.67 o                         
  10  10   5         79.65         73.75        14.78 o                         
  11  10   5          3.66         -9.35         9.35 o                         
  12  10   5        116.29        142.99        15.87 o                         
  13  10   5          1.91         12.87         9.72 o                         
  14  10   5          0.63        -16.06        16.14 o                         
 -14  11   5         33.09         38.99        13.07 o                         
 -13  11   5          1.59          3.60        14.26 o                         
 -12  11   5        276.63        307.48        35.87 o                         
 -11  11   5        102.19        114.68        23.34 o                         
 -10  11   5          0.85         -1.88        12.83 o                         
  -9  11   5         42.16         47.38        12.31 o                         
  -8  11   5          1.37        -10.96        10.96 o                         
  -7  11   5        185.92        179.22        14.03 o                         
  -6  11   5        510.27        545.25        18.08 o                         
  -5  11   5        291.39        267.80        11.50 o                         
  -4  11   5       2391.97       2245.26        33.31 o                         
  -3  11   5       1026.75        949.21        32.70 o                         
  -2  11   5         58.76         75.82         7.02 o                         
  -1  11   5       1852.72       1830.39        34.78 o                         
   0  11   5        684.87        702.85        30.41 o                         
   1  11   5         11.72          2.44         9.73 o                         
   2  11   5         95.39         90.13        12.21 o                         
   3  11   5        263.63        301.82        11.50 o                         
   4  11   5        266.44        324.14        17.93 o                         
   5  11   5        608.86        624.28        26.25 o                         
   6  11   5        433.18        480.35        24.21 o                         
   7  11   5         50.18         26.24         8.97 o                         
   8  11   5        376.24        361.99        18.90 o                         
   9  11   5        194.87        157.79        14.29 o                         
  10  11   5          0.44         -8.17         8.73 o                         
  11  11   5        209.30        247.33        18.11 o                         
  12  11   5         19.16         18.01         9.77 o                         
  13  11   5         59.36         39.79        13.28 o                         
  14  11   5         53.35         42.78        19.44 o                         
 -14  12   5          0.16         25.92        14.61 o                         
 -13  12   5        155.06        123.98        27.17 o                         
 -12  12   5         32.77         46.46        18.76 o                         
 -11  12   5          0.89         14.33        15.54 o                         
 -10  12   5         76.58         90.67        11.97 o                         
  -9  12   5         31.80         23.55         8.45 o                         
  -8  12   5        495.85        550.37        23.56 o                         
  -7  12   5        814.93        799.88        27.26 o                         
  -6  12   5        164.73        112.82        11.77 o                         
  -5  12   5        175.57        206.52        10.46 o                         
  -4  12   5         37.12         47.94         6.82 o                         
  -3  12   5        431.40        394.64        14.40 o                         
  -2  12   5       1063.97       1022.86        26.40 o                         
  -1  12   5        541.84        504.97        27.58 o                         
   0  12   5         35.70         38.38         7.24 o                         
   1  12   5        393.63        385.97        17.00 o                         
   2  12   5        386.12        391.76        30.40 o                         
   3  12   5         48.00         63.66         6.71 o                         
   4  12   5        210.73        157.38        22.29 o                         
   5  12   5        298.68        326.72        22.67 o                         
   6  12   5          0.39        -11.67        11.67 o                         
   7  12   5        153.55        164.33        15.06 o                         
   8  12   5        344.84        326.26        18.09 o                         
   9  12   5        161.89        161.52        14.31 o                         
  10  12   5        327.67        371.35        22.29 o                         
  11  12   5         55.92         55.59        10.93 o                         
  12  12   5         85.09        102.40        16.55 o                         
  13  12   5          0.17        -13.74        13.74 o                         
  14  12   5         30.05         15.09        18.24 o                         
 -14  13   5         22.53         41.58        22.29 o                         
 -13  13   5         67.67         73.92        24.77 o                         
 -12  13   5        105.37        103.07        18.31 o                         
 -11  13   5        149.60        157.65        20.07 o                         
 -10  13   5          0.47         -8.14         9.15 o                         
  -9  13   5        198.55        234.17        17.08 o                         
  -8  13   5          0.00          5.45         8.09 o                         
  -7  13   5        427.03        460.87        21.64 o                         
  -6  13   5        187.62        156.39        13.51 o                         
  -5  13   5          0.92         -6.39         6.39 o                         
  -4  13   5        823.77        843.35        21.56 o                         
  -3  13   5         61.75         51.84         7.17 o                         
  -2  13   5         11.24          5.56         7.03 o                         
  -1  13   5        166.08        187.06        13.26 o                         
   0  13   5        334.05        286.41        10.63 o                         
   1  13   5         14.21         21.75         5.19 o                         
   2  13   5        103.47        103.17         8.73 o                         
   3  13   5         42.45         26.63         5.49 o                         
   4  13   5        205.44        230.55        26.57 o                         
   5  13   5        265.27        300.28        31.45 o                         
   6  13   5         23.90         31.90        13.96 o                         
   7  13   5        815.67        746.96        32.21 o                         
   8  13   5        108.79        136.60        13.10 o                         
   9  13   5         36.13         28.32         8.75 o                         
  10  13   5          0.09         -0.25         9.30 o                         
  11  13   5        272.53        249.62        18.79 o                         
  12  13   5          2.41        -18.01        18.01 o                         
  13  13   5         30.41         17.56        19.74 o                         
 -14  14   5          5.23         11.63        17.79 o                         
 -13  14   5        120.23        144.08        21.57 o                         
 -12  14   5          1.79         10.11        12.29 o                         
 -11  14   5         15.98         32.40        13.34 o                         
 -10  14   5         29.77         32.42        12.85 o                         
  -9  14   5        154.36        167.46        15.62 o                         
  -8  14   5          7.26         15.57         8.50 o                         
  -7  14   5        596.56        622.26        25.52 o                         
  -6  14   5        295.39        327.60        18.53 o                         
  -5  14   5         36.71         32.38         5.93 o                         
  -4  14   5        127.23        160.22        10.64 o                         
  -3  14   5       1098.56       1163.06        32.54 o                         
  -2  14   5        684.64        680.99        23.37 o                         
  -1  14   5        143.74        118.18        11.53 o                         
   0  14   5        640.56        699.98        18.34 o                         
   1  14   5        170.54        174.89         9.81 o                         
   2  14   5        231.51        210.74        12.22 o                         
   3  14   5        728.51        635.46        30.62 o                         
   4  14   5          2.09         -0.90        14.11 o                         
   5  14   5        653.88        590.79        42.03 o                         
   6  14   5         11.59         16.59        15.09 o                         
   7  14   5        923.29        993.14        37.39 o                         
   8  14   5         88.82         71.86        14.78 o                         
   9  14   5         57.60         53.22        12.53 o                         
  10  14   5         72.90         74.07        20.34 o                         
  11  14   5          7.00         21.09        16.44 o                         
  12  14   5         18.06         14.33        17.11 o                         
 -13  15   5          2.20          2.85        18.24 o                         
 -12  15   5          5.24         20.93        14.19 o                         
 -11  15   5        144.64        146.19        21.60 o                         
 -10  15   5          0.31         36.81        15.56 o                         
  -9  15   5        387.58        407.00        22.16 o                         
  -8  15   5         15.49         20.12        10.88 o                         
  -7  15   5        637.42        639.39        26.71 o                         
  -6  15   5          0.18         -9.29         9.33 o                         
  -5  15   5          0.85         -9.41         9.41 o                         
  -4  15   5         29.89         26.52         6.55 o                         
  -3  15   5        223.32        176.15        11.50 o                         
  -2  15   5        630.87        656.14        35.47 o                         
  -1  15   5        679.29        737.64        25.40 o                         
   0  15   5         10.12          9.62        13.82 o                         
   1  15   5        733.01        720.05        19.46 o                         
   2  15   5         15.36         10.74         6.05 o                         
   3  15   5        840.83        782.11        35.11 o                         
   4  15   5        183.05        155.58        25.14 o                         
   5  15   5        229.25        305.38        33.92 o                         
   6  15   5          7.03          8.18        16.59 o                         
   7  15   5         16.19          3.55         9.82 o                         
   8  15   5          8.35         12.16        13.73 o                         
   9  15   5         79.64         71.45        22.74 o                         
  10  15   5          0.71        -22.14        22.14 o                         
  11  15   5        187.80        210.07        33.77 o                         
  12  15   5         33.63         18.09        20.19 o                         
 -12  16   5          0.12         17.34        21.24 o                         
 -11  16   5         75.21        120.70        20.88 o                         
 -10  16   5         21.47          6.34        13.50 o                         
  -9  16   5          0.07          3.62        11.82 o                         
  -8  16   5         31.16         21.00         9.32 o                         
  -7  16   5         85.16         90.32        12.40 o                         
  -6  16   5          2.51         -0.46         8.96 o                         
  -5  16   5        145.24        173.04        20.54 o                         
  -4  16   5        155.43        133.48        10.65 o                         
  -3  16   5        305.08        315.93        17.35 o                         
  -2  16   5         25.40         13.19         8.05 o                         
  -1  16   5        578.13        613.74        24.27 o                         
   0  16   5          8.53         11.08         8.36 o                         
   1  16   5        284.89        280.11        17.01 o                         
   2  16   5        118.11         95.90        14.88 o                         
   3  16   5        161.46        156.50        20.64 o                         
   4  16   5          5.11          4.49        19.78 o                         
   5  16   5       1030.48       1021.06        58.46 o                         
   6  16   5          2.93        -17.11        18.76 o                         
   7  16   5        231.58        251.19        33.25 o                         
   8  16   5          5.66        -19.51        19.51 o                         
   9  16   5        144.83        129.54        27.09 o                         
  10  16   5         13.23         -4.80        15.76 o                         
  11  16   5          0.61         11.48        15.91 o                         
 -11  17   5          1.51          9.81        30.36 o                         
 -10  17   5          9.56         -0.40        19.40 o                         
  -9  17   5         44.44         54.15        15.70 o                         
  -8  17   5         15.60          7.95        11.83 o                         
  -7  17   5        215.75        238.90        18.41 o                         
  -6  17   5         34.43         23.74        12.51 o                         
  -5  17   5         46.51         41.46         9.59 o                         
  -4  17   5          0.56         -0.85         8.35 o                         
  -3  17   5          2.00          5.52         8.27 o                         
  -2  17   5        292.59        289.19        17.96 o                         
  -1  17   5       1655.36       1579.72        39.75 o                         
   0  17   5          6.16          0.11         8.62 o                         
   1  17   5        883.74        928.94        31.10 o                         
   2  17   5        211.58        149.84        17.68 o                         
   3  17   5        937.15        868.02        38.88 o                         
   4  17   5        155.89        139.58        13.16 o                         
   5  17   5        151.48        168.41        27.17 o                         
   6  17   5         17.91         14.11        18.91 o                         
   7  17   5         13.07          3.90        18.16 o                         
   8  17   5        135.49        164.74        30.77 o                         
   9  17   5        139.69        149.65        28.59 o                         
  10  17   5          0.76         -9.53        18.99 o                         
 -10  18   5         90.84        121.71        20.34 o                         
  -9  18   5        248.88        292.61        28.59 o                         
  -8  18   5          4.71         10.20        20.83 o                         
  -7  18   5         32.12         29.69        10.12 o                         
  -6  18   5         73.04         69.56        11.54 o                         
  -5  18   5        213.85        192.89        19.05 o                         
  -4  18   5          1.31         13.58        11.43 o                         
  -3  18   5       1109.09       1184.11        39.65 o                         
  -2  18   5         48.99         70.25        17.94 o                         
  -1  18   5        190.22        225.86        17.17 o                         
   0  18   5        222.48        220.48        16.92 o                         
   1  18   5         25.08         21.71         9.59 o                         
   2  18   5         60.47         86.07        16.57 o                         
   3  18   5        214.24        221.51        30.58 o                         
   4  18   5         74.02         63.15        20.11 o                         
   5  18   5        331.85        328.46        48.44 o                         
   6  18   5         37.48         47.81        22.89 o                         
   7  18   5        309.13        363.02        41.20 o                         
   8  18   5          5.32         13.88        20.26 o                         
   9  18   5         21.55         46.61        21.76 o                         
 -10  19   5         13.63         43.45        23.12 o                         
  -9  19   5         42.53         57.55        15.58 o                         
  -8  19   5          0.17         17.32        16.14 o                         
  -7  19   5        109.06         99.44        17.84 o                         
  -6  19   5         27.54         16.41         9.17 o                         
  -5  19   5          1.32         10.36         9.62 o                         
  -4  19   5        471.02        533.71        32.52 o                         
  -3  19   5        102.09        115.88        18.11 o                         
  -2  19   5         73.09         70.19        11.88 o                         
  -1  19   5        501.31        514.86        24.71 o                         
   0  19   5        245.07        249.35        18.33 o                         
   1  19   5        464.08        470.14        24.02 o                         
   2  19   5         68.08         83.31        16.79 o                         
   3  19   5        337.70        349.45        27.96 o                         
   4  19   5         12.45          5.74        24.17 o                         
   5  19   5          0.72         -0.60        13.33 o                         
   6  19   5        148.01        239.61        26.03 o                         
   7  19   5         86.38         96.66        26.27 o                         
   8  19   5         58.56         33.25        23.57 o                         
  -9  20   5         21.25         21.69        19.36 o                         
  -8  20   5        194.29        239.43        28.82 o                         
  -7  20   5          0.36         22.26        15.08 o                         
  -6  20   5        178.43        203.19        23.09 o                         
  -5  20   5         70.91         58.24        15.32 o                         
  -4  20   5         85.54         90.56        16.94 o                         
  -3  20   5        172.82        173.45        42.70 o                         
  -2  20   5        110.55        105.54        12.88 o                         
  -1  20   5         89.69         50.03        10.53 o                         
   0  20   5         63.91         70.39        23.51 o                         
   1  20   5         12.97         16.79         9.78 o                         
   2  20   5        640.98        700.69        37.66 o                         
   3  20   5        187.29        200.11        27.36 o                         
   4  20   5         68.76         79.68        17.41 o                         
   5  20   5        234.11        241.10        25.04 o                         
   6  20   5          0.09         -5.81        14.50 o                         
   7  20   5         49.88         54.69        16.68 o                         
  -8  21   5         12.06          1.80        19.29 o                         
  -7  21   5        130.20        114.65        20.60 o                         
  -6  21   5         62.53         68.82        24.62 o                         
  -5  21   5         43.50         76.55        26.57 o                         
  -4  21   5        478.66        558.09        34.51 o                         
  -3  21   5         30.01         13.52        13.72 o                         
  -2  21   5        131.00         82.62        15.99 o                         
  -1  21   5         69.08         49.41        11.08 o                         
   0  21   5        151.51        171.81        16.48 o                         
   1  21   5         56.79         32.83        11.05 o                         
   2  21   5         13.66         19.81        13.89 o                         
   3  21   5         67.85         50.51        15.21 o                         
   4  21   5        253.08        332.69        29.48 o                         
   5  21   5          9.78         28.23        16.10 o                         
   6  21   5        128.58        113.42        21.43 o                         
  -7  22   5          3.42          5.33        18.91 o                         
  -6  22   5        255.91        240.84        39.55 o                         
  -5  22   5          7.16         28.14        20.79 o                         
  -4  22   5          2.43         23.04        14.19 o                         
  -3  22   5         23.11         25.33        24.95 o                         
  -2  22   5          0.79        -18.06        32.05 o                         
  -1  22   5          2.43         -7.97         9.75 o                         
   0  22   5        276.74        252.06        20.04 o                         
   1  22   5         26.62          3.81        12.66 o                         
   2  22   5        143.20        123.66        19.70 o                         
   3  22   5         41.85         47.90        15.83 o                         
   4  22   5         56.84         72.69        17.09 o                         
   5  22   5         25.16         10.59        14.90 o                         
  -4  23   5        194.87        171.71        31.82 o                         
  -3  23   5          5.54        -15.34        15.34 o                         
  -2  23   5        283.48        320.14        28.66 o                         
  -1  23   5         17.47         45.79        15.66 o                         
   0  23   5         41.54         32.79        11.45 o                         
   1  23   5          6.62         10.53        16.96 o                         
   2  23   5          2.13          4.26        12.20 o                         
   3  23   5          4.20        -15.57        15.57 o                         
   4  23   5         71.04         55.46        20.30 o                         
  -2  24   5         28.59         22.61        24.47 o                         
  -1  24   5         13.84         17.49        13.12 o                         
   0  24   5        113.58        111.85        14.97 o                         
   1  24   5         25.01          6.85        12.78 o                         
   2  24   5        108.37         98.33        19.16 o                         
  -1  25   5         25.34         26.19        21.01 o                         
 -16   0   6         56.93         65.74        25.52 o                         
 -14   0   6         88.53         88.71        24.84 o                         
 -12   0   6         52.94         -3.98        19.89 o                         
 -10   0   6       1240.57       1328.24        61.92 o                         
  -8   0   6        314.75        235.73        24.92 o                         
  -6   0   6         99.68        113.78        16.44 o                         
  -4   0   6       1036.33       1125.38        26.05 o                         
  -2   0   6        198.79        105.67        12.53 o                         
   0   0   6       5333.70       5825.84        90.29 o                         
   2   0   6      12679.37      11663.84       147.02 o                         
   4   0   6        516.59        366.10        15.05 o                         
   6   0   6        145.34        174.94        20.64 o                         
   8   0   6       6639.25       6863.56       139.52 o                         
  10   0   6        374.18        334.72        32.87 o                         
  12   0   6        443.43        444.30        42.70 o                         
  14   0   6         15.06         60.42        26.34 o                         
 -16   1   6        184.57        198.14        41.28 o                         
 -15   1   6          4.50         22.01        12.99 o                         
 -14   1   6         56.75         43.91        19.66 o                         
 -13   1   6         13.88         18.66        13.57 o                         
 -12   1   6        297.02        298.55        24.84 o                         
 -11   1   6        319.92        283.96        23.38 o                         
 -10   1   6        150.81        116.27        15.86 o                         
  -9   1   6        120.08         95.43        14.84 o                         
  -8   1   6        864.88        865.98        32.21 o                         
  -7   1   6        509.93        483.81        23.64 o                         
  -6   1   6       2299.01       2275.19        46.91 o                         
  -5   1   6        231.45        186.74        10.36 o                         
  -4   1   6        849.13        672.92        14.41 o                         
  -3   1   6       1521.60       1726.38        32.04 o                         
  -2   1   6       2498.40       2762.98        27.54 o                         
  -1   1   6        716.23        678.10        14.18 o                         
   0   1   6       2630.92       2985.44        30.42 o                         
   1   1   6        574.59        627.45        14.05 o                         
   2   1   6         36.90         25.33         4.47 o                         
   3   1   6        949.29        827.02        14.76 o                         
   4   1   6       7749.29       7541.00        48.92 o                         
   5   1   6        759.23        906.32        15.76 o                         
   6   1   6        650.52        632.87        19.82 o                         
   7   1   6        450.04        492.32        23.88 o                         
   8   1   6       1599.04       1585.84        44.50 o                         
   9   1   6         14.77         17.26        11.44 o                         
  10   1   6        464.25        464.44        27.75 o                         
  11   1   6         90.86         88.68        22.18 o                         
  12   1   6          1.20          2.54        25.29 o                         
  13   1   6          0.51         32.65        22.21 o                         
  14   1   6        299.70        333.68        27.82 o                         
  15   1   6          0.06        -13.24        13.24 o                         
 -16   2   6         56.39         96.96        30.62 o                         
 -15   2   6          3.21        -13.32        15.04 o                         
 -14   2   6         49.05         22.41        13.18 o                         
 -13   2   6         15.45          4.46        13.71 o                         
 -12   2   6          7.13         15.82        13.12 o                         
 -11   2   6         74.86         62.53        13.57 o                         
 -10   2   6       2383.32       2376.07        60.31 o                         
  -9   2   6         50.65         46.25        27.28 o                         
  -8   2   6        654.93        631.46        28.10 o                         
  -7   2   6       1408.22       1312.63        53.29 o                         
  -6   2   6       3199.10       3256.34        59.93 o                         
  -5   2   6        313.39        281.06        12.59 o                         
  -4   2   6       6683.05       6962.42        70.49 o                         
  -3   2   6        169.45         86.65         5.28 o                         
  -2   2   6         10.73         15.29         2.91 o                         
  -1   2   6       2010.53       1943.59        45.81 o                         
   0   2   6       5695.92       5821.50        79.03 o                         
   1   2   6       1274.66       1591.47        21.75 o                         
   2   2   6       8609.57       9238.24        69.13 o                         
   3   2   6       1887.64       1821.38        24.91 o                         
   4   2   6         55.68         37.73         3.56 o                         
   5   2   6       4560.73       4824.27        56.59 o                         
   6   2   6         85.94         96.56         6.49 o                         
   7   2   6        374.22        381.94        21.09 o                         
   8   2   6        888.50        864.44        32.72 o                         
   9   2   6          8.82         13.39        11.09 o                         
  10   2   6        660.12        594.72        30.61 o                         
  11   2   6        100.90        121.22        12.94 o                         
  12   2   6        101.06        110.48        13.04 o                         
  13   2   6         75.75         79.10        24.84 o                         
  14   2   6         60.24         53.44        17.68 o                         
  15   2   6          7.23         -7.51        21.31 o                         
 -16   3   6         19.37        -25.44        25.44 o                         
 -15   3   6          0.02          2.18        21.24 o                         
 -14   3   6         72.88         98.85        18.69 o                         
 -13   3   6        363.47        367.42        39.33 o                         
 -12   3   6         55.58         49.27        14.91 o                         
 -11   3   6        273.87        292.73        23.28 o                         
 -10   3   6         45.03         13.40        12.90 o                         
  -9   3   6        881.20        830.51        28.15 o                         
  -8   3   6        952.12        933.52        30.94 o                         
  -7   3   6        361.75        382.29        19.07 o                         
  -6   3   6        297.98        302.72        17.56 o                         
  -5   3   6         55.82         40.74         6.08 o                         
  -4   3   6       6005.26       5708.11        80.41 o                         
  -3   3   6          3.71         -4.13         4.13 o                         
  -2   3   6       1046.11       1217.67        16.60 o                         
  -1   3   6       1743.43       1490.13        21.28 o                         
   0   3   6          6.02         18.64         2.68 o                         
   1   3   6       2691.87       3031.12        31.66 o                         
   2   3   6       6344.23       6306.98        50.49 o                         
   3   3   6         25.03         11.96         8.74 o                         
   4   3   6       4226.16       4404.28        42.51 o                         
   5   3   6          0.28          3.22         2.15 o                         
   6   3   6        710.13        636.38        11.57 o                         
   7   3   6       1349.88       1280.62        22.08 o                         
   8   3   6       1094.44       1125.54        39.28 o                         
   9   3   6        125.90        123.57        10.11 o                         
  10   3   6        169.15        139.70        26.91 o                         
  11   3   6        347.14        315.46        21.48 o                         
  12   3   6         11.20         -4.70        13.77 o                         
  13   3   6         19.26         50.88        20.04 o                         
  14   3   6        183.69        259.16        40.56 o                         
  15   3   6          0.24          4.28        21.24 o                         
 -15   4   6         50.68         30.32        21.69 o                         
 -14   4   6          0.30         20.94        21.24 o                         
 -13   4   6        356.13        327.07        39.85 o                         
 -12   4   6          2.61         -9.91         9.91 o                         
 -11   4   6          0.11         -6.42         7.78 o                         
 -10   4   6        971.03       1018.13        30.45 o                         
  -9   4   6        168.11        182.23        15.62 o                         
  -8   4   6          3.22         -2.77         4.57 o                         
  -7   4   6        823.73        803.27        22.82 o                         
  -6   4   6       1100.39       1061.59        19.61 o                         
  -5   4   6       2830.50       2788.85        37.28 o                         
  -4   4   6       3792.55       3670.46        27.41 o                         
  -3   4   6       1955.05       2313.33        24.43 o                         
  -2   4   6        351.37        396.94        17.07 o                         
  -1   4   6        316.85        218.77        12.46 o                         
   0   4   6      21946.29      22912.83       184.12 o                         
   1   4   6       7685.11       7539.44        58.21 o                         
   2   4   6        301.38        267.56         6.32 o                         
   3   4   6        157.28        245.04         7.02 o                         
   4   4   6        444.35        389.05        28.03 o                         
   5   4   6       7602.90       7456.96        74.96 o                         
   6   4   6         19.86         12.83         2.33 o                         
   7   4   6         27.33         39.91         5.29 o                         
   8   4   6        146.52        200.74        11.69 o                         
   9   4   6        698.73        664.46        21.26 o                         
  10   4   6         13.58         13.83        10.53 o                         
  11   4   6        103.55        101.79        12.49 o                         
  12   4   6         14.17          1.57         9.59 o                         
  13   4   6         84.70        101.82        17.98 o                         
  14   4   6         10.76        -17.26        21.91 o                         
  15   4   6          7.43          4.20        18.91 o                         
 -15   5   6         10.48         -1.88        19.66 o                         
 -14   5   6          2.50          0.30        16.89 o                         
 -13   5   6        116.69        104.32        26.64 o                         
 -12   5   6        211.95        205.40        19.14 o                         
 -11   5   6        610.21        605.92        29.75 o                         
 -10   5   6          0.27         -4.02        10.53 o                         
  -9   5   6        603.82        648.09        29.23 o                         
  -8   5   6        146.44        144.75        13.20 o                         
  -7   5   6        262.99        249.24         7.77 o                         
  -6   5   6        392.81        387.17        10.84 o                         
  -5   5   6        542.54        569.40        14.46 o                         
  -4   5   6        317.83        285.73         7.65 o                         
  -3   5   6       4250.26       4259.88        70.34 o                         
  -2   5   6         35.90         52.43         7.61 o                         
  -1   5   6      15751.80      17641.26       203.54 o                         
   0   5   6        288.26        269.03        11.51 o                         
   1   5   6       2352.69       2303.62        26.45 o                         
   2   5   6        568.97        562.62        11.95 o                         
   3   5   6         55.92         68.54         8.56 o                         
   4   5   6       3340.32       3407.13        74.30 o                         
   5   5   6        702.74        747.75        23.88 o                         
   6   5   6       1239.15       1387.99        23.83 o                         
   7   5   6       1880.19       1881.95        27.28 o                         
   8   5   6        193.31        159.65         9.76 o                         
   9   5   6        512.49        526.39        17.29 o                         
  10   5   6          0.98         11.28        10.48 o                         
  11   5   6        540.92        520.78        23.50 o                         
  12   5   6         14.46          3.87         7.81 o                         
  13   5   6         48.60         40.24        10.88 o                         
  14   5   6         22.90          8.18        20.64 o                         
 -15   6   6         51.07         36.70        19.44 o                         
 -14   6   6          1.10         -2.48        19.06 o                         
 -13   6   6        379.67        419.38        43.53 o                         
 -12   6   6         21.60         -3.02        11.01 o                         
 -11   6   6          7.92         32.66        19.51 o                         
 -10   6   6        223.93        214.34        24.47 o                         
  -9   6   6         13.62          1.73        11.11 o                         
  -8   6   6         16.90         19.22        11.60 o                         
  -7   6   6       4885.13       5273.08        87.21 o                         
  -6   6   6         68.81         70.25         8.46 o                         
  -5   6   6       1290.71       1298.89        26.24 o                         
  -4   6   6         75.19         98.54        10.08 o                         
  -3   6   6       7594.10       7426.51       129.31 o                         
  -2   6   6        891.14        706.00        34.07 o                         
  -1   6   6        121.64        108.22        15.01 o                         
   0   6   6        339.67        462.01        27.77 o                         
   1   6   6        602.75        596.21        13.57 o                         
   2   6   6       2138.17       1911.05        26.24 o                         
   3   6   6       4492.53       4711.83       108.48 o                         
   4   6   6        714.80        709.60        31.82 o                         
   5   6   6       3385.37       2949.77        72.80 o                         
   6   6   6          3.91         -3.82         6.64 o                         
   7   6   6         15.48         37.21         5.35 o                         
   8   6   6         90.37         74.01         6.51 o                         
   9   6   6         25.71         20.58         7.31 o                         
  10   6   6         48.24         24.74         9.28 o                         
  11   6   6        127.55        135.90        14.62 o                         
  12   6   6        103.47        100.16        13.19 o                         
  13   6   6        127.52        124.96        14.59 o                         
  14   6   6         11.50        -12.01        20.86 o                         
 -15   7   6         16.08        -19.06        21.91 o                         
 -14   7   6          0.87          6.15        19.59 o                         
 -13   7   6         42.28         48.86        13.03 o                         
 -12   7   6          0.18        -12.74        12.74 o                         
 -11   7   6        206.84        221.70        26.19 o                         
 -10   7   6          5.39         12.46        13.81 o                         
  -9   7   6        675.95        686.72        32.16 o                         
  -8   7   6         31.66         36.67        10.34 o                         
  -7   7   6       1992.31       2150.23        47.87 o                         
  -6   7   6          1.19          3.42         6.67 o                         
  -5   7   6       3070.37       3261.73        47.90 o                         
  -4   7   6        167.46        191.06        14.87 o                         
  -3   7   6       1147.92       1265.95        48.71 o                         
  -2   7   6        152.80        133.51        16.51 o                         
  -1   7   6       9598.80       9170.63       237.38 o                         
   0   7   6        268.77        224.14         7.60 o                         
   1   7   6       4934.90       5192.29        42.05 o                         
   2   7   6        120.56        144.18         9.87 o                         
   3   7   6        748.31        855.99        20.97 o                         
   4   7   6        359.12        388.05        29.42 o                         
   5   7   6         30.06         20.85         7.90 o                         
   6   7   6          0.30          4.38         5.21 o                         
   7   7   6       2022.62       2098.75        35.30 o                         
   8   7   6         42.60         49.73         6.19 o                         
   9   7   6         39.42         49.93         9.45 o                         
  10   7   6         37.24         20.97        15.20 o                         
  11   7   6        483.65        499.22        27.23 o                         
  12   7   6         58.28         56.21        11.99 o                         
  13   7   6          5.79        -10.44        10.44 o                         
  14   7   6          6.18         -2.40        21.91 o                         
 -15   8   6         18.56        -28.29        28.29 o                         
 -14   8   6         10.32         37.30        22.59 o                         
 -13   8   6        195.35        175.87        22.10 o                         
 -12   8   6          6.65          2.03        14.41 o                         
 -11   8   6         10.00          4.20        12.61 o                         
 -10   8   6         70.64         61.77        16.59 o                         
  -9   8   6          1.78         -8.75        10.35 o                         
  -8   8   6       1165.99       1335.73        80.08 o                         
  -7   8   6       2267.85       2266.27        43.16 o                         
  -6   8   6        932.51        989.78        29.85 o                         
  -5   8   6       2759.36       2648.25        32.43 o                         
  -4   8   6        587.04        562.69        13.67 o                         
  -3   8   6       2766.94       2757.12        75.05 o                         
  -2   8   6       1739.69       1637.59        56.29 o                         
  -1   8   6          3.62          8.41        16.70 o                         
   0   8   6       1285.98       1335.75        19.05 o                         
   1   8   6       1781.58       1985.18        22.69 o                         
   2   8   6       1394.47       1469.81        18.91 o                         
   3   8   6       1543.48       1578.80        30.86 o                         
   4   8   6        598.85        801.00        24.41 o                         
   5   8   6       3956.33       3973.29       102.86 o                         
   6   8   6        587.71        647.76        37.00 o                         
   7   8   6        219.60        237.78        13.42 o                         
   8   8   6        166.60        165.48        10.39 o                         
   9   8   6        181.77        204.78        15.26 o                         
  10   8   6        550.70        536.29        24.22 o                         
  11   8   6        156.96        183.78        16.31 o                         
  12   8   6         10.32         16.45        12.93 o                         
  13   8   6        135.86        153.61        22.91 o                         
  14   8   6         20.49         15.39        22.74 o                         
 -15   9   6         20.04         46.23        26.12 o                         
 -14   9   6         18.86         21.76        18.91 o                         
 -13   9   6         98.55        120.36        18.52 o                         
 -12   9   6          0.85        -17.94        17.94 o                         
 -11   9   6        220.74        223.35        27.69 o                         
 -10   9   6          0.17         -6.98        15.69 o                         
  -9   9   6        367.27        392.82        23.51 o                         
  -8   9   6         10.22          7.67        12.47 o                         
  -7   9   6        347.92        318.90        17.55 o                         
  -6   9   6        374.82        382.37        17.89 o                         
  -5   9   6         12.42         11.30         5.06 o                         
  -4   9   6        312.13        254.25        18.46 o                         
  -3   9   6        521.10        462.83        18.20 o                         
  -2   9   6         22.02         11.56        12.91 o                         
  -1   9   6       3658.81       3486.61        78.59 o                         
   0   9   6         15.84         10.81         3.51 o                         
   1   9   6       2487.07       2631.93        32.20 o                         
   2   9   6        470.62        421.05         9.99 o                         
   3   9   6        200.53        199.91        10.50 o                         
   4   9   6         89.16        113.48        14.86 o                         
   5   9   6        213.27        235.43        21.39 o                         
   6   9   6        121.15        126.46        18.84 o                         
   7   9   6         69.50         52.68         7.60 o                         
   8   9   6         41.96         42.17         7.23 o                         
   9   9   6        366.18        367.97        19.79 o                         
  10   9   6         37.58         21.22         8.65 o                         
  11   9   6        150.01        151.90        14.84 o                         
  12   9   6          0.65         -9.83         9.83 o                         
  13   9   6          5.57         22.15        10.25 o                         
 -14  10   6         11.07         52.01        26.12 o                         
 -13  10   6        126.63        129.31        25.52 o                         
 -12  10   6         12.05          2.33        15.39 o                         
 -11  10   6          9.85         -1.88        15.91 o                         
 -10  10   6        109.24        110.57        16.02 o                         
  -9  10   6          8.12          6.94         8.15 o                         
  -8  10   6         64.05         53.84         9.78 o                         
  -7  10   6        880.94        864.88        27.78 o                         
  -6  10   6        497.80        451.27        16.12 o                         
  -5  10   6        296.46        329.20        16.71 o                         
  -4  10   6         54.91         72.16        15.06 o                         
  -3  10   6       1623.58       1552.28        34.32 o                         
  -2  10   6        177.18        176.84        15.26 o                         
  -1  10   6        838.21        835.88        36.51 o                         
   0  10   6        969.35       1060.61        48.63 o                         
   1  10   6        725.51        623.44        38.58 o                         
   2  10   6        555.40        549.40        13.85 o                         
   3  10   6        281.77        255.43        15.46 o                         
   4  10   6        236.29        245.64        20.86 o                         
   5  10   6       1407.82       1541.23        54.34 o                         
   6  10   6        438.38        406.32        30.17 o                         
   7  10   6        522.47        523.95        21.64 o                         
   8  10   6         80.10         73.23        10.84 o                         
   9  10   6          4.70         -4.39         8.30 o                         
  10  10   6        102.43         97.72        12.95 o                         
  11  10   6        134.05        130.11        14.82 o                         
  12  10   6         31.75         37.69        15.57 o                         
  13  10   6        254.21        241.30        20.02 o                         
  14  10   6         25.88         37.37        20.49 o                         
 -14  11   6         41.39         61.51        16.35 o                         
 -13  11   6         77.96         57.64        21.84 o                         
 -12  11   6          2.61          3.45        14.26 o                         
 -11  11   6        236.26        239.31        22.65 o                         
 -10  11   6         26.75         32.27         9.23 o                         
  -9  11   6        174.85        177.75        14.82 o                         
  -8  11   6        596.91        687.57        26.10 o                         
  -7  11   6        716.58        719.11        26.10 o                         
  -6  11   6        424.38        444.11        14.39 o                         
  -5  11   6        760.29        690.15        18.46 o                         
  -4  11   6       2927.11       2989.72        50.46 o                         
  -3  11   6        397.68        366.89        17.72 o                         
  -2  11   6         53.18         29.61         9.90 o                         
  -1  11   6       1628.57       1740.76        55.42 o                         
   0  11   6        287.87        298.14        12.15 o                         
   1  11   6        181.81        135.17        21.76 o                         
   2  11   6        354.91        438.67        33.92 o                         
   3  11   6        342.01        276.16        11.93 o                         
   4  11   6         50.45         27.09        10.06 o                         
   5  11   6         38.36         39.82        10.23 o                         
   6  11   6        242.42        190.25        52.54 o                         
   7  11   6        611.00        655.74        24.19 o                         
   8  11   6        230.24        237.55        16.52 o                         
   9  11   6        311.56        308.05        19.09 o                         
  10  11   6          5.01          4.09         9.55 o                         
  11  11   6        223.21        221.40        17.82 o                         
  12  11   6          0.31         -4.61        18.48 o                         
  13  11   6          2.84          6.19        12.11 o                         
  14  11   6         16.42         56.59        21.91 o                         
 -14  12   6         63.53         58.20        16.99 o                         
 -13  12   6         54.43         52.87        15.17 o                         
 -12  12   6         45.69         28.04        14.26 o                         
 -11  12   6          0.99         10.80        11.45 o                         
 -10  12   6        148.19        171.57        18.56 o                         
  -9  12   6          9.12         -0.13         8.60 o                         
  -8  12   6        169.17        147.61        14.16 o                         
  -7  12   6        750.70        757.39        27.62 o                         
  -6  12   6          0.17         -7.98        12.15 o                         
  -5  12   6         22.68         14.98         5.66 o                         
  -4  12   6        109.68         68.53         7.88 o                         
  -3  12   6       1018.23       1045.05        24.07 o                         
  -2  12   6        233.63        191.11        12.26 o                         
  -1  12   6        330.23        341.27        30.58 o                         
   0  12   6         52.80         61.64        12.07 o                         
   1  12   6       1083.79       1196.22        56.59 o                         
   2  12   6        115.91        108.30        20.26 o                         
   3  12   6       1447.79       1610.30        46.03 o                         
   4  12   6         10.00         -6.92         8.17 o                         
   5  12   6        189.27        161.70        14.92 o                         
   6  12   6         22.65         30.35        10.24 o                         
   7  12   6         40.75         23.32         8.40 o                         
   8  12   6        676.75        713.15        34.91 o                         
   9  12   6         23.16         30.29        12.32 o                         
  10  12   6        274.52        266.79        23.23 o                         
  11  12   6         30.49         27.39        10.79 o                         
  12  12   6         93.86         94.66        13.83 o                         
  13  12   6         38.25         56.30        12.24 o                         
 -14  13   6          1.46        -19.81        19.81 o                         
 -13  13   6         36.13         43.05        14.77 o                         
 -12  13   6         39.35         17.37        17.67 o                         
 -11  13   6         35.22         22.50        13.75 o                         
 -10  13   6          5.26          2.29         9.76 o                         
  -9  13   6        143.02        146.04        14.57 o                         
  -8  13   6        128.70        139.04        13.95 o                         
  -7  13   6        136.44        134.30        16.58 o                         
  -6  13   6        327.76        395.60        19.94 o                         
  -5  13   6         15.37         14.50         5.92 o                         
  -4  13   6        825.77        818.16        21.85 o                         
  -3  13   6        170.10        148.93        10.14 o                         
  -2  13   6         54.24         42.27         8.43 o                         
  -1  13   6         57.39         55.63        10.73 o                         
   0  13   6        440.57        439.85        12.86 o                         
   1  13   6        914.40        968.38        35.48 o                         
   2  13   6         34.60         27.54        11.02 o                         
   3  13   6         19.06          8.51        11.89 o                         
   4  13   6       1234.62       1196.16        51.78 o                         
   5  13   6        142.77        134.94        24.39 o                         
   6  13   6       1029.41       1010.42        36.61 o                         
   7  13   6        324.58        319.80        18.14 o                         
   8  13   6        235.24        227.35        16.67 o                         
   9  13   6        210.03        196.46        16.18 o                         
  10  13   6         37.18         37.32        10.61 o                         
  11  13   6         22.17          6.06         9.02 o                         
  12  13   6         13.91         16.34        15.87 o                         
  13  13   6          1.11          8.03        18.01 o                         
 -13  14   6         34.86         16.96        16.36 o                         
 -12  14   6        133.78        145.41        52.23 o                         
 -11  14   6         15.25         27.04        14.39 o                         
 -10  14   6        274.57        308.27        20.71 o                         
  -9  14   6          0.12          3.17         8.56 o                         
  -8  14   6        383.72        435.54        22.71 o                         
  -7  14   6         12.56         14.14         8.86 o                         
  -6  14   6         27.88          3.97        12.08 o                         
  -5  14   6        205.57        194.72        11.43 o                         
  -4  14   6          1.11          2.88         5.81 o                         
  -3  14   6         65.17         52.28         8.67 o                         
  -2  14   6        363.81        401.99        18.61 o                         
  -1  14   6        207.23        237.13        15.17 o                         
   0  14   6          8.05         -1.12         7.61 o                         
   1  14   6        626.95        687.71        20.20 o                         
   2  14   6       1889.94       1940.76        52.82 o                         
   3  14   6         12.20          4.19        11.58 o                         
   4  14   6        163.67        152.40        19.51 o                         
   5  14   6         89.86         46.68        17.04 o                         
   6  14   6         19.25         15.46        17.34 o                         
   7  14   6          4.55         -6.41         9.65 o                         
   8  14   6        651.38        632.07        32.18 o                         
   9  14   6          1.37          1.10        11.27 o                         
  10  14   6         77.33         92.42        16.01 o                         
  11  14   6         98.06        107.62        27.54 o                         
  12  14   6        209.72        209.61        31.75 o                         
 -13  15   6          9.44         17.94        17.04 o                         
 -12  15   6          8.25          5.29        21.28 o                         
 -11  15   6          4.80         10.39        12.87 o                         
 -10  15   6         20.93         65.10        16.77 o                         
  -9  15   6        128.11        129.38        14.87 o                         
  -8  15   6        379.60        406.82        22.39 o                         
  -7  15   6          1.84          6.82         8.66 o                         
  -6  15   6         97.77        143.73        17.53 o                         
  -5  15   6        200.70        223.27        16.28 o                         
  -4  15   6       1394.17       1347.86        29.94 o                         
  -3  15   6        164.71        185.01        13.44 o                         
  -2  15   6         47.08         62.74        10.06 o                         
  -1  15   6         31.12         21.32         8.11 o                         
   0  15   6         51.01         38.57        11.27 o                         
   1  15   6          1.23         -4.21        11.16 o                         
   2  15   6        774.65        697.39        53.92 o                         
   3  15   6        135.95         82.09        16.62 o                         
   4  15   6        922.21        935.75        39.33 o                         
   5  15   6         33.55         20.88        13.31 o                         
   6  15   6        498.72        472.07        40.60 o                         
   7  15   6          1.00          2.94         9.34 o                         
   8  15   6         59.02         72.40        14.37 o                         
   9  15   6         12.14         23.57        19.21 o                         
  10  15   6          5.96         25.37        18.69 o                         
  11  15   6          0.03         25.59        19.74 o                         
 -12  16   6         34.33         48.71        21.46 o                         
 -11  16   6          6.45          6.86        14.33 o                         
 -10  16   6        291.27        307.15        27.43 o                         
  -9  16   6          6.06          1.73        10.83 o                         
  -8  16   6         87.40         89.64        13.47 o                         
  -7  16   6          3.43         12.17         9.68 o                         
  -6  16   6        163.55        179.52        15.64 o                         
  -5  16   6         10.88         -4.29         9.25 o                         
  -4  16   6        188.24        207.17        13.23 o                         
  -3  16   6         49.73         32.53         8.58 o                         
  -2  16   6        808.94        809.01        27.79 o                         
  -1  16   6        149.50        149.39        13.91 o                         
   0  16   6       2300.80       2313.38        49.13 o                         
   1  16   6          0.25         -4.72        11.64 o                         
   2  16   6        363.66        338.90        24.33 o                         
   3  16   6        108.90         98.64        18.99 o                         
   4  16   6        135.55         85.67        15.56 o                         
   5  16   6          1.42         13.35        12.83 o                         
   6  16   6         40.41         14.71        15.99 o                         
   7  16   6          2.48          1.50        14.71 o                         
   8  16   6        217.61        288.42        36.70 o                         
   9  16   6         44.72         40.00        19.36 o                         
  10  16   6        215.79        240.24        36.40 o                         
  11  16   6          0.02         -1.73        17.56 o                         
 -11  17   6         16.00         45.56        16.12 o                         
 -10  17   6          1.70          5.02        36.02 o                         
  -9  17   6          1.09        -12.02        12.02 o                         
  -8  17   6        308.69        357.61        22.55 o                         
  -7  17   6          6.13         17.07        11.61 o                         
  -6  17   6        364.86        373.22        22.23 o                         
  -5  17   6         14.69         16.12         9.56 o                         
  -4  17   6        988.16       1034.28        57.53 o                         
  -3  17   6         44.70         59.07        10.29 o                         
  -2  17   6         78.59         89.44        11.84 o                         
  -1  17   6        144.93        158.81        14.28 o                         
   0  17   6         10.38         13.30         8.19 o                         
   1  17   6         29.84         20.19        11.77 o                         
   2  17   6        396.64        369.14        27.73 o                         
   3  17   6         12.37          0.17        18.95 o                         
   4  17   6        324.55        332.68        26.13 o                         
   5  17   6          5.40        -10.66        13.00 o                         
   6  17   6        317.00        339.80        27.66 o                         
   7  17   6         45.98         68.97        21.84 o                         
   8  17   6          3.32        -23.19        23.19 o                         
   9  17   6         34.02         20.49        18.24 o                         
  10  17   6          0.67        -24.02        24.02 o                         
 -10  18   6         37.88         46.68        14.87 o                         
  -9  18   6         13.61         24.24        15.02 o                         
  -8  18   6        142.40        171.48        22.18 o                         
  -7  18   6         20.81          6.03        11.31 o                         
  -6  18   6        104.66        128.19        15.61 o                         
  -5  18   6        171.67        186.13        23.10 o                         
  -4  18   6        246.90        319.51        26.87 o                         
  -3  18   6         24.04         20.05         8.85 o                         
  -2  18   6       1311.24       1362.09        58.32 o                         
  -1  18   6         86.22         61.20        11.86 o                         
   0  18   6        635.31        602.23        26.09 o                         
   1  18   6         92.52         95.60        15.50 o                         
   2  18   6        601.44        565.98        32.68 o                         
   3  18   6          6.40         -8.36        17.97 o                         
   4  18   6         21.02          3.02        14.30 o                         
   5  18   6        146.32        142.11        20.86 o                         
   6  18   6         30.62         25.21        22.25 o                         
   7  18   6          4.37         12.75        13.12 o                         
   8  18   6        239.58        238.36        35.57 o                         
   9  18   6          7.84          5.40        19.44 o                         
  -9  19   6         51.01         35.80        14.03 o                         
  -8  19   6         10.98         13.58        12.95 o                         
  -7  19   6        118.27        153.05        16.41 o                         
  -6  19   6        312.09        363.04        23.26 o                         
  -5  19   6         86.64        134.50        18.27 o                         
  -4  19   6        500.75        481.70        47.43 o                         
  -3  19   6          2.47        -10.72        18.05 o                         
  -2  19   6        171.12        178.96        15.70 o                         
  -1  19   6        261.74        313.34        20.86 o                         
   0  19   6          0.28        -10.69        10.69 o                         
   1  19   6        103.19         93.34        16.61 o                         
   2  19   6        113.11        111.61        17.56 o                         
   3  19   6         52.91         48.92        14.06 o                         
   4  19   6        402.98        381.71        29.60 o                         
   5  19   6          5.28         18.56        14.30 o                         
   6  19   6         25.96         20.17        14.50 o                         
   7  19   6         44.75         44.48        14.94 o                         
   8  19   6          4.30          2.31        21.58 o                         
  -8  20   6         61.65         69.11        35.69 o                         
  -7  20   6        169.23        215.09        25.31 o                         
  -6  20   6         31.28         29.65        12.81 o                         
  -5  20   6        174.46        183.05        21.91 o                         
  -4  20   6         80.26         88.75        17.44 o                         
  -3  20   6        109.11         98.19        16.51 o                         
  -2  20   6        179.55        195.13        17.29 o                         
  -1  20   6          9.02         24.98        10.48 o                         
   0  20   6        239.83        248.61        18.74 o                         
   1  20   6         19.93         23.64        13.51 o                         
   2  20   6        117.55         85.20        16.81 o                         
   3  20   6        313.23        283.71        26.41 o                         
   4  20   6         35.68          8.84        15.50 o                         
   5  20   6         33.67         65.43        17.74 o                         
   6  20   6          3.78         16.95        14.86 o                         
   7  20   6         26.01         38.43        16.05 o                         
  -8  21   6         33.12         19.51        19.44 o                         
  -7  21   6        133.42        155.50        29.57 o                         
  -6  21   6         92.33        131.04        31.60 o                         
  -5  21   6          0.20         11.66        13.88 o                         
  -4  21   6         70.99         43.19        15.64 o                         
  -3  21   6         65.17         20.08        33.74 o                         
  -2  21   6          8.08         11.11        13.24 o                         
  -1  21   6        174.64        173.72        16.60 o                         
   0  21   6         19.69         28.73        13.58 o                         
   1  21   6        181.58        170.94        21.03 o                         
   2  21   6         82.98         59.54        15.16 o                         
   3  21   6          2.38        -14.12        14.12 o                         
   4  21   6         43.65         47.42        16.59 o                         
   5  21   6         51.91         49.86        28.33 o                         
   6  21   6         10.20         20.51        14.30 o                         
  -5  22   6        240.75        248.87        39.55 o                         
  -4  22   6          9.26        -13.30        13.53 o                         
  -3  22   6         50.38         69.61        17.20 o                         
  -2  22   6          2.59          0.82        11.94 o                         
  -1  22   6         64.23         27.78        13.36 o                         
   0  22   6          8.66         30.87        13.45 o                         
   1  22   6        194.58        173.43        20.78 o                         
   2  22   6          0.74          8.40        12.82 o                         
   3  22   6         36.70         33.40        15.36 o                         
   4  22   6          3.81         27.58        15.33 o                         
   5  22   6        317.11        377.13        43.15 o                         
  -4  23   6          0.08        -20.04        20.34 o                         
  -3  23   6         66.75         56.83        17.06 o                         
  -2  23   6          5.07         -0.41        11.65 o                         
  -1  23   6         95.35        105.35        18.13 o                         
   0  23   6          0.51         20.48        13.97 o                         
   1  23   6         78.99         57.01        16.88 o                         
   2  23   6          2.76        -11.37        26.79 o                         
   3  23   6          7.94        -11.63        14.33 o                         
  -2  24   6         12.55         -3.69        13.77 o                         
  -1  24   6          4.22          9.91        36.55 o                         
   0  24   6         16.61          5.10        19.44 o                         
   1  24   6         14.66          0.03        18.01 o                         
   2  24   6          3.74          0.90        15.31 o                         
 -15   0   7         56.43         56.74        24.02 o                         
 -13   0   7          2.59        -13.21        20.04 o                         
 -11   0   7        110.55         82.63        22.06 o                         
  -9   0   7        199.66        207.51        26.12 o                         
  -7   0   7       2314.47       2284.75        71.52 o                         
  -5   0   7         49.71         47.73         7.54 o                         
  -3   0   7      11166.63      12181.76       171.56 o                         
  -1   0   7         36.08         87.43        11.56 o                         
   1   0   7       1858.38       1535.83        41.05 o                         
   3   0   7        203.35        255.03        12.59 o                         
   5   0   7       7652.36       7439.26       101.39 o                         
   7   0   7        333.76        402.72        33.02 o                         
   9   0   7        145.08        145.75        22.44 o                         
  11   0   7        169.32        199.41        29.72 o                         
  13   0   7        360.93        369.70        41.28 o                         
 -15   1   7         27.20         52.09        17.60 o                         
 -14   1   7         23.03          3.65        12.08 o                         
 -13   1   7        283.00        283.29        30.47 o                         
 -12   1   7          0.79          1.44        11.89 o                         
 -11   1   7        271.00        285.66        23.65 o                         
 -10   1   7        284.26        244.68        21.36 o                         
  -9   1   7        113.01        100.93        14.50 o                         
  -8   1   7         80.07         56.87        12.20 o                         
  -7   1   7       2544.94       2475.48        53.14 o                         
  -6   1   7          3.04         18.46         5.77 o                         
  -5   1   7       3775.20       3460.34        38.24 o                         
  -4   1   7         62.67         47.74         4.47 o                         
  -3   1   7       1238.00       1429.35        21.94 o                         
  -2   1   7        189.15        253.19        10.12 o                         
  -1   1   7      12073.58      11583.99       151.51 o                         
   0   1   7       3319.72       3726.16        37.27 o                         
   1   1   7         28.31         20.46         2.86 o                         
   2   1   7        648.48        885.99        21.36 o                         
   3   1   7        214.30        274.40         9.27 o                         
   4   1   7       5930.43       6043.59        54.29 o                         
   5   1   7       2913.57       2969.46        33.11 o                         
   6   1   7        169.33        173.75         8.01 o                         
   7   1   7       2755.92       2861.34        43.08 o                         
   8   1   7        207.61        210.55        18.54 o                         
   9   1   7       1091.55       1011.86        38.23 o                         
  10   1   7        111.66        115.98        30.73 o                         
  11   1   7        203.41        202.03        21.35 o                         
  12   1   7          5.17          6.86        13.25 o                         
  13   1   7         62.71        109.57        26.49 o                         
  14   1   7          0.13         30.00        16.24 o                         
 -15   2   7          6.70        -14.44        15.10 o                         
 -14   2   7        147.91        130.31        20.64 o                         
 -13   2   7        114.13        156.25        21.06 o                         
 -12   2   7         24.26         18.20        12.17 o                         
 -11   2   7        163.11        135.05        17.39 o                         
 -10   2   7        468.80        455.49        27.75 o                         
  -9   2   7          3.29          7.30        11.43 o                         
  -8   2   7         91.47         92.85        13.62 o                         
  -7   2   7       3670.92       3481.43        91.64 o                         
  -6   2   7        645.59        633.63        16.30 o                         
  -5   2   7       1987.78       2122.12        28.65 o                         
  -4   2   7        331.34        284.89        11.05 o                         
  -3   2   7       1517.18       1550.71        26.79 o                         
  -2   2   7         20.96         51.28         5.42 o                         
  -1   2   7       1432.32       1355.26        26.04 o                         
   0   2   7        697.02        683.96        13.71 o                         
   1   2   7       4428.03       4190.33        52.30 o                         
   2   2   7       2518.48       2625.21        30.70 o                         
   3   2   7        530.28        477.97        13.18 o                         
   4   2   7        584.99        592.49        11.21 o                         
   5   2   7       2255.35       2253.81        28.54 o                         
   6   2   7         10.37          5.86         4.25 o                         
   7   2   7         87.33        116.37         8.32 o                         
   8   2   7        354.03        327.42        20.79 o                         
   9   2   7          2.36          9.95        11.93 o                         
  10   2   7          8.10         19.23        12.56 o                         
  11   2   7        647.01        646.16        40.79 o                         
  12   2   7         15.87         18.85        10.25 o                         
  13   2   7        122.24        104.44        28.86 o                         
  14   2   7          2.24          4.54        14.21 o                         
 -15   3   7          0.34        -22.59        22.59 o                         
 -14   3   7          2.48          4.23        14.26 o                         
 -13   3   7        298.19        329.52        29.08 o                         
 -12   3   7         19.88         15.92        12.82 o                         
 -11   3   7         37.53         13.82        12.44 o                         
 -10   3   7          7.54          2.51        12.12 o                         
  -9   3   7        638.78        681.67        31.79 o                         
  -8   3   7       1235.97       1358.03        58.99 o                         
  -7   3   7         81.91         75.25        14.95 o                         
  -6   3   7        167.93        172.24         8.83 o                         
  -5   3   7        479.35        469.82        13.05 o                         
  -4   3   7        315.38        215.41        11.40 o                         
  -3   3   7       2641.73       2403.98        29.74 o                         
  -2   3   7       4890.19       5407.06        65.48 o                         
  -1   3   7        160.44        167.01         7.86 o                         
   0   3   7        713.77        796.08        21.19 o                         
   1   3   7        470.16        375.16        16.66 o                         
   2   3   7       8232.62       8544.03        66.93 o                         
   3   3   7        258.11        187.56         9.02 o                         
   4   3   7       1118.62       1161.20        18.16 o                         
   5   3   7        175.19        204.51         7.90 o                         
   6   3   7        498.46        504.79        19.12 o                         
   7   3   7        487.28        480.43        14.33 o                         
   8   3   7         14.29         19.11         6.89 o                         
   9   3   7        307.25        320.83        22.76 o                         
  10   3   7        167.83        155.25        18.20 o                         
  11   3   7        309.39        290.98        25.38 o                         
  12   3   7         31.61         41.72        10.45 o                         
  13   3   7         70.60         68.59        17.47 o                         
  14   3   7         12.82         18.31        21.91 o                         
 -15   4   7         34.16          2.48        20.04 o                         
 -14   4   7        129.33        110.32        27.99 o                         
 -13   4   7         66.42         63.13        17.11 o                         
 -12   4   7        156.24        178.07        20.87 o                         
 -11   4   7          2.40         10.66        13.44 o                         
 -10   4   7        246.26        223.94        21.12 o                         
  -9   4   7         19.54         12.08        16.59 o                         
  -8   4   7        294.44        257.76        14.60 o                         
  -7   4   7        918.26        891.08        19.62 o                         
  -6   4   7        131.91        154.96         6.98 o                         
  -5   4   7         14.06          5.11         3.86 o                         
  -4   4   7       8800.14       8997.91        59.66 o                         
  -3   4   7        948.50        874.36        17.65 o                         
  -2   4   7       2323.40       2403.33        31.61 o                         
  -1   4   7       5950.65       6794.07       199.00 o                         
   0   4   7        559.25        528.88        15.11 o                         
   1   4   7       2620.66       2821.41        29.41 o                         
   2   4   7        182.95        143.22         9.72 o                         
   3   4   7         24.10          4.93         2.63 o                         
   4   4   7       1711.45       1528.37        25.20 o                         
   5   4   7       3405.92       3565.14        47.06 o                         
   6   4   7       1191.45       1255.42        47.15 o                         
   7   4   7         75.35         65.29         4.85 o                         
   8   4   7        683.59        651.74        31.90 o                         
   9   4   7         69.86         43.20        12.95 o                         
  10   4   7        226.17        205.51        16.69 o                         
  11   4   7        119.06        120.82        13.31 o                         
  12   4   7        150.80        143.69        15.03 o                         
  13   4   7         40.10         77.89        18.68 o                         
  14   4   7         21.26         44.35        21.39 o                         
 -15   5   7          0.62         -0.23        20.26 o                         
 -14   5   7         34.44         24.02        20.04 o                         
 -13   5   7         32.99         57.71        23.79 o                         
 -12   5   7          3.14          9.08        17.86 o                         
 -11   5   7        191.12        245.82        23.34 o                         
 -10   5   7        322.94        361.15        57.15 o                         
  -9   5   7         18.84          7.13        17.82 o                         
  -8   5   7       1228.19       1169.55        44.29 o                         
  -7   5   7        974.78       1075.66        19.46 o                         
  -6   5   7        162.27        144.92         6.59 o                         
  -5   5   7       2050.17       2054.38        33.63 o                         
  -4   5   7       4667.50       4498.09        40.03 o                         
  -3   5   7        613.48        641.15        12.26 o                         
  -2   5   7       3941.44       3925.84        61.50 o                         
  -1   5   7       3857.23       3773.81       146.16 o                         
   1   5   7        202.27        227.58         7.71 o                         
   3   5   7        244.99        224.12         6.67 o                         
   4   5   7       1350.06       1378.31        34.41 o                         
   5   5   7        529.39        541.04        19.05 o                         
   6   5   7        488.58        451.70        13.05 o                         
   7   5   7         51.28         38.25        11.79 o                         
   8   5   7         35.44         57.53         9.13 o                         
   9   5   7         16.76         18.47        10.95 o                         
  10   5   7        292.67        348.68        20.17 o                         
  11   5   7          3.94         -5.68         8.99 o                         
  12   5   7          4.35          8.16         8.77 o                         
  13   5   7          0.13          3.51         9.58 o                         
  14   5   7         96.70         94.94        25.14 o                         
 -15   6   7         23.19         13.06        19.81 o                         
 -14   6   7        189.93        211.34        36.62 o                         
 -13   6   7          5.27         17.94        21.76 o                         
 -12   6   7         21.80         15.24        16.59 o                         
 -11   6   7        330.48        341.52        27.02 o                         
 -10   6   7        614.56        758.46        44.65 o                         
  -9   6   7         16.27         11.11        10.88 o                         
  -8   6   7        689.02        676.42        24.02 o                         
  -7   6   7          3.86          4.75         4.80 o                         
  -6   6   7        593.59        644.24        13.35 o                         
  -5   6   7         59.27         45.68         4.03 o                         
  -4   6   7       7328.43       7887.10        76.26 o                         
  -3   6   7         23.75         43.33         7.37 o                         
  -2   6   7       5399.91       5586.39        73.95 o                         
  -1   6   7        522.38        460.51        29.27 o                         
   0   6   7       1345.89       1305.12        48.11 o                         
   1   6   7        868.17       1019.66        18.14 o                         
   2   6   7         83.98         44.64         4.20 o                         
   3   6   7        846.48        960.10        27.42 o                         
   4   6   7       1922.28       2007.22        46.23 o                         
   5   6   7        356.82        302.08        23.79 o                         
   6   6   7         57.60         29.79         5.27 o                         
   7   6   7        137.12        138.85         7.59 o                         
   8   6   7       1548.00       1639.53        30.88 o                         
   9   6   7        216.32        227.20        16.72 o                         
  10   6   7          1.78         27.92        26.19 o                         
  11   6   7          3.00         -3.30         9.99 o                         
  12   6   7         87.02        122.31        14.58 o                         
  13   6   7         71.70         63.59        12.41 o                         
  14   6   7          4.05         25.37        13.40 o                         
 -15   7   7          4.43        -22.74        22.74 o                         
 -14   7   7          1.52          1.50        21.69 o                         
 -13   7   7          0.20         16.33        21.80 o                         
 -12   7   7         21.61         13.46        20.86 o                         
 -11   7   7          2.86          9.76        13.51 o                         
 -10   7   7        371.17        423.13        35.35 o                         
  -9   7   7        125.99        138.58        20.44 o                         
  -8   7   7       2849.59       2842.21        59.29 o                         
  -7   7   7          1.95          4.98         4.56 o                         
  -6   7   7       1660.39       1759.32        42.05 o                         
  -5   7   7         38.93         62.25         9.49 o                         
  -4   7   7        591.16        521.41        19.55 o                         
  -3   7   7         26.73         29.42        11.56 o                         
  -2   7   7         14.67         13.51        13.06 o                         
  -1   7   7        125.64        159.08         7.08 o                         
   0   7   7       3906.04       3756.41        88.78 o                         
   1   7   7        241.05        288.35        10.18 o                         
   2   7   7       3366.11       3543.63        38.00 o                         
   3   7   7         21.09         24.79         7.03 o                         
   4   7   7       1537.25       1798.49        53.66 o                         
   5   7   7        154.98        151.83        18.76 o                         
   6   7   7          2.22          2.09         6.20 o                         
   7   7   7          1.84          1.74         3.84 o                         
   8   7   7        123.60        125.83        10.74 o                         
   9   7   7        307.59        313.75        23.45 o                         
  10   7   7        130.76        118.31        13.76 o                         
  11   7   7         29.00         26.17        14.44 o                         
  12   7   7        128.98        138.10        15.12 o                         
  13   7   7          1.16         -2.50         9.73 o                         
  14   7   7        175.44        173.75        22.13 o                         
 -15   8   7          9.79        -14.11        19.06 o                         
 -14   8   7         13.99         22.59        22.67 o                         
 -13   8   7         29.95         45.50        13.51 o                         
 -12   8   7        155.84        174.42        26.57 o                         
 -11   8   7         15.74          5.03        15.16 o                         
 -10   8   7        539.40        549.64        29.90 o                         
  -9   8   7         65.66         67.65        11.17 o                         
  -8   8   7        105.58        139.98        13.53 o                         
  -7   8   7        158.42        159.89         7.98 o                         
  -6   8   7         70.77         74.79         9.97 o                         
  -5   8   7        137.68        142.36        11.86 o                         
  -4   8   7       3760.37       3700.69        54.19 o                         
  -3   8   7          2.19         -4.55        18.39 o                         
  -2   8   7       2252.13       2339.84        71.00 o                         
  -1   8   7         63.70         74.17         4.40 o                         
   0   8   7       1759.50       1727.31        23.69 o                         
   1   8   7         39.84         41.32         4.87 o                         
   2   8   7       1380.63       1492.76        19.90 o                         
   3   8   7        315.14        371.91        14.16 o                         
   4   8   7       2065.07       2167.60        40.44 o                         
   5   8   7        254.05        359.54        18.73 o                         
   6   8   7         79.50        109.02        13.08 o                         
   7   8   7          2.38        -10.29        10.59 o                         
   8   8   7       1417.28       1309.88        35.64 o                         
   9   8   7          0.83          1.79        11.98 o                         
  10   8   7        302.06        351.45        20.65 o                         
  11   8   7         46.54         46.10        20.85 o                         
  12   8   7          8.74         19.19        10.98 o                         
  13   8   7         69.17         62.98        13.41 o                         
  14   8   7          2.03          0.23        20.41 o                         
 -14   9   7          9.72         42.10        20.79 o                         
 -13   9   7          0.17         15.28        12.31 o                         
 -12   9   7          0.81        -18.54        18.54 o                         
 -11   9   7        157.44        208.28        35.87 o                         
 -10   9   7        199.79        202.50        23.74 o                         
  -9   9   7         20.83         20.04        12.97 o                         
  -8   9   7       1338.81       1434.16        36.63 o                         
  -7   9   7         54.04         60.00        14.71 o                         
  -6   9   7        738.27        610.77        23.00 o                         
  -5   9   7       1085.21       1227.13        31.36 o                         
  -4   9   7       4529.82       4418.00        88.86 o                         
  -3   9   7        109.90        113.33        10.92 o                         
  -2   9   7       2498.08       2360.51        31.60 o                         
  -1   9   7       1442.60       1404.15        25.23 o                         
   0   9   7         19.34         14.14         3.81 o                         
   1   9   7        228.32        276.23        10.21 o                         
   2   9   7       5696.31       6073.30        49.64 o                         
   3   9   7        640.96        647.81        19.08 o                         
   4   9   7        314.60        307.68        14.28 o                         
   5   9   7          1.91         -7.82         7.82 o                         
   6   9   7       1688.43       1864.92        63.57 o                         
   7   9   7        259.32        244.88        16.90 o                         
   8   9   7          6.86         26.34         9.24 o                         
   9   9   7          0.21          6.32        13.19 o                         
  10   9   7        693.48        712.26        28.07 o                         
  11   9   7         11.24         12.33        10.34 o                         
  12   9   7        123.51        117.48        14.92 o                         
  13   9   7          2.27         -4.14        10.18 o                         
  14   9   7        173.52        166.84        32.95 o                         
 -14  10   7        111.13        113.55        21.06 o                         
 -13  10   7         70.96         59.33        27.47 o                         
 -12  10   7        209.57        222.54        22.91 o                         
 -11  10   7         69.20         96.20        33.55 o                         
 -10  10   7        400.91        405.28        21.85 o                         
  -9  10   7         25.15         19.39         8.53 o                         
  -8  10   7        123.12        151.99        13.97 o                         
  -7  10   7        684.40        661.15        25.44 o                         
  -6  10   7        159.70        132.23        12.04 o                         
  -5  10   7        411.30        374.22        21.33 o                         
  -4  10   7       1175.13       1225.69        32.10 o                         
  -3  10   7          3.93          3.79         8.38 o                         
  -2  10   7       1752.89       1706.17        45.35 o                         
  -1  10   7         18.28         10.81        12.83 o                         
   0  10   7        791.85        776.20        19.61 o                         
   1  10   7        575.02        569.80        14.54 o                         
   2  10   7         18.63         34.13         7.19 o                         
   3  10   7          5.70         14.98         7.80 o                         
   4  10   7        464.78        400.85        20.83 o                         
   5  10   7        184.43        219.00        22.14 o                         
   6  10   7        449.37        462.53        32.80 o                         
   7  10   7         67.74         54.03        11.30 o                         
   8  10   7       2088.00       2131.39        45.63 o                         
   9  10   7          1.72          8.35        10.58 o                         
  10  10   7         77.49         86.07        13.13 o                         
  11  10   7         64.59         61.78        11.47 o                         
  12  10   7          2.76         -9.90         9.90 o                         
  13  10   7         16.05          6.84        10.44 o                         
  14  10   7         14.83         31.99        19.48 o                         
 -14  11   7          0.30         28.97        24.47 o                         
 -13  11   7        104.24        129.53        37.94 o                         
 -12  11   7          8.85         17.75        36.96 o                         
 -11  11   7         13.24         19.09        12.89 o                         
 -10  11   7         97.62         93.82        12.99 o                         
  -9  11   7        147.96        143.78        14.33 o                         
  -8  11   7        275.75        258.10        24.15 o                         
  -7  11   7          0.50         -9.61         9.61 o                         
  -6  11   7        681.41        683.98        18.91 o                         
  -5  11   7          5.56         13.65         9.25 o                         
  -4  11   7        296.84        312.93        18.11 o                         
  -3  11   7       2799.35       3001.31        63.57 o                         
  -2  11   7        871.92        865.18        33.43 o                         
  -1  11   7        577.30        560.55        38.88 o                         
   0  11   7       1279.28       1299.87        59.06 o                         
   1  11   7       1145.01       1228.20        57.56 o                         
   2  11   7        819.26        797.56        26.08 o                         
   3  11   7         13.39         -5.55        15.80 o                         
   4  11   7       2611.64       2578.97        54.29 o                         
   5  11   7        133.13        174.41        19.44 o                         
   6  11   7        212.24        251.27        25.29 o                         
   7  11   7       1192.13       1208.44        56.40 o                         
   8  11   7         38.52         44.83        13.97 o                         
   9  11   7         45.06         59.96        10.95 o                         
  10  11   7        231.61        228.17        17.68 o                         
  11  11   7        178.22        166.89        17.13 o                         
  12  11   7         78.11         60.57        12.38 o                         
  13  11   7         24.11         31.16        14.65 o                         
  14  11   7         66.98         93.14        27.92 o                         
 -14  12   7         36.71          7.51        18.16 o                         
 -13  12   7         55.12         33.00        50.51 o                         
 -12  12   7         63.53         81.92        26.12 o                         
 -11  12   7         15.24         46.50        13.40 o                         
 -10  12   7        192.50        181.94        17.00 o                         
  -9  12   7          8.94         -9.51         9.51 o                         
  -8  12   7          9.65         10.57         8.88 o                         
  -7  12   7        763.53        783.90        28.58 o                         
  -6  12   7          8.08          3.10         9.02 o                         
  -5  12   7        334.36        381.31        15.14 o                         
  -4  12   7        540.96        580.98        23.74 o                         
  -3  12   7       1405.29       1414.41        44.07 o                         
  -2  12   7          7.81         15.77        18.91 o                         
  -1  12   7        132.57        141.02        25.52 o                         
   0  12   7       1353.09       1352.43        35.76 o                         
   1  12   7        369.72        407.45        36.47 o                         
   2  12   7        690.02        755.45        47.36 o                         
   3  12   7        372.53        359.48        19.66 o                         
   4  12   7       1218.28       1285.28        38.39 o                         
   5  12   7       2023.68       2116.51        50.70 o                         
   6  12   7        172.86        154.10        16.13 o                         
   7  12   7          6.77         13.35        19.14 o                         
   8  12   7        859.44        796.23        29.01 o                         
   9  12   7         18.56         -3.52         9.39 o                         
  10  12   7         51.80         65.32        11.99 o                         
  11  12   7         91.67         91.46        14.57 o                         
  12  12   7          3.10         -5.08         9.55 o                         
  13  12   7         75.09        131.29        20.14 o                         
 -14  13   7         11.33        -12.68        15.61 o                         
 -13  13   7         50.41         70.63        18.03 o                         
 -12  13   7         18.21          6.42        19.51 o                         
 -11  13   7        185.82        200.27        31.67 o                         
 -10  13   7         25.12         14.50        10.92 o                         
  -9  13   7         37.28         33.49        10.14 o                         
  -8  13   7         75.19         69.08        11.59 o                         
  -7  13   7        129.57        124.45        13.78 o                         
  -6  13   7        221.86        257.19        17.51 o                         
  -5  13   7        721.55        759.34        21.44 o                         
  -4  13   7         38.15         23.76         7.15 o                         
  -3  13   7         28.33          7.95         7.83 o                         
  -2  13   7          0.00         -6.18        10.23 o                         
  -1  13   7       3394.74       3669.58       105.90 o                         
   0  13   7         11.60         17.86        16.66 o                         
   1  13   7        305.97        287.59        32.27 o                         
   2  13   7        406.23        419.23        37.60 o                         
   3  13   7        256.37        246.56        31.33 o                         
   4  13   7         12.20         48.76        14.94 o                         
   5  13   7        826.09        795.37        27.33 o                         
   6  13   7         83.69         66.86        12.70 o                         
   7  13   7        459.75        531.45        29.04 o                         
   8  13   7         35.52          4.26        11.65 o                         
   9  13   7        243.75        214.95        16.91 o                         
  10  13   7         30.81         26.37        10.87 o                         
  11  13   7        155.71        189.53        17.46 o                         
  12  13   7        100.67        136.37        16.65 o                         
 -13  14   7          2.95        -13.96        19.29 o                         
 -12  14   7         55.88         31.84        18.80 o                         
 -11  14   7         17.63          3.31        11.40 o                         
 -10  14   7          1.74         30.39        11.68 o                         
  -9  14   7        171.81        194.37        16.94 o                         
  -8  14   7         26.32         25.28         9.39 o                         
  -7  14   7        562.45        570.07        25.70 o                         
  -6  14   7         26.57         18.34         9.18 o                         
  -5  14   7        507.09        553.46        19.04 o                         
  -4  14   7        293.38        274.68        14.28 o                         
  -3  14   7        259.35        236.41        15.17 o                         
  -2  14   7        231.05        192.77        14.20 o                         
  -1  14   7         11.17         -4.90         8.34 o                         
   0  14   7        184.92        226.68        19.50 o                         
   1  14   7        829.67        799.56        46.16 o                         
   2  14   7         83.09        104.65        26.12 o                         
   3  14   7       1452.81       1396.12        67.28 o                         
   4  14   7         48.57         53.09        13.93 o                         
   5  14   7       1050.54       1133.94        44.50 o                         
   6  14   7         89.60         96.30        16.54 o                         
   7  14   7         25.88         -1.55        11.97 o                         
   8  14   7         14.33          7.96         9.41 o                         
   9  14   7          2.92        -10.32        10.32 o                         
  10  14   7         11.14          1.52         9.32 o                         
  11  14   7        105.58        140.74        31.93 o                         
  12  14   7          8.60         24.09        16.89 o                         
 -12  15   7          0.12         17.12        11.59 o                         
 -11  15   7        119.13        110.54        18.57 o                         
 -10  15   7          0.13        -10.11        10.11 o                         
  -9  15   7        135.20        115.68        14.25 o                         
  -8  15   7         14.95         26.56        10.23 o                         
  -7  15   7          2.61         13.41         9.39 o                         
  -6  15   7          2.92        -12.24        12.24 o                         
  -5  15   7         25.95         16.11         9.07 o                         
  -4  15   7         91.40         87.40        10.83 o                         
  -3  15   7       1214.81       1284.55        34.20 o                         
  -2  15   7         61.92         40.90         8.93 o                         
  -1  15   7        608.97        632.10        24.89 o                         
   0  15   7          7.60         -4.30        12.01 o                         
   1  15   7        498.43        535.22        29.01 o                         
   2  15   7         52.02         58.02        14.35 o                         
   3  15   7        211.91        193.52        19.87 o                         
   4  15   7         30.30          4.52        13.17 o                         
   5  15   7         84.52         82.16        15.78 o                         
   6  15   7         47.11         21.24        14.06 o                         
   7  15   7        262.17        319.99        24.11 o                         
   8  15   7         81.27         73.09        14.90 o                         
   9  15   7        254.95        271.34        23.10 o                         
  10  15   7         63.18         47.81        19.59 o                         
  11  15   7         97.59        123.01        27.09 o                         
 -12  16   7          0.40         -8.41        17.19 o                         
 -11  16   7        143.97        145.67        21.10 o                         
 -10  16   7          4.64         18.77        15.20 o                         
  -9  16   7        113.75        174.83        17.03 o                         
  -8  16   7          0.82         10.63        10.39 o                         
  -7  16   7        630.83        697.29        29.38 o                         
  -6  16   7          4.24         -0.04        10.11 o                         
  -5  16   7        236.04        222.42        26.77 o                         
  -4  16   7          9.49          4.95         7.59 o                         
  -3  16   7         84.62         72.08        10.61 o                         
  -2  16   7         21.89         -1.23         8.78 o                         
  -1  16   7        371.44        322.71        18.77 o                         
   0  16   7         37.25         42.29        11.61 o                         
   1  16   7        531.38        553.17        30.30 o                         
   2  16   7          9.18        -13.58        13.58 o                         
   3  16   7        316.73        327.23        25.14 o                         
   4  16   7         23.71          0.25        17.97 o                         
   5  16   7        578.29        577.81        34.45 o                         
   6  16   7          5.71          0.45        15.61 o                         
   7  16   7         16.55         16.02         9.72 o                         
   8  16   7          7.46        -22.21        22.21 o                         
   9  16   7          1.88        -19.06        19.06 o                         
  10  16   7         11.34         27.62        20.41 o                         
 -11  17   7         31.95         40.15        22.74 o                         
 -10  17   7          0.59          5.78        14.54 o                         
  -9  17   7         60.11         76.64        34.45 o                         
  -8  17   7         13.38         10.79         9.91 o                         
  -7  17   7         67.66         63.55        19.44 o                         
  -6  17   7          7.34          4.39         9.98 o                         
  -5  17   7        235.46        253.37        24.08 o                         
  -4  17   7         46.02         45.96        12.70 o                         
  -3  17   7       1010.44       1138.30        34.29 o                         
  -2  17   7         65.60         60.30        10.61 o                         
  -1  17   7        802.77        800.48        40.05 o                         
   0  17   7         83.40         65.10        13.75 o                         
   1  17   7        298.65        250.12        22.32 o                         
   2  17   7         59.01         78.17        15.53 o                         
   3  17   7          5.66        -11.25        18.27 o                         
   4  17   7         20.04         11.76        11.48 o                         
   5  17   7         79.82         96.21        17.65 o                         
   6  17   7         55.95         55.10        16.39 o                         
   7  17   7        174.75        155.25        21.21 o                         
   8  17   7          7.50        -14.69        14.69 o                         
   9  17   7          4.28         -5.63        12.92 o                         
 -10  18   7          6.36         24.87        13.60 o                         
  -9  18   7         81.67         95.96        19.18 o                         
  -8  18   7          4.68         23.61        14.76 o                         
  -7  18   7        448.31        485.02        31.63 o                         
  -6  18   7         62.70         64.18        13.21 o                         
  -5  18   7        120.41        146.62        21.84 o                         
  -4  18   7         22.10         40.33        13.31 o                         
  -3  18   7        246.29        270.70        18.52 o                         
  -2  18   7         63.69         92.10        12.69 o                         
  -1  18   7        118.04        133.24        18.36 o                         
   0  18   7         22.36         24.06        11.30 o                         
   1  18   7        100.71         83.82        15.01 o                         
   2  18   7          1.59          3.55        17.22 o                         
   3  18   7        424.29        409.66        40.15 o                         
   4  18   7          3.60        -14.52        14.52 o                         
   5  18   7         68.70         83.47        30.36 o                         
   6  18   7          4.20          1.88        19.10 o                         
   7  18   7          5.88          8.81        38.84 o                         
   8  18   7          9.98         20.29        15.15 o                         
  -9  19   7          2.93        -15.28        15.28 o                         
  -8  19   7         85.00         87.19        18.55 o                         
  -7  19   7          2.03          3.08        10.58 o                         
  -6  19   7         52.44         42.04        15.85 o                         
  -5  19   7        431.92        539.94        34.78 o                         
  -4  19   7          0.33          3.73        14.36 o                         
  -3  19   7        364.67        360.84        36.92 o                         
  -2  19   7          3.08          3.45        10.83 o                         
  -1  19   7        319.86        306.77        26.95 o                         
   0  19   7        193.66        195.65        20.81 o                         
   1  19   7         37.32         47.45        25.37 o                         
   2  19   7         38.16          2.64        12.05 o                         
   3  19   7          0.28         -5.49        22.93 o                         
   4  19   7         12.84          6.84        15.84 o                         
   5  19   7         67.15         38.66        14.54 o                         
   6  19   7         65.10         71.44        36.62 o                         
   7  19   7          2.86          7.18        16.44 o                         
  -8  20   7          0.20        -22.89        22.89 o                         
  -7  20   7        276.25        247.51        26.35 o                         
  -6  20   7          8.33         19.93        13.87 o                         
  -5  20   7         94.31         84.45        17.14 o                         
  -4  20   7        174.79        201.58        22.51 o                         
  -3  20   7         23.38         11.54        14.56 o                         
  -2  20   7         99.45        112.98        13.90 o                         
  -1  20   7         51.72         56.62        13.12 o                         
   0  20   7         89.71         66.70        15.15 o                         
   1  20   7         90.27         75.14        24.62 o                         
   2  20   7          4.60        -12.55        12.55 o                         
   3  20   7         58.20         33.81        31.75 o                         
   4  20   7        113.69        128.72        32.38 o                         
   5  20   7          1.43         -0.90        14.13 o                         
   6  20   7         17.90         28.82        14.99 o                         
  -6  21   7        147.53        179.75        33.62 o                         
  -5  21   7          2.98         10.27        13.91 o                         
  -4  21   7          8.17         -7.04        14.54 o                         
  -3  21   7         82.76         86.64        20.19 o                         
  -2  21   7         24.65          8.82        12.72 o                         
  -1  21   7         40.74         24.61        12.68 o                         
   0  21   7         54.01         29.61        11.95 o                         
   1  21   7         48.55         48.45        15.31 o                         
   2  21   7        105.98         87.25        17.06 o                         
   3  21   7          1.30        -12.93        14.97 o                         
   4  21   7         32.37         30.36        15.58 o                         
   5  21   7          1.01          2.10        18.35 o                         
  -5  22   7          0.40        -14.26        14.26 o                         
  -4  22   7        114.14        116.72        20.12 o                         
  -3  22   7         27.31         23.33        13.55 o                         
  -2  22   7        105.93         21.77        34.15 o                         
  -1  22   7          0.35        -11.52        11.83 o                         
   0  22   7         21.06         14.75        21.01 o                         
   1  22   7          1.22         19.07        17.52 o                         
   2  22   7         36.13         45.21        15.10 o                         
   3  22   7          0.31          5.97        14.78 o                         
   4  22   7         59.54         88.71        21.04 o                         
  -4  23   7         67.83         93.89        25.44 o                         
  -3  23   7          6.43        -37.97        49.01 o                         
  -2  23   7         25.35         20.64        21.54 o                         
  -1  23   7          3.07          0.98        18.84 o                         
   0  23   7         59.81         90.77        24.24 o                         
   1  23   7          5.12         17.53        13.08 o                         
   2  23   7        291.74        301.54        29.38 o                         
   3  23   7         23.27         10.81        16.44 o                         
  -3  24   7          6.89          0.75        19.81 o                         
  -2  24   7         49.60         37.53        23.72 o                         
  -1  24   7          8.92         -9.76        19.96 o                         
   1  24   7          8.11         34.07        21.24 o                         
 -14   0   8        253.40        277.84        39.25 o                         
 -12   0   8         19.80         24.32        18.69 o                         
 -10   0   8       2614.56       2604.01        91.34 o                         
  -8   0   8       2403.19       2303.91        77.94 o                         
  -6   0   8        932.42        943.46        55.46 o                         
  -4   0   8       9088.43       8752.54        79.92 o                         
  -2   0   8        878.90        769.49        33.47 o                         
   0   0   8         84.90         80.53        11.86 o                         
   2   0   8       2105.16       2133.98        51.93 o                         
   4   0   8       7895.91       8663.47       208.90 o                         
   6   0   8       3116.53       2996.26        46.92 o                         
   8   0   8        211.81        222.56        16.09 o                         
  10   0   8         34.34         46.91        19.96 o                         
  12   0   8         62.20         49.98        22.21 o                         
  14   0   8        152.16        242.56        36.85 o                         
 -15   1   8          3.77        -14.85        17.00 o                         
 -14   1   8         13.23          8.59        21.16 o                         
 -13   1   8          3.62          0.61        23.68 o                         
 -12   1   8         18.10          4.82        30.40 o                         
 -11   1   8         32.16         -5.84        14.80 o                         
 -10   1   8        514.67        500.34        29.46 o                         
  -9   1   8         11.31         11.50        11.58 o                         
  -8   1   8       1727.87       1795.47        45.63 o                         
  -7   1   8        172.99        183.44        10.45 o                         
  -6   1   8        402.53        414.99        12.35 o                         
  -5   1   8         67.99         53.30         6.99 o                         
  -4   1   8        164.81        147.40         7.17 o                         
  -3   1   8        173.11        136.92         9.10 o                         
  -2   1   8         18.85         15.70         4.84 o                         
  -1   1   8        347.64        327.45        11.62 o                         
   0   1   8       1766.73       1674.81        23.97 o                         
   1   1   8        360.97        284.78         9.26 o                         
   2   1   8       3481.41       3226.25        39.99 o                         
   3   1   8        250.44        257.74         9.69 o                         
   4   1   8        412.62        380.39        11.60 o                         
   5   1   8        708.06        758.73        14.77 o                         
   6   1   8        575.65        600.29        14.54 o                         
   7   1   8        252.86        251.39        11.32 o                         
   8   1   8        871.12        911.63        25.04 o                         
   9   1   8        175.95        206.64        20.53 o                         
  10   1   8       1594.89       1719.75        53.62 o                         
  11   1   8        164.88        186.24        21.15 o                         
  12   1   8        126.87        117.55        30.06 o                         
  13   1   8         27.42         38.02        25.33 o                         
  14   1   8        387.67        491.87        35.31 o                         
 -15   2   8          6.68          6.76        14.30 o                         
 -14   2   8        167.85        178.35        24.23 o                         
 -13   2   8         54.18         40.71        15.44 o                         
 -12   2   8        284.35        256.92        24.11 o                         
 -11   2   8         47.08         60.18        17.15 o                         
 -10   2   8        286.18        261.36        21.78 o                         
  -9   2   8        204.47        216.48        26.15 o                         
  -8   2   8        263.01        265.96        18.61 o                         
  -7   2   8          1.13         -0.56         5.36 o                         
  -6   2   8         67.93         48.24         6.53 o                         
  -5   2   8          0.79         -0.32         4.25 o                         
  -4   2   8       1651.67       1640.05        30.28 o                         
  -3   2   8       1806.00       1823.96        30.55 o                         
  -2   2   8         18.94          9.64         4.55 o                         
  -1   2   8        649.41        763.27        17.08 o                         
   0   2   8        202.32        197.24         7.86 o                         
   1   2   8       7998.27       8263.46       175.24 o                         
   2   2   8         11.59         -4.98         4.98 o                         
   3   2   8          1.83         16.59         4.42 o                         
   4   2   8       4974.33       4812.11        69.48 o                         
   5   2   8        130.13         83.09         4.91 o                         
   6   2   8        766.30        792.45        20.64 o                         
   7   2   8        565.14        556.29        14.28 o                         
   8   2   8       2163.94       2063.16        37.16 o                         
   9   2   8          3.05         24.25        13.93 o                         
  10   2   8         38.61         72.41        21.65 o                         
  11   2   8         12.23         33.43        15.29 o                         
  12   2   8         13.39         -8.49        12.04 o                         
  13   2   8         32.20         59.85        20.98 o                         
  14   2   8         53.12         60.19        25.52 o                         
 -15   3   8          1.87        -17.32        17.32 o                         
 -14   3   8          5.10         -0.01        12.86 o                         
 -13   3   8         96.38        103.88        18.85 o                         
 -12   3   8         10.08          8.27        14.40 o                         
 -11   3   8         26.11         45.58        14.52 o                         
 -10   3   8        713.84        704.07        34.33 o                         
  -9   3   8         54.43         46.31        13.14 o                         
  -8   3   8        894.64        888.79        30.17 o                         
  -7   3   8         14.60         13.13         7.49 o                         
  -6   3   8        708.81        705.04        17.44 o                         
  -5   3   8        621.60        604.12        15.43 o                         
  -4   3   8          3.51         16.04         6.91 o                         
  -3   3   8        143.87        117.17         8.37 o                         
  -2   3   8       1251.39       1171.99        23.40 o                         
  -1   3   8       1455.54       1473.91        45.13 o                         
   0   3   8        988.06       1110.74        39.36 o                         
   1   3   8          9.53          7.91         6.00 o                         
   2   3   8       3423.87       3269.98        46.24 o                         
   3   3   8       1150.75       1174.97        21.97 o                         
   4   3   8         84.92         57.06        10.41 o                         
   5   3   8        798.62        772.96        15.93 o                         
   6   3   8          0.31         -3.26         3.86 o                         
   7   3   8        765.66        819.64        20.31 o                         
   8   3   8        827.12        768.27        54.86 o                         
   9   3   8         46.86         59.71        15.57 o                         
  10   3   8       1266.07       1263.24        46.09 o                         
  11   3   8          5.81         32.71        14.69 o                         
  12   3   8          6.98          8.57         9.61 o                         
  13   3   8         26.43         57.40        18.48 o                         
  14   3   8         39.62         74.75        22.97 o                         
 -15   4   8          0.10        -25.59        25.59 o                         
 -14   4   8         73.58         84.73        26.57 o                         
 -13   4   8         13.74         15.78        13.88 o                         
 -12   4   8         71.14         93.59        42.14 o                         
 -11   4   8        789.06        773.06        37.68 o                         
 -10   4   8        685.82        638.30        33.58 o                         
  -9   4   8         85.91         58.86        11.44 o                         
  -8   4   8        542.90        549.52        20.90 o                         
  -7   4   8       1675.45       1661.89        26.30 o                         
  -6   4   8          6.32         -0.77         3.76 o                         
  -5   4   8        252.87        242.39         8.70 o                         
  -4   4   8       2559.56       2538.03        27.49 o                         
  -3   4   8         13.87         10.41         5.37 o                         
  -2   4   8       1170.97       1107.24        20.46 o                         
  -1   4   8        824.65        805.96        25.67 o                         
   0   4   8         37.46         51.86        12.31 o                         
   1   4   8        802.01        702.46        20.05 o                         
   2   4   8         16.63          9.81         2.93 o                         
   3   4   8       1120.05       1031.74        21.89 o                         
   4   4   8       1119.74       1097.26        19.24 o                         
   5   4   8       1067.55       1088.74        24.85 o                         
   6   4   8       1111.16        985.25        30.76 o                         
   7   4   8         27.72          7.85         8.31 o                         
   8   4   8        570.17        579.14        24.32 o                         
   9   4   8         74.38         57.82        13.62 o                         
  10   4   8         10.78         24.20        13.15 o                         
  11   4   8         98.41        134.21        15.73 o                         
  12   4   8          0.15          3.08         9.18 o                         
  13   4   8         49.98         48.48        16.80 o                         
  14   4   8         93.13        111.42        20.54 o                         
 -15   5   8          6.18         23.87        23.87 o                         
 -14   5   8          0.08          1.05        23.04 o                         
 -13   5   8        101.60        123.31        28.89 o                         
 -12   5   8          0.13         -3.83        19.14 o                         
 -11   5   8         10.62         28.22        20.45 o                         
 -10   5   8        297.94        369.10        20.95 o                         
  -9   5   8        426.45        371.08        24.27 o                         
  -8   5   8        253.20        221.88         9.34 o                         
  -7   5   8        496.67        524.53        13.72 o                         
  -6   5   8        409.98        429.81        11.53 o                         
  -5   5   8       5974.93       5887.67        80.47 o                         
  -4   5   8       1307.93       1468.01        24.19 o                         
  -3   5   8       2152.75       2279.34        44.84 o                         
  -2   5   8         73.96         69.00         7.75 o                         
  -1   5   8        711.01        613.72        22.93 o                         
   0   5   8       2385.32       2365.90        32.59 o                         
   1   5   8         93.78         80.55         5.78 o                         
   2   5   8        182.12        205.57        10.25 o                         
   3   5   8         70.34         49.31         8.16 o                         
   4   5   8        504.99        583.63        23.45 o                         
   5   5   8       1419.12       1396.51        31.31 o                         
   6   5   8         58.96         78.73         8.57 o                         
   7   5   8        108.71        115.59        10.89 o                         
   8   5   8         11.13         10.06         9.75 o                         
   9   5   8          3.13         11.83        11.97 o                         
  10   5   8        203.16        213.94        16.85 o                         
  11   5   8          0.24          4.40        13.79 o                         
  12   5   8         29.75         22.05        10.10 o                         
  13   5   8         55.36         85.65        19.68 o                         
  14   5   8        111.57        162.56        32.87 o                         
 -15   6   8         18.92          6.98        21.54 o                         
 -14   6   8         15.28         46.53        25.74 o                         
 -13   6   8          4.16        -11.93        19.74 o                         
 -12   6   8         22.39         12.08        17.94 o                         
 -11   6   8        118.75        132.35        18.00 o                         
 -10   6   8        485.72        561.30        42.18 o                         
  -9   6   8        709.96        775.46        39.06 o                         
  -8   6   8       1298.12       1307.76        34.92 o                         
  -7   6   8       1227.78       1039.77        19.55 o                         
  -6   6   8         53.32         48.98         4.87 o                         
  -5   6   8        114.68        112.38         9.63 o                         
  -4   6   8       4646.52       4829.38        58.47 o                         
  -3   6   8         58.08         47.71         3.75 o                         
  -2   6   8        681.78        630.80        16.50 o                         
  -1   6   8        944.00        878.69        28.02 o                         
   0   6   8       1496.47       1538.53        55.01 o                         
   1   6   8       5203.69       5052.94        60.39 o                         
   2   6   8       1356.41       1355.94        17.46 o                         
   3   6   8        130.46        110.22         4.90 o                         
   4   6   8        226.70        250.19        16.09 o                         
   5   6   8       1625.75       1590.42        42.82 o                         
   6   6   8        274.24        282.27        14.44 o                         
   7   6   8        617.87        540.16        20.63 o                         
   8   6   8          0.84         -3.09        10.73 o                         
   9   6   8          2.26         -0.76        10.95 o                         
  10   6   8         47.78         70.33        15.28 o                         
  11   6   8        273.94        293.71        19.73 o                         
  12   6   8        128.08        109.79        14.45 o                         
  13   6   8        205.04        220.79        22.41 o                         
  14   6   8         27.83         60.72        26.57 o                         
 -15   7   8          1.02         12.53        17.26 o                         
 -14   7   8         30.27         41.95        24.62 o                         
 -13   7   8        151.79        183.94        25.59 o                         
 -12   7   8         11.54         21.60        13.49 o                         
 -11   7   8        166.07        195.96        30.02 o                         
 -10   7   8        217.37        244.59        31.15 o                         
  -9   7   8         46.37         60.71        17.71 o                         
  -8   7   8          0.19         35.42        13.23 o                         
  -7   7   8        681.64        602.76        18.71 o                         
  -6   7   8        413.61        423.99        23.41 o                         
  -5   7   8       3814.48       4017.22        62.68 o                         
  -4   7   8        210.27        210.57        17.62 o                         
  -3   7   8       1596.36       1482.92        56.96 o                         
  -2   7   8         19.67         20.79        14.41 o                         
  -1   7   8       4761.66       4713.67       105.45 o                         
   0   7   8        450.30        470.79        32.35 o                         
   1   7   8          2.12         -3.08        13.51 o                         
   2   7   8        347.36        319.91         8.76 o                         
   3   7   8        202.01        223.99        14.56 o                         
   4   7   8         76.56         66.07        10.19 o                         
   5   7   8        916.31        970.46        32.55 o                         
   6   7   8        349.64        323.02        15.69 o                         
   7   7   8          6.16          2.32         6.42 o                         
   8   7   8          8.16         -0.17         7.89 o                         
   9   7   8        297.24        269.97        17.98 o                         
  10   7   8        483.78        496.25        30.32 o                         
  11   7   8        182.49        200.54        17.33 o                         
  12   7   8         23.86         25.81        11.38 o                         
  13   7   8        183.41        198.52        18.66 o                         
  14   7   8          0.05         35.57        21.69 o                         
 -14   8   8          2.13         20.90        25.59 o                         
 -13   8   8         13.47         19.34        15.65 o                         
 -12   8   8         15.99         41.50        20.94 o                         
 -11   8   8        929.60        928.25        40.79 o
[truncated: 354,295 more chars]
